# Supplementary material for: Transcriptome analysis of metabolic pathways associated with oil accumulation in developing seed kernels of Styrax tonkinensis, a woody biodiesel species
Source: BMC Plant Biol. 2020 Mar 18;20:121. doi: 10.1186/s12870-020-2327-4 (PMC7079523; doi:10.1186/s12870-020-2327-4)
Supplement: Supplementary file 1 — Additional file 1. Predicted biodiesel fuel properties of developing S. tonkinensis kernels. [file 12870_2020_2327_MOESM1_ESM.xlsx]

## Sheet: Sheet1
Additional file 1. Predicted biodiesel fuel properties of developing S. tonkinensis kernels
DAF	50	60	70	80	90	100	110	120	130	140	150
ρ(kg/m3)	0.868122	0.860575	0.858122	0.857061	0.856284	0.856883	0.856384	0.857241	0.858098	0.857864	0.857966
η(mm2/s)	3.70712	3.47918	3.40509	3.37304	3.34956	3.36767	3.35257	3.37847	3.40436	3.39727	3.40038
CN	56.6821	50.8092	48.8055	48.1745	47.4175	47.8423	47.509	48.0008	48.3205	48.2507	48.3354
IV(g/100 g)	71.5447	104.009	115.085	118.572	122.757	120.409	122.251	119.533	117.766	118.151	117.683
CFPP(ºC)	8.4922	-5.32571	-9.58325	-9.78456	-11.1913	-9.92073	-10.9474	-8.12307	-9.92603	-10.4504	-10.692
