# Supplementary material for: Transcriptome analysis of metabolic pathways associated with oil accumulation in developing seed kernels of Styrax tonkinensis, a woody biodiesel species
Source: BMC Plant Biol. 2020 Mar 18;20:121. doi: 10.1186/s12870-020-2327-4 (PMC7079523; doi:10.1186/s12870-020-2327-4)
Supplement: Supplementary file 2 — Additional file 2. List of differentially expressed unigenes (DEGs) between different time points. [file 12870_2020_2327_MOESM2_ESM.xlsx]

## Sheet: 70-50
Additional file 2A. List of DEGs between 50 and 70 DAF
Gene	Log2FoldChange	pval	padj	Up/Down	Significant	Prot_ID	Prot_Coords	NT_Description	NR_Description	BLASTX_Sprot_TopHit	BLASTP_Sprot_TopHit	PFAM_Description	eggNOG_Description	GO_biological_process	GO_cellular_component	KO	Map
TRINITY_DN41799_c0_g1	2.07302	2.45788e-59	7.26073e-57	up	yes	Gene.19738::TRINITY_DN41799_c0_g1::g.19738::m.19738	296-1405[-]	Theobroma cacao Galactose mutarotase-like superfamily protein (TCM_018410) mRNA, complete cds	hypothetical protein PRUPE_ppa024124mg [Prunus persica]	GALM_BOVIN	GALM_BOVIN	Aldose 1-epimerase	converts alpha-aldose to the beta-anomer. It is active on D-glucose, L-arabinose, D-xylose, D-galactose, maltose and lactose (By similarity)	GO:0033499|galactose catabolic process via UDP-galactose;GO:0006006|glucose metabolic processGO:0005975|carbohydrate metabolic process	GO:0005737|cytoplasm;GO:0070062|extracellular exosome	K01785|galM, GALM; aldose 1-epimerase [EC:5.1.3.3]	map00010|Glycolysis / Gluconeogenesis;map01110|Biosynthesis of secondary metabolites;map01100|Metabolic pathways;map01130|Biosynthesis of antibiotics;map01120|Microbial metabolism in diverse environments;map00052|Galactose metabolism;map00520|Amino sugar and nucleotide sugar metabolism
TRINITY_DN53196_c5_g3	5.31983	8.34523e-108	9.28088e-105	up	yes	Gene.31511::TRINITY_DN53196_c5_g3::g.31511::m.31511	2-1039[-]	PREDICTED: Prunus mume probable pectate lyase 8 (LOC103323742), mRNA	pectate lyase family protein [Populus trichocarpa]	PLY15_ARATH	PLY1_ARATH	Pectate lyase	pectate lyase activity	GO:0045490|pectin catabolic process	GO:0016020|membrane	K01728|pel; pectate lyase [EC:4.2.2.2]	map00040|Pentose and glucuronate interconversions
TRINITY_DN44977_c5_g2	1.67289	8.86736e-14	1.9737e-12	up	yes	Gene.86685::TRINITY_DN44977_c5_g2::g.86685::m.86685	679-2964[+]	Actinidia deliciosa ethylene receptor ETR2 (ETR2) mRNA, partial cds	ethylene receptor 2 [Paeonia lactiflora]	ETR2_ARATH	ETR2_ARATH	GAF domain	Histidine kinase	GO:0010105|negative regulation of ethylene-activated signaling pathwayGO:0007165|signal transduction;GO:0000160|phosphorelay signal transduction system	GO:0005783|endoplasmic reticulum;GO:0005789|endoplasmic reticulum membrane;GO:0016021|integral component of membrane	K14509|ETR, ERS; ethylene receptor [EC:2.7.13.-]	map04075|Plant hormone signal transduction
TRINITY_DN45164_c1_g1	1.40428	4.06407e-16	1.1336e-14	up	yes	Gene.87582::TRINITY_DN45164_c1_g1::g.87582::m.87582	1350-1838[+]	Diospyros kaki CTR1-like protein kinase (CTR1) mRNA, partial cds	serine/threonine protein kinase [Prunus persica]	CTR1_ARATH	CTR1_ARATH	Protein tyrosine kinase	Serine Threonine protein kinase	GO:0071281|cellular response to iron ion;GO:0009873|ethylene-activated signaling pathway;GO:0009686|gibberellin biosynthetic process;GO:0010105|negative regulation of ethylene-activated signaling pathway;GO:0046777|protein autophosphorylation;GO:2000069|regulation of post-embryonic root development;GO:2000035|regulation of stem cell division;GO:0048510|regulation of timing of transition from vege…	GO:0005789|endoplasmic reticulum membrane	K14510|CTR1; serine/threonine-protein kinase CTR1 [EC:2.7.11.1]	map04075|Plant hormone signal transduction
TRINITY_DN51599_c0_g2	2.11034	2.27638e-17	7.04835e-16	up	yes	Gene.74::TRINITY_DN51599_c0_g2::g.74::m.74	621-929[-]	PREDICTED: Vitis vinifera plasma membrane ATPase 1 (LOC100246249), mRNA	PREDICTED: ATPase 11, plasma membrane-type-like [Eucalyptus grandis]	PMA11_ARATH	PMA2_ARATH	E1-E2 ATPase	P-type atpase	GO:0006754|ATP biosynthetic process;GO:0015991|ATP hydrolysis coupled proton transport	GO:0016021|integral component of membrane;GO:0005886|plasma membrane	K01535|E3.6.3.6; H+-transporting ATPase [EC:3.6.3.6]	map00190|Oxidative phosphorylation
TRINITY_DN48940_c0_g2	1.98695	2.60652e-28	1.78547e-26	up	yes	Gene.2017::TRINITY_DN48940_c0_g2::g.2017::m.2017	964-1467[+]	PREDICTED: Vitis vinifera UDP-arabinose 4-epimerase 1 (LOC100259390), transcript variant X5, mRNA	hypothetical protein CISIN_1g015109mg [Citrus sinensis]	ARAE1_ARATH	ARAE1_ARATH	NAD dependent epimerase/dehydratase family	udp-glucose 4-epimerase	GO:0019567|arabinose biosynthetic process;GO:0045227|capsule polysaccharide biosynthetic process;GO:0006012|galactose metabolic process;GO:0009832|plant-type cell wall biogenesis;GO:0033358|UDP-L-arabinose biosynthetic process	GO:0005794|Golgi apparatus;GO:0032580|Golgi cisterna membrane;GO:0016021|integral component of membrane	K12448|UXE, uxe; UDP-arabinose 4-epimerase [EC:5.1.3.5]	map01100|Metabolic pathways;map00520|Amino sugar and nucleotide sugar metabolism
TRINITY_DN47435_c2_g3	1.04928	1.76107e-09	2.41057e-08	up	yes	Gene.2105::TRINITY_DN47435_c2_g3::g.2105::m.2105	1083-2297[-]	Morus alba mevalonate kinase mRNA, partial cds	mevalonate kinase [Bacopa monnieri]	KIME_ARATH	KIME_ARATH	GHMP kinases N terminal domain	mevalonate kinase	GO:0019287|isopentenyl diphosphate biosynthetic process, mevalonate pathway;GO:0016126|sterol biosynthetic process;GO:0016125|sterol metabolic process	GO:0005737|cytoplasm;GO:0005829|cytosol	K00869|E2.7.1.36, MVK, mvaK1; mevalonate kinase [EC:2.7.1.36]	map00900|Terpenoid backbone biosynthesis;map01100|Metabolic pathways;map04146|Peroxisome;map01110|Biosynthesis of secondary metabolites;map01130|Biosynthesis of antibiotics
TRINITY_DN50475_c2_g5	1.63075	3.89241e-15	9.93385e-14	up	yes	Gene.3504::TRINITY_DN50475_c2_g5::g.3504::m.3504	3-962[-]	Camellia sinensis DNA, SSR marker, MSG0237	hypothetical protein Ccrd_013026 [Cynara cardunculus var. scolymus]	TMK1_ARATH	TMK1_ARATH	Leucine rich repeat N-terminal domain	receptor protein kinase	GO:0007165|signal transduction	GO:0005576|extracellular region;GO:0016021|integral component of membrane;GO:0005886|plasma membrane	K00924|E2.7.1.-	.
TRINITY_DN47998_c1_g3	1.03292	6.56844e-10	9.49992e-09	up	yes	Gene.4082::TRINITY_DN47998_c1_g3::g.4082::m.4082	1409-3112[-]	PREDICTED: Vitis vinifera staphylococcal nuclease domain-containing protein 1 (LOC100244222), mRNA	PREDICTED: staphylococcal nuclease domain-containing protein 1 [Vitis vinifera]	TSN1_ARATH	TSN1_ARATH	Staphylococcal nuclease homologue	nuclease	GO:0034605|cellular response to heat;GO:0031047|gene silencing by RNA;GO:0006402|mRNA catabolic process;GO:0006397|mRNA processing;GO:0010372|positive regulation of gibberellin biosynthetic process;GO:0046686|response to cadmium ion;GO:0009651|response to salt stress	GO:0005618|cell wall;GO:0009507|chloroplast;GO:0005737|cytoplasm;GO:0010494|cytoplasmic stress granule;GO:0005829|cytosol;GO:0005783|endoplasmic reticulum;GO:0005635|nuclear envelope;GO:0000932|P-body;GO:0048471|perinuclear region of cytoplasm;GO:0005886|plasma membrane;GO:0016442|RISC complex	K15979|SND1; staphylococcal nuclease domain-containing protein 1	map05169|Epstein-Barr virus infection;map05203|Viral carcinogenesis
TRINITY_DN51766_c1_g2	2.15467	1.50387e-05	0.000110648	up	yes	Gene.4595::TRINITY_DN51766_c1_g2::g.4595::m.4595	78-3650[-]	Hevea brasiliensis isolate Reyan 7-33-97 multidrug/pheromone exporter protein mRNA, complete cds	PREDICTED: ABC transporter B family member 15-like isoform X1 [Vitis vinifera]	AB15B_ARATH	AB15B_ARATH	ABC transporter transmembrane region	(ABC) transporter	GO:0006810|transport;GO:0055085|transmembrane transport	GO:0016021|integral component of membrane;GO:0005886|plasma membraneGO:0016021|integral component of membrane	K05658|ABCB1; ATP-binding cassette, subfamily B (MDR/TAP), member 1 [EC:3.6.3.44]	map02010|ABC transporters;map05206|MicroRNAs in cancer;map04976|Bile secretion
TRINITY_DN51339_c3_g1	2.20177	2.8488e-06	2.39666e-05	up	yes	Gene.10364::TRINITY_DN51339_c3_g1::g.10364::m.10364	464-4030[-]	Vitis vinifera LRR receptor-like serine/threonine-protein kinase FLS2 (LOC100253808), mRNA	Leucine-rich receptor-like protein kinase family protein [Theobroma cacao]	FLS2_ARATH	FLS2_ARATH	Leucine rich repeat N-terminal domain	Serine Threonine protein kinase	GO:0052544|defense response by callose deposition in cell wall;GO:0042742|defense response to bacterium;GO:0016045|detection of bacterium;GO:0006898|receptor-mediated endocytosis;GO:0010359|regulation of anion channel activityGO:0006468|protein phosphorylation	GO:0005768|endosome;GO:0010008|endosome membrane;GO:0016021|integral component of membrane;GO:0016020|membrane;GO:0005886|plasma membrane	K13420|FLS2; LRR receptor-like serine/threonine-protein kinase FLS2 [EC:2.7.11.1]	map04626|Plant-pathogen interaction
TRINITY_DN39781_c1_g2	1.06935	8.07363e-08	8.74885e-07	up	yes	Gene.11649::TRINITY_DN39781_c1_g2::g.11649::m.11649	348-1946[-]	PREDICTED: Glycine max 3-ketoacyl-CoA synthase 10-like (LOC100818799), mRNA	unnamed protein product [Coffea canephora]	KCS10_ARATH	KCS10_ARATH	FAE1/Type III polyketide synthase-like protein	3-ketoacyl-coa synthase	GO:0006633|fatty acid biosynthetic process;GO:0009409|response to cold;GO:0080167|response to karrikin;GO:0009416|response to light stimulusGO:0006633|fatty acid biosynthetic process	GO:0005783|endoplasmic reticulum;GO:0005789|endoplasmic reticulum membrane;GO:0016021|integral component of membrane;GO:0016020|membraneGO:0016020|membrane	K15397|KCS; 3-ketoacyl-CoA synthase [EC:2.3.1.199]	map00062|Fatty acid elongation;map01110|Biosynthesis of secondary metabolites
TRINITY_DN42075_c2_g8	2.4688	4.52067e-05	0.000301197	up	yes	Gene.12168::TRINITY_DN42075_c2_g8::g.12168::m.12168	2-1216[-]	PREDICTED: Prunus mume UDP-glucuronate 4-epimerase 1 (LOC103323359), mRNA	UDP-glucuronate 4-epimerase 1 [Morus notabilis]	GAE1_ARATH	GAE1_ARATH	NAD dependent epimerase/dehydratase family	Nad-dependent epimerase dehydratase	GO:0050832|defense response to fungus;GO:0050829|defense response to Gram-negative bacterium;GO:0033481|galacturonate biosynthetic processGO:0006694|steroid biosynthetic process;GO:0055114|oxidation-reduction process	GO:0005768|endosome;GO:0005794|Golgi apparatus;GO:0032580|Golgi cisterna membrane;GO:0016021|integral component of membrane;GO:0005802|trans-Golgi network	K08679|E5.1.3.6; UDP-glucuronate 4-epimerase [EC:5.1.3.6]	map01100|Metabolic pathways;map00500|Starch and sucrose metabolism;map00520|Amino sugar and nucleotide sugar metabolism
TRINITY_DN43735_c0_g1	1.23335	0.0134895	0.0423318	up	yes	Gene.13282::TRINITY_DN43735_c0_g1::g.13282::m.13282	241-1785[-]	PREDICTED: Vitis vinifera furcatin hydrolase (LOC100241493), mRNA	beta-glucosidase [Populus tomentosa]	BGL12_ORYSJ	BGL12_ORYSJ	Glycosyl hydrolase family 1	beta-glucosidase	GO:0005975|carbohydrate metabolic process;GO:1901657|glycosyl compound metabolic processGO:0005975|carbohydrate metabolic process	GO:0005576|extracellular region	K01188|E3.2.1.21; beta-glucosidase [EC:3.2.1.21]	map01110|Biosynthesis of secondary metabolites;map01100|Metabolic pathways;map00940|Phenylpropanoid biosynthesis;map00460|Cyanoamino acid metabolism;map00500|Starch and sucrose metabolism
TRINITY_DN53013_c0_g1	1.11148	0.00432933	0.0164266	up	yes	Gene.13650::TRINITY_DN53013_c0_g1::g.13650::m.13650	167-1684[-]	PREDICTED: Vitis vinifera 3-ketoacyl-CoA synthase 11 (LOC100263066), mRNA	PREDICTED: 3-ketoacyl-CoA synthase 19-like [Solanum lycopersicum]	KCS11_ARATH	KCS11_ARATH	FAE1/Type III polyketide synthase-like protein	3-ketoacyl-coa synthase	GO:0006633|fatty acid biosynthetic process;GO:0009409|response to cold;GO:0009416|response to light stimulusGO:0006633|fatty acid biosynthetic process	GO:0016021|integral component of membraneGO:0016020|membrane	K15397|KCS; 3-ketoacyl-CoA synthase [EC:2.3.1.199]	map00062|Fatty acid elongation;map01110|Biosynthesis of secondary metabolites
TRINITY_DN51250_c2_g9	1.85552	0.00320134	0.0127163	up	yes	Gene.19067::TRINITY_DN51250_c2_g9::g.19067::m.19067	202-1776[-]	Medicago truncatula cytochrome P450 family protein mRNA	PREDICTED: 7-ethoxycoumarin O-deethylase-like [Prunus mume]	F3PH_ARATH	F3PH_ARATH	Cytochrome P450	Cytochrome p450	GO:0009813|flavonoid biosynthetic process;GO:0009733|response to auxin;GO:0044550|secondary metabolite biosynthetic processGO:0055114|oxidation-reduction process	GO:0005789|endoplasmic reticulum membrane;GO:0016021|integral component of membrane;GO:0016020|membrane	K05280|E1.14.13.21; flavonoid 3'-monooxygenase [EC:1.14.13.21]	map00944|Flavone and flavonol biosynthesis;map01100|Metabolic pathways;map00941|Flavonoid biosynthesis;map01110|Biosynthesis of secondary metabolites
TRINITY_DN52706_c1_g5	1.46187	0.000251036	0.00140077	up	yes	Gene.22178::TRINITY_DN52706_c1_g5::g.22178::m.22178	2-940[+]	Citrus clementina hypothetical protein (CICLE_v10017611mg) mRNA, partial cds	PREDICTED: equilibrative nucleotide transporter 3-like isoform X2 [Nicotiana sylvestris]	ENT3_ARATH	ENT3_ARATH	Nucleoside transporter	solute carrier family 29 (nucleoside transporters), member	GO:0015858|nucleoside transportGO:0006810|transport	GO:0016021|integral component of membrane;GO:0005886|plasma membraneGO:0016021|integral component of membrane	K15014|SLC29A1_2_3, ENT1_2_3; solute carrier family 29 (equilibrative nucleoside transporter), member 1/2/3	.
TRINITY_DN44541_c3_g1	4.43073	6.5647e-52	1.4846e-49	up	yes	Gene.26306::TRINITY_DN44541_c3_g1::g.26306::m.26306	791-1996[+]	Citrus clementina hypothetical protein (CICLE_v10010636mg) mRNA, partial cds	Kinase family protein / peptidoglycan-binding LysM domain-containing protein [Theobroma cacao]	LYK3_ARATH	RLK10_ORYSJ	LysM domain	Serine Threonine protein kinase	GO:0007166|cell surface receptor signaling pathway;GO:0006952|defense response;GO:0006468|protein phosphorylation;GO:0010200|response to chitin	GO:0016021|integral component of membrane;GO:0005886|plasma membrane	K13429|CERK1; chitin elicitor receptor kinase 1	map04626|Plant-pathogen interaction
TRINITY_DN48011_c3_g3	3.74669	7.18346e-05	0.00045786	up	yes	Gene.31404::TRINITY_DN48011_c3_g3::g.31404::m.31404	160-837[+]	PREDICTED: Nelumbo nucifera vesicle-associated membrane protein 711 (LOC104592504), transcript variant X3, mRNA	PREDICTED: vesicle-associated membrane protein 711 [Vitis vinifera]	VA711_ARATH	VA713_ARATH	Regulated-SNARE-like domain	Vesicle-associated membrane protein	GO:0006887|exocytosis;GO:0015031|protein transport;GO:0009651|response to salt stress;GO:0006906|vesicle fusionGO:0016192|vesicle-mediated transport	GO:0005794|Golgi apparatus;GO:0016021|integral component of membrane;GO:0031902|late endosome membrane;GO:0031201|SNARE complex;GO:0005774|vacuolar membrane;GO:0005773|vacuoleGO:0016021|integral component of membrane	K08515|VAMP7; vesicle-associated membrane protein 7	map04130|SNARE interactions in vesicular transport
TRINITY_DN45470_c0_g5	2.33255	1.95807e-07	2.00104e-06	up	yes	Gene.34780::TRINITY_DN45470_c0_g5::g.34780::m.34780	188-1732[-]	PREDICTED: Prunus mume putative glycerol-3-phosphate transporter 4 (LOC103337024), mRNA	PREDICTED: putative glycerol-3-phosphate transporter 4 [Vitis vinifera]	GLPT4_ARATH	GLPT4_ARATH	Major Facilitator Superfamily	transporter	GO:0008643|carbohydrate transport;GO:0055062|phosphate ion homeostasis;GO:0055085|transmembrane transportGO:0055085|transmembrane transport	GO:0016021|integral component of membrane;GO:0005774|vacuolar membraneGO:0016021|integral component of membrane	K13783|SLC37A1_2; MFS transporter, OPA family, solute carrier family 37 (glycerol-3-phosphate transporter), member 1/2	.
TRINITY_DN37951_c0_g1	1.28663	3.00926e-13	6.33552e-12	up	yes	Gene.35633::TRINITY_DN37951_c0_g1::g.35633::m.35633	647-1558[-]	PREDICTED: Jatropha curcas putative phosphatidylinositol N-acetylglucosaminyltransferase subunit C (LOC105647177), mRNA	unnamed protein product [Coffea canephora]	PIGC_ARATH	PIGC_ARATH	Phosphatidylinositol N-acetylglucosaminyltransferase	phosphatidylinositol glycan anchor biosynthesis, class C	GO:0006506|GPI anchor biosynthetic process;GO:0009846|pollen germination;GO:0009860|pollen tube growthGO:0006506|GPI anchor biosynthetic process	GO:0000506|glycosylphosphatidylinositol-N-acetylglucosaminyltransferase (GPI-GnT) complex;GO:0016021|integral component of membrane;GO:0016020|membraneGO:0016021|integral component of membrane	K03859|PIGC, GPI2; phosphatidylinositol glycan, class C	map00563|Glycosylphosphatidylinositol(GPI)-anchor biosynthesis;map01100|Metabolic pathways
TRINITY_DN45099_c1_g4	1.48214	6.0492e-18	1.95967e-16	up	yes	Gene.38775::TRINITY_DN45099_c1_g4::g.38775::m.38775	1952-2626[-]	PREDICTED: Prunus mume uncharacterized LOC103319171 (LOC103319171), mRNA	hypothetical protein GLYMA_15G052500 [Glycine max]	FABZ_GEOKA	FABZ_BACCN	FabA-like domain	Involved in unsaturated fatty acids biosynthesis. Catalyzes the dehydration of short chain beta-hydroxyacyl-ACPs and long chain saturated and unsaturated beta-hydroxyacyl-ACPs (By similarity)	GO:0006633|fatty acid biosynthetic process;GO:0009245|lipid A biosynthetic process	GO:0005737|cytoplasm	K02372|fabZ; 3-hydroxyacyl-[acyl-carrier-protein] dehydratase [EC:4.2.1.59]	map01100|Metabolic pathways;map00061|Fatty acid biosynthesis;map01212|Fatty acid metabolism;map00780|Biotin metabolism
TRINITY_DN51100_c4_g2	3.30024	3.78158e-55	9.53262e-53	up	yes	Gene.38833::TRINITY_DN51100_c4_g2::g.38833::m.38833	2-1156[-]	Panax notoginseng clone 04559n glycosyltransferase mRNA, complete cds	glycosyltransferase [Panax notoginseng]	RUMI_CULQU	RUMI_CULQU	Glycosyl transferase family 90	KDEL (Lys-Asp-Glu-Leu) containing	GO:0006486|protein glycosylation	GO:0005576|extracellular region	K13667|RUMI, KTELC1; protein glucosyltransferase [EC:2.4.1.-]	map00514|Other types of O-glycan biosynthesis
TRINITY_DN37412_c0_g2	5.37117	2.95585e-05	0.000204866	up	yes	Gene.39990::TRINITY_DN37412_c0_g2::g.39990::m.39990	69-1400[+]	PREDICTED: Eucalyptus grandis laccase-7-like (LOC104426402), mRNA	PREDICTED: laccase-7-like [Nicotiana tomentosiformis]	LAC7_ARATH	LAC7_ARATH	Multicopper oxidase	Multicopper oxidase	GO:0046274|lignin catabolic processGO:0055114|oxidation-reduction process	GO:0048046|apoplast	K05909|E1.10.3.2; laccase [EC:1.10.3.2]	.
TRINITY_DN43323_c0_g1	1.05175	1.05882e-06	9.58631e-06	up	yes	Gene.41121::TRINITY_DN43323_c0_g1::g.41121::m.41121	1-1041[+]	PREDICTED: Pyrus x bretschneideri chitinase 5-like (LOC103957727), mRNA	class IV chitinase [Actinidia chinensis]	CHI5_ARATH	CHI5_ARATH	Chitinase class I	chitinase	GO:0016998|cell wall macromolecule catabolic process;GO:0006032|chitin catabolic process;GO:0006952|defense response;GO:0000272|polysaccharide catabolic process;GO:0009617|response to bacterium;GO:0009611|response to wounding;GO:0010262|somatic embryogenesisGO:0006032|chitin catabolic process;GO:0016998|cell wall macromolecule catabolic process	GO:0005618|cell wall	K01183|E3.2.1.14; chitinase [EC:3.2.1.14]	map01100|Metabolic pathways;map00520|Amino sugar and nucleotide sugar metabolism;map00500|Starch and sucrose metabolism
TRINITY_DN33156_c0_g1	2.76865	1.07883e-09	1.51527e-08	up	yes	Gene.47097::TRINITY_DN33156_c0_g1::g.47097::m.47097	3-1631[+]	PREDICTED: Malus x domestica geraniol 8-hydroxylase-like (LOC103433075), mRNA	PREDICTED: flavonoid 3'-monooxygenase-like [Vitis vinifera]	F3PH_ARATH	C75B3_ORYSJ	Cytochrome P450	Cytochrome p450	GO:0044550|secondary metabolite biosynthetic processGO:0055114|oxidation-reduction process	GO:0016021|integral component of membrane;GO:0016020|membrane	K05280|E1.14.13.21; flavonoid 3'-monooxygenase [EC:1.14.13.21]	map00944|Flavone and flavonol biosynthesis;map01100|Metabolic pathways;map00941|Flavonoid biosynthesis;map01110|Biosynthesis of secondary metabolites
TRINITY_DN45820_c0_g1	2.12014	7.93009e-14	1.7747e-12	up	yes	Gene.52767::TRINITY_DN45820_c0_g1::g.52767::m.52767	2-565[-]	PREDICTED: Vitis vinifera 3-oxoacyl-[acyl-carrier-protein] synthase II, chloroplastic-like (LOC100253210), mRNA	PREDICTED: 3-oxoacyl-[acyl-carrier-protein] synthase II, chloroplastic-like isoform X2 [Nelumbo nucifera]	KASC2_ARATH	KASC2_ARATH	Beta-ketoacyl synthase, N-terminal domain	Catalyzes the condensation reaction of fatty acid synthesis by the addition to an acyl acceptor of two carbons from malonyl-ACP (By similarity)	GO:0009631|cold acclimation;GO:0009793|embryo development ending in seed dormancy;GO:0006633|fatty acid biosynthetic process;GO:0006636|unsaturated fatty acid biosynthetic process	GO:0009507|chloroplast;GO:0009570|chloroplast stroma;GO:0009536|plastid	K09458|fabF; 3-oxoacyl-[acyl-carrier-protein] synthase II [EC:2.3.1.179]	map01100|Metabolic pathways;map00061|Fatty acid biosynthesis;map01212|Fatty acid metabolism;map00780|Biotin metabolism
TRINITY_DN46668_c0_g3	1.05237	1.51702e-09	2.09226e-08	up	yes	Gene.56878::TRINITY_DN46668_c0_g3::g.56878::m.56878	297-1625[-]	PREDICTED: Vitis vinifera mannan endo-1,4-beta-mannosidase 2-like (LOC100266088), transcript variant X3, mRNA	PREDICTED: mannan endo-1,4-beta-mannosidase 2-like [Vitis vinifera]	MAN2_ARATH	MAN2_ARATH	Cellulase (glycosyl hydrolase family 5)	Mannan endo-1,4-beta-mannosidase	GO:0046355|mannan catabolic process;GO:0010412|mannan metabolic processGO:0005975|carbohydrate metabolic process	GO:0005576|extracellular region	K19355|MAN; mannan endo-1,4-beta-mannosidase [EC:3.2.1.78]	map00051|Fructose and mannose metabolism
TRINITY_DN52631_c0_g1	1.54126	0.00149565	0.00664104	up	yes	Gene.57408::TRINITY_DN52631_c0_g1::g.57408::m.57408	1-654[-]	PREDICTED: Vitis vinifera KUP2 (LOC100232992), transcript variant X3, mRNA	unnamed protein product [Vitis vinifera]	POT2_ARATH	POT2_ARATH	K+ potassium transporter	Transport of potassium into the cell (By similarity)	GO:0071805|potassium ion transmembrane transport	GO:0016021|integral component of membrane;GO:0005886|plasma membraneGO:0016020|membrane	K03549|kup; KUP system potassium uptake protein	.
TRINITY_DN44168_c1_g3	1.33559	3.30467e-20	1.28927e-18	up	yes	Gene.57438::TRINITY_DN44168_c1_g3::g.57438::m.57438	1-411[+]	PREDICTED: Pyrus x bretschneideri ATP-citrate synthase beta chain protein 1-like (LOC103961317), mRNA	PREDICTED: ATP-citrate synthase beta chain protein 1-like [Gossypium raimondii]	ACLB1_ARATH	ACLB1_ARATH	Citrate synthase, C-terminal domain	Succinyl-CoA ligase ADP-forming subunit alpha	GO:0006085|acetyl-CoA biosynthetic process;GO:0006629|lipid metabolic process	GO:0009346|citrate lyase complex;GO:0005829|cytosol;GO:0016020|membrane	K01648|ACLY; ATP citrate (pro-S)-lyase [EC:2.3.3.8]	map00020|Citrate cycle (TCA cycle);map00720|Carbon fixation pathways in prokaryotes;map01110|Biosynthesis of secondary metabolites;map01100|Metabolic pathways;map01120|Microbial metabolism in diverse environments;map01130|Biosynthesis of antibiotics
TRINITY_DN37939_c0_g1	1.57789	0.00755315	0.02615	up	yes	Gene.57637::TRINITY_DN37939_c0_g1::g.57637::m.57637	143-1639[+]	PREDICTED: Vitis vinifera probable hexokinase-like 2 protein (LOC100853826), mRNA	PREDICTED: probable hexokinase-like 2 protein [Vitis vinifera]	HXKL2_ARATH	HXKL2_ARATH	Hexokinase	hexokinase	GO:0001678|cellular glucose homeostasis;GO:0006974|cellular response to DNA damage stimulus;GO:0006096|glycolytic process;GO:0009409|response to cold;GO:0009408|response to heat;GO:0006970|response to osmotic stress;GO:0006979|response to oxidative stress;GO:0009651|response to salt stress;GO:0010224|response to UV-B;GO:0009414|response to water deprivationGO:0005975|carbohydrate metabolic process	GO:0005829|cytosol;GO:0016021|integral component of membrane;GO:0005739|mitochondrion	K00844|HK; hexokinase [EC:2.7.1.1]	map04066|HIF-1 signaling pathway;map01200|Carbon metabolism;map00010|Glycolysis / Gluconeogenesis;map00500|Starch and sucrose metabolism;map04930|Type II diabetes mellitus;map00524|Butirosin and neomycin biosynthesis;map00521|Streptomycin biosynthesis;map00520|Amino sugar and nucleotide sugar metabolism;map04973|Carbohydrate digestion and absorption;map05230|Central carbon metabolism in cancer;ma…
TRINITY_DN50191_c0_g2	2.08631	5.17603e-36	5.45474e-34	up	yes	Gene.58814::TRINITY_DN50191_c0_g2::g.58814::m.58814	126-1130[+]	PREDICTED: Vitis vinifera diacylglycerol O-acyltransferase 2 (LOC100258437), mRNA	diacylglycerol acyltransferase type 2 [Olea europaea]	DAT2D_SOYBN	DAT2D_SOYBN	Diacylglycerol acyltransferase	o-acyltransferase	GO:0006071|glycerol metabolic process;GO:0019432|triglyceride biosynthetic process	GO:0005789|endoplasmic reticulum membrane;GO:0016021|integral component of membrane;GO:0005811|lipid droplet	K14457|MOGAT2, MGAT2; 2-acylglycerol O-acyltransferase 2 [EC:2.3.1.22]	map00561|Glycerolipid metabolism;map04975|Fat digestion and absorption
TRINITY_DN38919_c0_g1	5.84825	1.35222e-09	1.87592e-08	up	yes	Gene.59444::TRINITY_DN38919_c0_g1::g.59444::m.59444	327-1811[-]	PREDICTED: Nelumbo nucifera probable 3-ketoacyl-CoA synthase 2 (LOC104599972), mRNA	PREDICTED: 3-ketoacyl-CoA synthase 4-like [Eucalyptus grandis]	KCS4_ARATH	KCS4_ARATH	FAE1/Type III polyketide synthase-like protein	3-ketoacyl-coa synthase	GO:0006633|fatty acid biosynthetic processGO:0006633|fatty acid biosynthetic process	GO:0016021|integral component of membraneGO:0016020|membrane	K15397|KCS; 3-ketoacyl-CoA synthase [EC:2.3.1.199]	map00062|Fatty acid elongation;map01110|Biosynthesis of secondary metabolites
TRINITY_DN38993_c0_g1	2.43871	0.0140256	0.0437325	up	yes	Gene.62931::TRINITY_DN38993_c0_g1::g.62931::m.62931	84-1508[-]	PREDICTED: Vitis vinifera cytochrome P450 724B1 (LOC100257922), transcript variant X1, mRNA	PREDICTED: cytochrome P450 724B1 [Ricinus communis]	C724B_ORYSJ	C724B_ORYSJ	Cytochrome P450	Cytochrome p450	GO:0016132|brassinosteroid biosynthetic process;GO:0010268|brassinosteroid homeostasis;GO:0006879|cellular iron ion homeostasis;GO:0006826|iron ion transport;GO:0007275|multicellular organism development;GO:0009647|skotomorphogenesis;GO:0016125|sterol metabolic processGO:0055114|oxidation-reduction process	GO:0005623|cell;GO:0016021|integral component of membrane	K12639|CYP724B1, D11; cytochrome P450, family 724, subfamily B, polypeptide 1 [EC:1.14.13.-]	map01100|Metabolic pathways;map00905|Brassinosteroid biosynthesis;map01110|Biosynthesis of secondary metabolites
TRINITY_DN43107_c0_g1	1.83188	0.00481495	0.0179521	up	yes	Gene.64227::TRINITY_DN43107_c0_g1::g.64227::m.64227	1-1824[+]	PREDICTED: Vitis vinifera calcium-transporting ATPase 4, plasma membrane-type (LOC100241741), mRNA	PREDICTED: putative calcium-transporting ATPase 11, plasma membrane-type isoform X2 [Citrus sinensis]	ACA4_ARATH	ACA4_ARATH	E1-E2 ATPase	ATPase, Ca transporting, plasma membrane	GO:0055081|anion homeostasis;GO:0042742|defense response to bacterium;GO:0043069|negative regulation of programmed cell death;GO:0009624|response to nematode	GO:0009507|chloroplast;GO:0005887|integral component of plasma membrane;GO:0000325|plant-type vacuole;GO:0009705|plant-type vacuole membrane;GO:0005774|vacuolar membrane;GO:0005773|vacuole	K01537|E3.6.3.8; Ca2+-transporting ATPase [EC:3.6.3.8]	map04742|Taste transduction;map00230|Purine metabolism
TRINITY_DN45204_c0_g2	1.63107	2.4408e-14	5.74953e-13	up	yes	Gene.68117::TRINITY_DN45204_c0_g2::g.68117::m.68117	100-2190[-]	Camellia oleifera cultivar Huashuo long-chain acyl-CoA synthetase 4 (LACS4) mRNA, complete cds	long-chain acyl-CoA synthetase 4 [Camellia oleifera]	LACS9_ARATH	LACS9_ARATH	AMP-binding enzyme	Amp-dependent synthetase and ligase	GO:0006631|fatty acid metabolic processGO:0008152|metabolic process	GO:0009507|chloroplast;GO:0009941|chloroplast envelope;GO:0016020|membrane;GO:0009536|plastid	K01897|ACSL, fadD; long-chain acyl-CoA synthetase [EC:6.2.1.3]	map01212|Fatty acid metabolism;map04146|Peroxisome;map00071|Fatty acid degradation;map00061|Fatty acid biosynthesis;map03320|PPAR signaling pathway;map01100|Metabolic pathways;map04920|Adipocytokine signaling pathway
TRINITY_DN44634_c2_g1	2.03032	7.65012e-15	1.8941e-13	up	yes	Gene.68263::TRINITY_DN44634_c2_g1::g.68263::m.68263	120-428[-]	PREDICTED: Solanum pennellii threonine dehydratase biosynthetic, chloroplastic-like (LOC107002306), mRNA	PREDICTED: threonine dehydratase biosynthetic, chloroplastic [Jatropha curcas]	THD1_ARATH	THD1_ARATH	Pyridoxal-phosphate dependent enzyme	Threonine dehydratase	GO:0009097|isoleucine biosynthetic process	GO:0009507|chloroplast	K01754|E4.3.1.19, ilvA, tdcB; threonine dehydratase [EC:4.3.1.19]	map01200|Carbon metabolism;map01230|Biosynthesis of amino acids;map00260|Glycine, serine and threonine metabolism;map01110|Biosynthesis of secondary metabolites;map01100|Metabolic pathways;map00290|Valine, leucine and isoleucine biosynthesis;map01130|Biosynthesis of antibiotics
TRINITY_DN51599_c0_g1	1.22915	2.56235e-07	2.57214e-06	up	yes	Gene.71397::TRINITY_DN51599_c0_g1::g.71397::m.71397	995-2269[-]	PREDICTED: Ricinus communis plasma membrane ATPase 1 (LOC8286621), mRNA	unnamed protein product [Coffea canephora]	PMA7_ARATH	PMA11_ARATH	haloacid dehalogenase-like hydrolase	P-type atpase	GO:0006754|ATP biosynthetic process	GO:0016021|integral component of membrane;GO:0016020|membrane;GO:0005886|plasma membrane	K01535|E3.6.3.6; H+-transporting ATPase [EC:3.6.3.6]	map00190|Oxidative phosphorylation
TRINITY_DN48304_c1_g1	3.28503	5.84033e-141	1.53357e-137	up	yes	Gene.72639::TRINITY_DN48304_c1_g1::g.72639::m.72639	1699-2295[-]	Morus notabilis Respiratory burst oxidase-like protein F partial mRNA	PREDICTED: respiratory burst oxidase homolog protein F-like [Prunus mume]	RBOHB_ARATH	RBOHD_ARATH	Ferric reductase NAD binding domain	NADPH Oxidase	GO:0033500|carbohydrate homeostasis;GO:0050832|defense response to fungus;GO:0043069|negative regulation of programmed cell death;GO:0007231|osmosensory signaling pathway;GO:0072593|reactive oxygen species metabolic process;GO:0009408|response to heat;GO:0009611|response to woundingGO:0055114|oxidation-reduction process	GO:0005794|Golgi apparatus;GO:0016021|integral component of membrane;GO:0005886|plasma membrane	K13447|RBOH; respiratory burst oxidase [EC:1.6.3.- 1.11.1.-];K13447|RBOH; respiratory burst oxidase [EC:1.6.3.- 1.11.1.-]	map04626|Plant-pathogen interaction;map04626|Plant-pathogen interaction
TRINITY_DN42507_c0_g5	1.09231	1.66575e-06	1.45921e-05	up	yes	Gene.75085::TRINITY_DN42507_c0_g5::g.75085::m.75085	1680-2180[-]	Vitis vinifera clone SS0AFA18YK09	PREDICTED: thiamine thiazole synthase 2, chloroplastic [Citrus sinensis]	THI42_VITVI	THI42_VITVI	Thi4 family	Involved in biosynthesis of the thiamine precursor thiazole. Catalyzes the conversion of NAD and glycine to adenosine diphosphate 5-(2-hydroxyethyl)-4-methylthiazole-2-carboxylic acid (ADT), an adenylated thiazole intermediate. The reaction includes an iron-dependent sulfide transfer from a conserved cysteine residue of the protein to a thiazole intermediate. The enzyme can only undergo a single …	GO:0006950|response to stress;GO:0009228|thiamine biosynthetic process;GO:0052837|thiazole biosynthetic process	GO:0009507|chloroplast;GO:0005829|cytosol	K03146|THI4, THI1; thiamine thiazole synthase	map00730|Thiamine metabolism;map01100|Metabolic pathways
TRINITY_DN51599_c0_g5	1.0876	1.68834e-16	4.85397e-15	up	yes	Gene.75266::TRINITY_DN51599_c0_g5::g.75266::m.75266	1-1158[-]	PREDICTED: Ricinus communis plasma membrane ATPase 1 (LOC8286621), mRNA	PREDICTED: plasma membrane ATPase 1-like [Sesamum indicum]	PMA11_ARATH	PMA11_ARATH	E1-E2 ATPase	P-type atpase	GO:0006754|ATP biosynthetic process	GO:0016021|integral component of membrane;GO:0016020|membrane;GO:0005886|plasma membrane	K01535|E3.6.3.6; H+-transporting ATPase [EC:3.6.3.6]	map00190|Oxidative phosphorylation
TRINITY_DN48205_c1_g3	6.57245	2.06061e-09	2.79789e-08	up	yes	Gene.75596::TRINITY_DN48205_c1_g3::g.75596::m.75596	564-1955[+]	PREDICTED: Musa acuminata subsp. malaccensis tryptophan aminotransferase-related protein 2-like (LOC103979260), mRNA	unnamed protein product [Coffea canephora]	TAR2_ARATH	TAR2_ARATH	Allinase	tryptophan aminotransferase-related protein 2-like	GO:0009851|auxin biosynthetic process;GO:0043562|cellular response to nitrogen levels;GO:0042742|defense response to bacterium;GO:0009908|flower development;GO:0048467|gynoecium development;GO:0048527|lateral root development;GO:0010078|maintenance of root meristem identity;GO:0010087|phloem or xylem histogenesis;GO:0009958|positive gravitropism;GO:0009723|response to ethylene;GO:0048367|shoot sy…	GO:0005789|endoplasmic reticulum membrane;GO:0016021|integral component of membrane	K16903|TAA1; L-tryptophan---pyruvate aminotransferase [EC:2.6.1.99]	map01100|Metabolic pathways;map00380|Tryptophan metabolism
TRINITY_DN47652_c4_g3	2.50794	1.80294e-62	5.87695e-60	up	yes	Gene.76505::TRINITY_DN47652_c4_g3::g.76505::m.76505	357-1847[-]	PREDICTED: Prunus mume cytochrome P450 734A1 (LOC103341017), mRNA	PREDICTED: cytochrome P450 734A1 [Vitis vinifera]	C734A_ARATH	C734A_ARATH	Cytochrome P450	Cytochrome p450	GO:0010268|brassinosteroid homeostasis;GO:0016131|brassinosteroid metabolic process;GO:0040008|regulation of growth;GO:0009741|response to brassinosteroidGO:0055114|oxidation-reduction process	GO:0016021|integral component of membrane	K15639|CYP734A1, BAS1; PHYB activation tagged suppressor 1 [EC:1.14.-.-]	map00905|Brassinosteroid biosynthesis
TRINITY_DN53013_c0_g3	2.96105	2.32192e-10	3.53847e-09	up	yes	Gene.77202::TRINITY_DN53013_c0_g3::g.77202::m.77202	208-1755[-]	PREDICTED: Vitis vinifera 3-ketoacyl-CoA synthase 11 (LOC100263066), mRNA	PREDICTED: 3-ketoacyl-CoA synthase 19-like [Solanum lycopersicum]	KCS11_ARATH	KCS11_ARATH	FAE1/Type III polyketide synthase-like protein	3-ketoacyl-coa synthase	GO:0006633|fatty acid biosynthetic process;GO:0009409|response to cold;GO:0009416|response to light stimulusGO:0006633|fatty acid biosynthetic process	GO:0016021|integral component of membraneGO:0016020|membrane	K15397|KCS; 3-ketoacyl-CoA synthase [EC:2.3.1.199]	map00062|Fatty acid elongation;map01110|Biosynthesis of secondary metabolites
TRINITY_DN47622_c0_g2	1.94536	4.87476e-21	2.0309e-19	up	yes	Gene.77204::TRINITY_DN47622_c0_g2::g.77204::m.77204	26-1636[-]	PREDICTED: Vitis vinifera probable galacturonosyltransferase 11 (LOC100262181), mRNA	PREDICTED: probable galacturonosyltransferase 11 [Nicotiana sylvestris]	GAUTB_ARATH	GAUTB_ARATH	Glycosyl transferase family 8	Galacturonosyltransferase	GO:0071555|cell wall organization;GO:0010192|mucilage biosynthetic process;GO:0045489|pectin biosynthetic process	GO:0005794|Golgi apparatus;GO:0000139|Golgi membrane;GO:0016021|integral component of membrane	K13648|GAUT; alpha-1,4-galacturonosyltransferase [EC:2.4.1.43]	map00500|Starch and sucrose metabolism;map00520|Amino sugar and nucleotide sugar metabolism
TRINITY_DN42657_c2_g1	2.3387	4.86454e-15	1.22986e-13	up	yes	Gene.78154::TRINITY_DN42657_c2_g1::g.78154::m.78154	323-4075[-]	PREDICTED: Vitis vinifera ABC transporter B family member 19 (LOC100262734), mRNA	PREDICTED: ABC transporter B family member 19 [Ricinus communis]	AB19B_ARATH	AB19B_ARATH	ABC transporter transmembrane region	(ABC) transporter	GO:0010541|acropetal auxin transport;GO:0043481|anthocyanin accumulation in tissues in response to UV light;GO:0009926|auxin polar transport;GO:0060918|auxin transport;GO:0009734|auxin-activated signaling pathway;GO:0010540|basipetal auxin transport;GO:0090691|formation of plant organ boundary;GO:0048527|lateral root development;GO:0009640|photomorphogenesis;GO:0009958|positive gravitropism;GO:00…	GO:0016021|integral component of membrane;GO:0005886|plasma membraneGO:0016021|integral component of membrane	K05658|ABCB1; ATP-binding cassette, subfamily B (MDR/TAP), member 1 [EC:3.6.3.44]	map02010|ABC transporters;map05206|MicroRNAs in cancer;map04976|Bile secretion
TRINITY_DN48205_c1_g2	3.49277	1.26146e-07	1.32524e-06	up	yes	Gene.78846::TRINITY_DN48205_c1_g2::g.78846::m.78846	131-1522[-]	PREDICTED: Musa acuminata subsp. malaccensis tryptophan aminotransferase-related protein 2-like (LOC103979260), mRNA	unnamed protein product [Coffea canephora]	TAR2_ARATH	TAR2_ARATH	Allinase	tryptophan aminotransferase-related protein 2-like	GO:0009851|auxin biosynthetic process;GO:0043562|cellular response to nitrogen levels;GO:0042742|defense response to bacterium;GO:0009908|flower development;GO:0048467|gynoecium development;GO:0048527|lateral root development;GO:0010078|maintenance of root meristem identity;GO:0010087|phloem or xylem histogenesis;GO:0009958|positive gravitropism;GO:0009723|response to ethylene;GO:0048367|shoot sy…	GO:0005789|endoplasmic reticulum membrane;GO:0016021|integral component of membrane	K16903|TAA1; L-tryptophan---pyruvate aminotransferase [EC:2.6.1.99]	map01100|Metabolic pathways;map00380|Tryptophan metabolism
TRINITY_DN51766_c1_g1	1.14915	0.000267063	0.00147929	up	yes	Gene.78995::TRINITY_DN51766_c1_g1::g.78995::m.78995	1-1809[-]	PREDICTED: Vitis vinifera ABC transporter B family member 15-like (LOC100854950), transcript variant X3, mRNA	PREDICTED: ABC transporter B family member 15-like [Pyrus x bretschneideri]	AB15B_ARATH	AB15B_ARATH	ABC transporter transmembrane region	(ABC) transporter	GO:0006810|transport;GO:0055085|transmembrane transport	GO:0016021|integral component of membrane;GO:0005886|plasma membraneGO:0016021|integral component of membrane	K05658|ABCB1; ATP-binding cassette, subfamily B (MDR/TAP), member 1 [EC:3.6.3.44]	map02010|ABC transporters;map05206|MicroRNAs in cancer;map04976|Bile secretion
TRINITY_DN50026_c0_g2	1.11567	1.89922e-10	2.92828e-09	up	yes	Gene.82148::TRINITY_DN50026_c0_g2::g.82148::m.82148	1182-1487[+]	Camellia oleifera long-chain acyl-CoA synthetase 2 (LACS2) mRNA, complete cds	long-chain acyl-CoA synthetase 2 [Camellia oleifera]	LACS8_ARATH	LACS9_ARATH	AMP-binding enzyme	Amp-dependent synthetase and ligase	GO:0006631|fatty acid metabolic processGO:0008152|metabolic process	GO:0009507|chloroplast;GO:0009941|chloroplast envelope;GO:0016020|membrane;GO:0009536|plastid	K01897|ACSL, fadD; long-chain acyl-CoA synthetase [EC:6.2.1.3];K01897|ACSL, fadD; long-chain acyl-CoA synthetase [EC:6.2.1.3]	map01212|Fatty acid metabolism;map04146|Peroxisome;map00071|Fatty acid degradation;map00061|Fatty acid biosynthesis;map03320|PPAR signaling pathway;map01100|Metabolic pathways;map04920|Adipocytokine signaling pathway;map01212|Fatty acid metabolism;map04146|Peroxisome;map00071|Fatty acid degradation;map00061|Fatty acid biosynthesis;map03320|PPAR signaling pathway;map01100|Metabolic pathways;map049…
TRINITY_DN42293_c3_g6	1.17299	1.05118e-05	7.97496e-05	up	yes	Gene.85368::TRINITY_DN42293_c3_g6::g.85368::m.85368	386-2989[+]	Pyrus pyrifolia isolate Kousui2 leucine-rich repeat receptor-like protein kinase mRNA, complete cds	PREDICTED: receptor-like protein kinase HSL1 [Vitis vinifera]	HSL1_ARATH	HSL1_ARATH	Leucine rich repeat N-terminal domain	leucine Rich Repeat	GO:0006468|protein phosphorylation	GO:0016021|integral component of membrane;GO:0005886|plasma membrane	K00924|E2.7.1.-	.
TRINITY_DN45362_c0_g10	2.38894	1.73513e-08	2.06733e-07	up	yes	Gene.85411::TRINITY_DN45362_c0_g10::g.85411::m.85411	141-1850[-]	PREDICTED: Vitis vinifera ATPase 8, plasma membrane-type (LOC100267065), mRNA	unnamed protein product [Coffea canephora]	PMA8_ARATH	PMA8_ARATH	haloacid dehalogenase-like hydrolase	P-type atpase	GO:0006754|ATP biosynthetic process	GO:0016021|integral component of membrane;GO:0016020|membrane;GO:0005886|plasma membrane	K01535|E3.6.3.6; H+-transporting ATPase [EC:3.6.3.6]	map00190|Oxidative phosphorylation
TRINITY_DN50419_c5_g3	2.90181	9.9687e-27	6.17929e-25	up	yes	Gene.85653::TRINITY_DN50419_c5_g3::g.85653::m.85653	326-778[-]	PREDICTED: Erythranthe guttatus auxin-induced protein X15-like (LOC105961962), mRNA	PREDICTED: auxin-induced protein X15-like [Sesamum indicum]	SAU72_ARATH	SAU72_ARATH	Auxin responsive protein	Auxin responsive protein	GO:0009734|auxin-activated signaling pathway;GO:0007275|multicellular organism development;GO:0040008|regulation of growthGO:0009733|response to auxin	GO:0005737|cytoplasm	K14488|SAUR; SAUR family protein	map04075|Plant hormone signal transduction
TRINITY_DN48505_c2_g3	1.62019	2.37229e-15	6.17435e-14	up	yes	Gene.89532::TRINITY_DN48505_c2_g3::g.89532::m.89532	535-2100[+]	PREDICTED: Nelumbo nucifera long chain acyl-CoA synthetase 6, peroxisomal (LOC104612087), mRNA	unnamed protein product [Coffea canephora]	LACS7_ARATH	LACS7_ARATH	AMP-binding enzyme	Amp-dependent synthetase and ligase	GO:0006631|fatty acid metabolic process;GO:0010193|response to ozone;GO:0009651|response to salt stressGO:0008152|metabolic process	GO:0005777|peroxisome	K01897|ACSL, fadD; long-chain acyl-CoA synthetase [EC:6.2.1.3]	map01212|Fatty acid metabolism;map04146|Peroxisome;map00071|Fatty acid degradation;map00061|Fatty acid biosynthesis;map03320|PPAR signaling pathway;map01100|Metabolic pathways;map04920|Adipocytokine signaling pathway
TRINITY_DN37370_c0_g1	2.84742	0.00180238	0.00781088	up	yes	Gene.90887::TRINITY_DN37370_c0_g1::g.90887::m.90887	66-1628[-]	PREDICTED: Jatropha curcas cytochrome P450 93A3-like (LOC105646484), mRNA	Cytochrome P450 93A3 [Theobroma cacao]	C93A1_SOYBN	C93A1_SOYBN	Cytochrome P450	Cytochrome p450	GO:0006952|defense response;GO:0044550|secondary metabolite biosynthetic processGO:0055114|oxidation-reduction process	GO:0016020|membrane	K13261|CYP93A1; 3,9-dihydroxypterocarpan 6a-monooxygenase [EC:1.14.13.28]	map00943|Isoflavonoid biosynthesis
TRINITY_DN53512_c0_g1	1.06838	0.000230485	0.00129805	up	yes	Gene.19::TRINITY_DN53512_c0_g1::g.19::m.19	1154-1489[-]	Mitosporidium daphniae 6-phosphogluconate dehydrogenase partial mRNA	PREDICTED: 6-phosphogluconate dehydrogenase, decarboxylating 2, chloroplastic [Nelumbo nucifera]	6PGD2_ARATH	6PGD2_ARATH	6-phosphogluconate dehydrogenase, C-terminal domain	Catalyzes the oxidative decarboxylation of 6- phosphogluconate to ribulose 5-phosphate and CO(2), with concomitant reduction of NADP to NADPH (By similarity)	GO:0019521|D-gluconate metabolic process;GO:0009051|pentose-phosphate shunt, oxidative branch;GO:0046686|response to cadmium ion;GO:0009750|response to fructose;GO:0009749|response to glucose;GO:0009744|response to sucroseGO:0006098|pentose-phosphate shunt;GO:0055114|oxidation-reduction process	GO:0009507|chloroplast;GO:0009570|chloroplast stroma;GO:0005829|cytosol;GO:0005739|mitochondrion;GO:0009506|plasmodesma;GO:0009536|plastid	K00033|PGD, gnd, gntZ; 6-phosphogluconate dehydrogenase [EC:1.1.1.44 1.1.1.343]	map00030|Pentose phosphate pathway;map01200|Carbon metabolism;map00480|Glutathione metabolism;map01110|Biosynthesis of secondary metabolites;map01100|Metabolic pathways;map01120|Microbial metabolism in diverse environments;map01130|Biosynthesis of antibiotics
TRINITY_DN41380_c4_g2	1.18837	1.17616e-05	8.83524e-05	up	yes	Gene.66::TRINITY_DN41380_c4_g2::g.66::m.66	2504-2962[+]	Camellia sinensis RING-H2 zinc finger protein mRNA, complete cds	PREDICTED: probable E3 ubiquitin-protein ligase XERICO isoform X1 [Solanum lycopersicum]	XERIC_ARATH	XERIC_ARATH	RING-H2 zinc finger domain	zinc ion binding	GO:0009688|abscisic acid biosynthetic process;GO:0009687|abscisic acid metabolic process;GO:0043161|proteasome-mediated ubiquitin-dependent protein catabolic process;GO:0010200|response to chitin;GO:0009739|response to gibberellin;GO:0006970|response to osmotic stress;GO:0009651|response to salt stress	GO:0016021|integral component of membrane	K16285|XERICO; RING/U-box domain-containing protein [EC:2.3.2.27]	.
TRINITY_DN50419_c5_g2	2.93129	1.73923e-14	4.16331e-13	up	yes	Gene.234::TRINITY_DN50419_c5_g2::g.234::m.234	110-589[-]	PREDICTED: Pyrus x bretschneideri auxin-induced protein X15 (LOC103952025), mRNA	PREDICTED: auxin-induced protein X15-like [Sesamum indicum]	SAU71_ARATH	SAU72_ARATH	Auxin responsive protein	Auxin responsive protein	GO:0009734|auxin-activated signaling pathway;GO:0007275|multicellular organism development;GO:0040008|regulation of growthGO:0009733|response to auxin	GO:0005737|cytoplasm	K14488|SAUR; SAUR family protein	map04075|Plant hormone signal transduction
TRINITY_DN46219_c0_g1	2.01326	6.65029e-46	1.16633e-43	up	yes	Gene.760::TRINITY_DN46219_c0_g1::g.760::m.760	328-885[-]	PREDICTED: Cucumis sativus F-box-like/WD repeat-containing protein TBL1X (LOC101211591), mRNA	PREDICTED: F-box-like/WD repeat-containing protein TBL1X [Cucumis sativus]	HOS15_ARATH	HOS15_ARATH	Anaphase-promoting complex subunit 4 WD40 domain	f-box-like WD repeat-containing protein	GO:0016575|histone deacetylation;GO:0006357|regulation of transcription from RNA polymerase II promoter;GO:0009409|response to cold;GO:0006351|transcription, DNA-templated	GO:0080008|Cul4-RING E3 ubiquitin ligase complex;GO:0000118|histone deacetylase complex;GO:0005634|nucleus	K04508|TBL1; transducin (beta)-like 1	map04310|Wnt signaling pathway
TRINITY_DN52094_c0_g1	1.53208	3.58647e-09	4.716e-08	up	yes	Gene.1753::TRINITY_DN52094_c0_g1::g.1753::m.1753	91-717[-]	Citrus clementina hypothetical protein (CICLE_v10019611mg) mRNA, complete cds	Glucose-methanol-choline oxidoreductase family protein isoform 1 [Theobroma cacao]	HTH_ARATH	HTH_ARATH	GMC oxidoreductase	oxidoreductase	GO:0007267|cell-cell signaling;GO:0009553|embryo sac development;GO:0010430|fatty acid omega-oxidationGO:0055114|oxidation-reduction process	GO:0005576|extracellular region	K15403|ACE, HTH; fatty acid omega-hydroxy dehydrogenase [EC:1.1.-.-];K15403|ACE, HTH; fatty acid omega-hydroxy dehydrogenase [EC:1.1.-.-]	map00073|Cutin, suberine and wax biosynthesis;map00073|Cutin, suberine and wax biosynthesis
TRINITY_DN53713_c3_g1	3.15954	8.84617e-56	2.27855e-53	up	yes	Gene.2181::TRINITY_DN53713_c3_g1::g.2181::m.2181	1570-1971[+]	Morus notabilis MATE efflux family protein DTX1 partial mRNA	Multidrug and toxin extrusion protein 1 [Theobroma cacao]	DTX56_ARATH	CLPT2_ARATH	Clp amino terminal domain, pathogenicity island component	Clp amino terminal domain	GO:0019538|protein metabolic processGO:0019538|protein metabolic process	GO:0009507|chloroplast;GO:0009941|chloroplast envelope;GO:0009570|chloroplast stroma;GO:0009532|plastid stroma	K03327|TC.MATE, SLC47A, norM, mdtK, dinF; multidrug resistance protein, MATE family	.
TRINITY_DN50748_c0_g2	2.28093	1.75662e-30	1.36333e-28	up	yes	Gene.2663::TRINITY_DN50748_c0_g2::g.2663::m.2663	1-1248[+]	Capsella rubella hypothetical protein (CARUB_v10018865mg) mRNA, complete cds	hypothetical protein PRUPE_ppa024728mg [Prunus persica]	PGLT1_HUMAN	PGLT1_HUMAN	Glycosyl transferase family 90	KDEL (Lys-Asp-Glu-Leu) containing	GO:0048318|axial mesoderm development;GO:0072358|cardiovascular system development;GO:0007369|gastrulation;GO:0006664|glycolipid metabolic process;GO:0060537|muscle tissue development;GO:0048339|paraxial mesoderm development;GO:0045747|positive regulation of Notch signaling pathway;GO:0006493|protein O-linked glycosylation;GO:0018242|protein O-linked glycosylation via serine;GO:0010470|regulation…	GO:0005788|endoplasmic reticulum lumen;GO:0070062|extracellular exosome	K13667|RUMI, KTELC1; protein glucosyltransferase [EC:2.4.1.-]	map00514|Other types of O-glycan biosynthesis
TRINITY_DN40573_c0_g1	1.47756	5.15558e-07	4.92778e-06	up	yes	Gene.3378::TRINITY_DN40573_c0_g1::g.3378::m.3378	156-530[+]	PREDICTED: Vitis vinifera caffeoylshikimate esterase (LOC100246971), mRNA	alpha/beta-Hydrolases superfamily protein [Arabidopsis thaliana]	CSE_ARATH	CSE_ARATH	Serine aminopeptidase, S33	alpha beta hydrolase fold	GO:0009809|lignin biosynthetic process;GO:0006629|lipid metabolic process;GO:0046686|response to cadmium ion;GO:0042542|response to hydrogen peroxide;GO:0006979|response to oxidative stress;GO:0010043|response to zinc ion	GO:0005783|endoplasmic reticulum;GO:0005794|Golgi apparatus;GO:0005886|plasma membrane;GO:0009506|plasmodesma	K18368|CSE; caffeoylshikimate esterase [EC:3.1.1.-];K18368|CSE; caffeoylshikimate esterase [EC:3.1.1.-]	map01100|Metabolic pathways;map00940|Phenylpropanoid biosynthesis;map01110|Biosynthesis of secondary metabolites;map01100|Metabolic pathways;map00940|Phenylpropanoid biosynthesis;map01110|Biosynthesis of secondary metabolites
TRINITY_DN44188_c3_g6	2.06142	0.00277739	0.0112715	up	yes	Gene.4057::TRINITY_DN44188_c3_g6::g.4057::m.4057	27-1082[-]	Cucumis melo genomic chromosome, chr_6	PREDICTED: S-adenosylmethionine decarboxylase proenzyme 4 [Vitis vinifera]	DCAM4_ARATH	DCAM4_ARATH	Adenosylmethionine decarboxylase	S-adenosylmethionine decarboxylase proenzyme	GO:0099402|plant organ development;GO:0006557|S-adenosylmethioninamine biosynthetic process;GO:0008295|spermidine biosynthetic process;GO:0006597|spermine biosynthetic processGO:0006597|spermine biosynthetic process;GO:0008295|spermidine biosynthetic process	GO:0005829|cytosol	K01611|speD, AMD1; S-adenosylmethionine decarboxylase [EC:4.1.1.50]	map01100|Metabolic pathways;map00270|Cysteine and methionine metabolism;map00330|Arginine and proline metabolism
TRINITY_DN46142_c2_g1	1.73599	9.85165e-05	0.00060705	up	yes	Gene.4198::TRINITY_DN46142_c2_g1::g.4198::m.4198	981-3530[-]	PREDICTED: Sesamum indicum disease resistance protein RPM1-like (LOC105174840), mRNA	PREDICTED: disease resistance protein RPM1-like [Populus euphratica]	RPM1_ARATH	RPM1_ARATH	NB-ARC domain	leucine Rich Repeat	GO:0009626|plant-type hypersensitive response;GO:0007165|signal transduction	GO:0012505|endomembrane system;GO:0019897|extrinsic component of plasma membrane;GO:0005886|plasma membrane	K13457|RPM1, RPS3; disease resistance protein RPM1	map04626|Plant-pathogen interaction
TRINITY_DN41240_c2_g1	1.0867	1.49422e-07	1.55442e-06	up	yes	Gene.4361::TRINITY_DN41240_c2_g1::g.4361::m.4361	183-1112[+]	Populus trichocarpa hypothetical protein (POPTR_0015s14380g) mRNA, complete cds	PREDICTED: enolase [Jatropha curcas]	ENO_ORYSJ	ENO2_MAIZE	Enolase, N-terminal domain	Catalyzes the reversible conversion of 2- phosphoglycerate into phosphoenolpyruvate. It is essential for the degradation of carbohydrates via glycolysis (By similarity)	GO:0006096|glycolytic process	GO:0000015|phosphopyruvate hydratase complex	K01689|ENO, eno; enolase [EC:4.2.1.11]	map04066|HIF-1 signaling pathway;map01200|Carbon metabolism;map00680|Methane metabolism;map01230|Biosynthesis of amino acids;map00010|Glycolysis / Gluconeogenesis;map01110|Biosynthesis of secondary metabolites;map03018|RNA degradation;map01100|Metabolic pathways;map01120|Microbial metabolism in diverse environments;map01130|Biosynthesis of antibiotics
TRINITY_DN46432_c0_g3	5.63526	2.808e-88	1.896e-85	up	yes	Gene.4443::TRINITY_DN46432_c0_g3::g.4443::m.4443	3-1223[+]	PREDICTED: Sesamum indicum protein TRANSPARENT TESTA 12-like (LOC105168663), mRNA	PREDICTED: protein TRANSPARENT TESTA 12 [Nicotiana tomentosiformis]	DTX34_ARATH	DTX34_ARATH	MatE	Mate efflux family protein	GO:0006855|drug transmembrane transportGO:0006855|drug transmembrane transport;GO:0055085|transmembrane transport	GO:0016021|integral component of membraneGO:0016020|membrane	K03327|TC.MATE, SLC47A, norM, mdtK, dinF; multidrug resistance protein, MATE family	.
TRINITY_DN40333_c1_g1	1.18449	0.00205257	0.00872554	up	yes	Gene.5590::TRINITY_DN40333_c1_g1::g.5590::m.5590	199-915[+]	Theobroma cacao S-adenosyl-L-methionine-dependent methyltransferases superfamily protein isoform 2 (TCM_037710) mRNA, complete cds	PREDICTED: probable caffeoyl-CoA O-methyltransferase At4g26220 [Malus domestica]	CAMT3_ARATH	CAMT3_ARATH	O-methyltransferase	O-methyltransferase	GO:0009809|lignin biosynthetic process	GO:0005829|cytosol	K00588|E2.1.1.104; caffeoyl-CoA O-methyltransferase [EC:2.1.1.104]	map00945|Stilbenoid, diarylheptanoid and gingerol biosynthesis;map00941|Flavonoid biosynthesis;map00940|Phenylpropanoid biosynthesis;map01110|Biosynthesis of secondary metabolites;map01100|Metabolic pathways;map00360|Phenylalanine metabolism
TRINITY_DN45967_c2_g9	1.28832	8.69173e-15	2.14022e-13	up	yes	Gene.5658::TRINITY_DN45967_c2_g9::g.5658::m.5658	3-947[+]	Camellia chekiangoleosa isolate zjs01 ketoacyl-ACP synthase I (KAS I) mRNA, complete cds	ketoacyl-ACP synthase I [Camellia chekiangoleosa]	KASC1_ARATH	KASC1_ARATH	Beta-ketoacyl synthase, N-terminal domain	Catalyzes the condensation reaction of fatty acid synthesis by the addition to an acyl acceptor of two carbons from malonyl-ACP (By similarity)	GO:0006633|fatty acid biosynthetic process	GO:0009570|chloroplast stroma	K09458|fabF; 3-oxoacyl-[acyl-carrier-protein] synthase II [EC:2.3.1.179]	map01100|Metabolic pathways;map00061|Fatty acid biosynthesis;map01212|Fatty acid metabolism;map00780|Biotin metabolism
TRINITY_DN50601_c4_g4	5.31101	6.99406e-37	7.71468e-35	up	yes	Gene.5744::TRINITY_DN50601_c4_g4::g.5744::m.5744	2162-2755[-]	PREDICTED: Nicotiana sylvestris putative phospholipid:diacylglycerol acyltransferase 2 (LOC104236791), mRNA	PREDICTED: putative phospholipid:diacylglycerol acyltransferase 2 [Vitis vinifera]	PDAT2_ARATH	PDAT2_ARATH	Lecithin:cholesterol acyltransferase	Acyl-transferase	GO:0006071|glycerol metabolic process;GO:0006629|lipid metabolic processGO:0006629|lipid metabolic process	GO:0016021|integral component of membrane	K00679|E2.3.1.158; phospholipid:diacylglycerol acyltransferase [EC:2.3.1.158];K00679|E2.3.1.158; phospholipid:diacylglycerol acyltransferase [EC:2.3.1.158]	map00561|Glycerolipid metabolism;map00561|Glycerolipid metabolism
TRINITY_DN46833_c2_g1	1.04891	1.81965e-08	2.16231e-07	up	yes	Gene.7681::TRINITY_DN46833_c2_g1::g.7681::m.7681	255-2453[+]	PREDICTED: Nicotiana tomentosiformis phosphatidylinositol 4-phosphate 5-kinase 2-like (LOC104114858), mRNA	unnamed protein product [Vitis vinifera]	PI5K1_ARATH	PI5K1_ARATH	MORN repeat	whole genome shotgun sequence	GO:0046488|phosphatidylinositol metabolic process	GO:0005886|plasma membrane	K00889|PIP5K; 1-phosphatidylinositol-4-phosphate 5-kinase [EC:2.7.1.68]	map00562|Inositol phosphate metabolism;map04144|Endocytosis;map04070|Phosphatidylinositol signaling system;map05231|Choline metabolism in cancer;map01100|Metabolic pathways;map04666|Fc gamma R-mediated phagocytosis;map04810|Regulation of actin cytoskeleton
TRINITY_DN44709_c1_g2	3.44217	1.37993e-05	0.000102269	up	yes	Gene.8066::TRINITY_DN44709_c1_g2::g.8066::m.8066	206-1672[-]	PREDICTED: Erythranthe guttatus MATE efflux family protein LAL5-like (LOC105967728), transcript variant X1, mRNA	PREDICTED: MATE efflux family protein ALF5-like [Pyrus x bretschneideri]	DTX18_ARATH	DTX19_ARATH	MatE	Mate efflux family protein	GO:0006855|drug transmembrane transport;GO:0009636|response to toxic substanceGO:0006855|drug transmembrane transport;GO:0055085|transmembrane transport	GO:0016021|integral component of membraneGO:0016020|membrane	K03327|TC.MATE, SLC47A, norM, mdtK, dinF; multidrug resistance protein, MATE family	.
TRINITY_DN46292_c2_g1	1.26777	2.584e-06	2.19151e-05	up	yes	Gene.8832::TRINITY_DN46292_c2_g1::g.8832::m.8832	2-400[-]	PREDICTED: Eucalyptus grandis methionine gamma-lyase (LOC104441613), mRNA	PREDICTED: methionine gamma-lyase [Jatropha curcas]	MGL_ARATH	MGL_ARATH	Cys/Met metabolism PLP-dependent enzyme	cystathionine	GO:0071266|'de novo' L-methionine biosynthetic process;GO:0009970|cellular response to sulfate starvation;GO:0042631|cellular response to water deprivation;GO:0019343|cysteine biosynthetic process via cystathionine;GO:0019458|methionine catabolic process via 2-oxobutanoate;GO:0051289|protein homotetramerization;GO:0019346|transsulfuration	GO:0005829|cytosol	K01761|E4.4.1.11; methionine-gamma-lyase [EC:4.4.1.11];K01761|E4.4.1.11; methionine-gamma-lyase [EC:4.4.1.11]	map00270|Cysteine and methionine metabolism;map00450|Selenocompound metabolism;map00270|Cysteine and methionine metabolism;map00450|Selenocompound metabolism
TRINITY_DN51662_c3_g1	1.30179	1.76978e-08	2.10622e-07	up	yes	Gene.10575::TRINITY_DN51662_c3_g1::g.10575::m.10575	2639-3136[+]	PREDICTED: Nicotiana tomentosiformis uncharacterized LOC104121328 (LOC104121328), transcript variant X3, mRNA	DNA-directed RNA polymerase III subunit RPC4, putative [Theobroma cacao]	RPC4_SCHPO	RPC4_MOUSE	RNA polymerase III RPC4	polymerase (RNA) III (DNA directed) polypeptide D, 44kDa	GO:0051607|defense response to virus;GO:0045087|innate immune response;GO:0045089|positive regulation of innate immune response;GO:0032728|positive regulation of interferon-beta production;GO:0006383|transcription from RNA polymerase III promoterGO:0006383|transcription from RNA polymerase III promoter	GO:0005829|cytosol;GO:0005666|DNA-directed RNA polymerase III complex;GO:0000790|nuclear chromatin;GO:0016607|nuclear speck;GO:0005654|nucleoplasm;GO:0005634|nucleusGO:0005666|DNA-directed RNA polymerase III complex	K03026|RPC4, POLR3D; DNA-directed RNA polymerase III subunit RPC4	map03020|RNA polymerase;map04623|Cytosolic DNA-sensing pathway;map00240|Pyrimidine metabolism;map01100|Metabolic pathways;map05169|Epstein-Barr virus infection;map00230|Purine metabolism
TRINITY_DN54482_c1_g1	1.3971	2.73406e-06	2.30904e-05	up	yes	Gene.10881::TRINITY_DN54482_c1_g1::g.10881::m.10881	2-613[+]	Vitis vinifera clone SS0ABG29YP08	Methionine gamma-lyase [Theobroma cacao]	MGL_ARATH	MGL_ARATH	Cys/Met metabolism PLP-dependent enzyme	cystathionine	GO:0071266|'de novo' L-methionine biosynthetic process;GO:0009970|cellular response to sulfate starvation;GO:0042631|cellular response to water deprivation;GO:0019343|cysteine biosynthetic process via cystathionine;GO:0019458|methionine catabolic process via 2-oxobutanoate;GO:0051289|protein homotetramerization;GO:0019346|transsulfuration	GO:0005829|cytosol	K01761|E4.4.1.11; methionine-gamma-lyase [EC:4.4.1.11]	map00270|Cysteine and methionine metabolism;map00450|Selenocompound metabolism
TRINITY_DN47236_c0_g1	2.83692	4.84445e-14	1.10749e-12	up	yes	Gene.11228::TRINITY_DN47236_c0_g1::g.11228::m.11228	34-1893[+]	PREDICTED: Vitis vinifera galactoside 2-alpha-L-fucosyltransferase-like (LOC100243671), mRNA	PREDICTED: galactoside 2-alpha-L-fucosyltransferase-like [Populus euphratica]	FUT1_ARATH	FUT1_ARATH	Xyloglucan fucosyltransferase	fucosyltransferase	GO:0042546|cell wall biogenesis;GO:0071555|cell wall organization;GO:0009969|xyloglucan biosynthetic processGO:0042546|cell wall biogenesis	GO:0005794|Golgi apparatus;GO:0032580|Golgi cisterna membrane;GO:0016021|integral component of membraneGO:0016020|membrane	K13681|FUT; xyloglucan fucosyltransferase [EC:2.4.1.-]	.
TRINITY_DN47553_c1_g1	1.62418	1.10096e-06	9.94683e-06	up	yes	Gene.11604::TRINITY_DN47553_c1_g1::g.11604::m.11604	1117-2460[-]	PREDICTED: Citrus sinensis probable galactinol--sucrose galactosyltransferase 2 (LOC102607241), mRNA	hypothetical protein POPTR_0015s09800g [Populus trichocarpa]	RFS2_ARATH	RFS2_ARATH	Raffinose synthase or seed imbibition protein Sip1	raffinose synthase	GO:0034484|raffinose catabolic process;GO:0080167|response to karrikin;GO:0006979|response to oxidative stress	GO:0009506|plasmodesma	K06617|E2.4.1.82; raffinose synthase [EC:2.4.1.82];K06617|E2.4.1.82; raffinose synthase [EC:2.4.1.82]	map00052|Galactose metabolism;map00052|Galactose metabolism
TRINITY_DN50158_c4_g1	1.31748	3.30334e-09	4.36246e-08	up	yes	Gene.13452::TRINITY_DN50158_c4_g1::g.13452::m.13452	1196-2638[+]	PREDICTED: Vitis vinifera UDP-glucose 6-dehydrogenase-like (LOC100250128), transcript variant X6, mRNA	PREDICTED: UDP-glucose 6-dehydrogenase 1 [Vitis vinifera]	UGDH1_SOYBN	UGDH1_SOYBN	UDP-glucose/GDP-mannose dehydrogenase family, NAD binding domain	UDP-glucose 6-dehydrogenase	GO:0006024|glycosaminoglycan biosynthetic process;GO:0006065|UDP-glucuronate biosynthetic processGO:0055114|oxidation-reduction process	GO:0005829|cytosol;GO:0005634|nucleus	K00012|UGDH, ugd; UDPglucose 6-dehydrogenase [EC:1.1.1.22]	map00053|Ascorbate and aldarate metabolism;map01100|Metabolic pathways;map00040|Pentose and glucuronate interconversions;map00500|Starch and sucrose metabolism;map00520|Amino sugar and nucleotide sugar metabolism
TRINITY_DN45845_c0_g1	1.11197	1.19786e-08	1.45769e-07	up	yes	Gene.14331::TRINITY_DN45845_c0_g1::g.14331::m.14331	228-584[-]	PREDICTED: Vitis vinifera protein TRANSPARENT TESTA 12 (LOC100247186), transcript variant X1, mRNA	MATE efflux family protein [Theobroma cacao]	DTX27_ARATH	DTX28_ARATH	MatE	Mate efflux family protein	GO:0006855|drug transmembrane transportGO:0006855|drug transmembrane transport;GO:0055085|transmembrane transport	GO:0016021|integral component of membraneGO:0016020|membrane	K03327|TC.MATE, SLC47A, norM, mdtK, dinF; multidrug resistance protein, MATE family;K03327|TC.MATE, SLC47A, norM, mdtK, dinF; multidrug resistance protein, MATE family	.
TRINITY_DN47340_c1_g7	2.37343	1.08132e-58	3.14515e-56	up	yes	Gene.14342::TRINITY_DN47340_c1_g7::g.14342::m.14342	338-1615[+]	PREDICTED: Vitis vinifera serine carboxypeptidase-like 25 (LOC100266848), mRNA	PREDICTED: serine carboxypeptidase-like 25 [Vitis vinifera]	SCP25_ARATH	SCP25_ARATH	Serine carboxypeptidase	carboxy-peptidase	GO:0009742|brassinosteroid mediated signaling pathway;GO:0051603|proteolysis involved in cellular protein catabolic processGO:0006508|proteolysis	GO:0005615|extracellular space	K16297|SCPL-II; serine carboxypeptidase-like clade II [EC:3.4.16.-]	.
TRINITY_DN40501_c0_g1	6.2167	4.88495e-08	5.45832e-07	up	yes	Gene.17104::TRINITY_DN40501_c0_g1::g.17104::m.17104	362-841[-]	PREDICTED: Vitis vinifera histidine-containing phosphotransfer protein 6 (HP4), mRNA	hypothetical protein LR48_Vigan406s010100, partial [Vigna angularis]	AHP6_ARATH	AHP6_ARATH	Hpt domain	Histidine kinase	GO:0009736|cytokinin-activated signaling pathway;GO:0000160|phosphorelay signal transduction system;GO:0016310|phosphorylation;GO:0009735|response to cytokinin;GO:0010089|xylem developmentGO:0000160|phosphorelay signal transduction system	GO:0005737|cytoplasm;GO:0005829|cytosol;GO:0005634|nucleus	K14490|AHP; histidine-containing phosphotransfer peotein	map04075|Plant hormone signal transduction
TRINITY_DN48556_c1_g2	3.15628	1.78628e-150	6.03062e-147	up	yes	Gene.17862::TRINITY_DN48556_c1_g2::g.17862::m.17862	170-2902[+]	PREDICTED: Nicotiana sylvestris receptor-like protein kinase HSL1 (LOC104223972), transcript variant X3, mRNA	PREDICTED: receptor-like protein kinase HSL1 [Vitis vinifera]	HSL1_ARATH	HSL1_ARATH	Leucine rich repeat N-terminal domain	leucine Rich Repeat	GO:0006468|protein phosphorylation	GO:0016021|integral component of membrane;GO:0005886|plasma membrane	K00924|E2.7.1.-	.
TRINITY_DN51484_c0_g3	1.09417	2.83944e-06	2.38928e-05	up	yes	Gene.18132::TRINITY_DN51484_c0_g3::g.18132::m.18132	292-927[+]	Camellia sinensis ATP-sulfurylase mRNA, complete cds	ATP sulfurylase [Camellia sinensis]	APS1_ARATH	APS1_ARATH	PUA-like domain	Catalyzes the first intracellular reaction of sulfate assimilation, forming adenosine-5'-phosphosulfate (APS) from inorganic sulfate and ATP. Plays an important role in sulfate activation as a component of the biosynthesis pathway of sulfur- containing amino acids (By similarity)	GO:0070814|hydrogen sulfide biosynthetic process;GO:0046686|response to cadmium ion;GO:0009735|response to cytokinin;GO:0001887|selenium compound metabolic process;GO:0000103|sulfate assimilation	GO:0009507|chloroplast;GO:0009570|chloroplast stroma;GO:0005886|plasma membrane	K13811|PAPSS; 3'-phosphoadenosine 5'-phosphosulfate synthase [EC:2.7.7.4 2.7.1.25]	map00920|Sulfur metabolism;map00261|Monobactam biosynthesis;map00450|Selenocompound metabolism;map01100|Metabolic pathways;map00230|Purine metabolism;map01120|Microbial metabolism in diverse environments;map01130|Biosynthesis of antibiotics
TRINITY_DN52254_c0_g3	1.23266	3.2131e-09	4.25219e-08	up	yes	Gene.19210::TRINITY_DN52254_c0_g3::g.19210::m.19210	184-1104[+]	Morus notabilis Dihydrolipoyllysine-residue acetyltransferase component of pyruvate dehydrogenase complex partial mRNA	2-oxoacid dehydrogenase acyltransferase, catalytic domain-containing protein [Cynara cardunculus var. scolymus]	ODP25_ARATH	ODP25_ARATH	Biotin-requiring enzyme	Dehydrogenase	GO:0006096|glycolytic processGO:0008152|metabolic process	GO:0009507|chloroplast;GO:0009941|chloroplast envelope;GO:0009570|chloroplast stroma;GO:0022626|cytosolic ribosome;GO:0005886|plasma membrane	K00627|DLAT, aceF, pdhC; pyruvate dehydrogenase E2 component (dihydrolipoamide acetyltransferase) [EC:2.3.1.12]	map00620|Pyruvate metabolism;map01200|Carbon metabolism;map00020|Citrate cycle (TCA cycle);map00010|Glycolysis / Gluconeogenesis;map01110|Biosynthesis of secondary metabolites;map01100|Metabolic pathways;map01120|Microbial metabolism in diverse environments;map01130|Biosynthesis of antibiotics
TRINITY_DN46450_c2_g1	1.78775	1.40804e-15	3.73777e-14	up	yes	Gene.19746::TRINITY_DN46450_c2_g1::g.19746::m.19746	1848-2516[-]	PREDICTED: Vitis vinifera uridine kinase-like protein 5 (LOC100257633), transcript variant X2, mRNA	PREDICTED: uridine kinase-like protein 5 isoform X1 [Sesamum indicum]	UKL5_ARATH	UKL3_ARATH	Phosphoribulokinase / Uridine kinase family	Catalyzes the conversion of uracil and 5-phospho-alpha- D-ribose 1-diphosphate (PRPP) to UMP and diphosphate (By similarity)	GO:0044211|CTP salvage;GO:0006206|pyrimidine nucleobase metabolic process;GO:0043097|pyrimidine nucleoside salvage;GO:0044206|UMP salvageGO:0008152|metabolic process	GO:0005829|cytosol	K00876|udk, UCK; uridine kinase [EC:2.7.1.48]	map01100|Metabolic pathways;map00983|Drug metabolism - other enzymes;map00240|Pyrimidine metabolism
TRINITY_DN7592_c0_g1	3.41731	0.000518706	0.00264658	up	yes	Gene.19806::TRINITY_DN7592_c0_g1::g.19806::m.19806	156-785[-]	PREDICTED: Malus x domestica endochitinase PR4-like (LOC103432770), mRNA	unnamed protein product [Vitis vinifera]	CHI5_ARATH	CHI5_ARATH	Chitinase class I	chitinase	GO:0016998|cell wall macromolecule catabolic process;GO:0006032|chitin catabolic process;GO:0006952|defense response;GO:0000272|polysaccharide catabolic process;GO:0009617|response to bacterium;GO:0009611|response to wounding;GO:0010262|somatic embryogenesisGO:0006032|chitin catabolic process;GO:0016998|cell wall macromolecule catabolic process	GO:0005618|cell wall	K01183|E3.2.1.14; chitinase [EC:3.2.1.14]	map01100|Metabolic pathways;map00520|Amino sugar and nucleotide sugar metabolism;map00500|Starch and sucrose metabolism
TRINITY_DN51286_c8_g2	1.97316	3.85057e-07	3.75911e-06	up	yes	Gene.20521::TRINITY_DN51286_c8_g2::g.20521::m.20521	598-2271[+]	Prunus persica hypothetical protein (PRUPE_ppa002417mg) mRNA, complete cds	PREDICTED: probable rhamnose biosynthetic enzyme 1 [Nelumbo nucifera]	RHM1_ARATH	RHM1_ARATH	RmlD substrate binding domain	dTDP-glucose 4-6-dehydratase	GO:0010315|auxin efflux;GO:0030154|cell differentiation;GO:0071555|cell wall organization;GO:0051555|flavonol biosynthetic process;GO:0042127|regulation of cell proliferation;GO:0010253|UDP-rhamnose biosynthetic processGO:0006694|steroid biosynthetic process;GO:0055114|oxidation-reduction process	GO:0005829|cytosol;GO:0009506|plasmodesma	K12450|RHM; UDP-glucose 4,6-dehydratase [EC:4.2.1.76]	map00520|Amino sugar and nucleotide sugar metabolism
TRINITY_DN46599_c2_g1	1.0267	0.00548722	0.0199983	up	yes	Gene.20721::TRINITY_DN46599_c2_g1::g.20721::m.20721	3-1616[+]	PREDICTED: Solanum tuberosum cation/calcium exchanger 1-like (LOC102595757), mRNA	PREDICTED: cation/calcium exchanger 1-like [Vitis vinifera]	CCX1_ARATH	CCX1_ARATH	Sodium/calcium exchanger protein	exchanger	GO:0006813|potassium ion transport;GO:0006814|sodium ion transportGO:0055085|transmembrane transport	GO:0016021|integral component of membrane;GO:0005774|vacuolar membraneGO:0016021|integral component of membrane	K13754|SLC24A6, NCKX6; solute carrier family 24 (sodium/potassium/calcium exchanger), member 6	.
TRINITY_DN41991_c0_g1	1.11388	2.67558e-08	3.10182e-07	up	yes	Gene.21039::TRINITY_DN41991_c0_g1::g.21039::m.21039	2-910[+]	Camellia sinensis ATP-sulfurylase mRNA, complete cds	ATP-sulfurylase [Camellia sinensis]	APS1_ARATH	APS1_ARATH	PUA-like domain	Catalyzes the first intracellular reaction of sulfate assimilation, forming adenosine-5'-phosphosulfate (APS) from inorganic sulfate and ATP. Plays an important role in sulfate activation as a component of the biosynthesis pathway of sulfur- containing amino acids (By similarity)	GO:0070814|hydrogen sulfide biosynthetic process;GO:0046686|response to cadmium ion;GO:0009735|response to cytokinin;GO:0001887|selenium compound metabolic process;GO:0000103|sulfate assimilation	GO:0009507|chloroplast;GO:0009570|chloroplast stroma;GO:0005886|plasma membrane	K13811|PAPSS; 3'-phosphoadenosine 5'-phosphosulfate synthase [EC:2.7.7.4 2.7.1.25]	map00920|Sulfur metabolism;map00261|Monobactam biosynthesis;map00450|Selenocompound metabolism;map01100|Metabolic pathways;map00230|Purine metabolism;map01120|Microbial metabolism in diverse environments;map01130|Biosynthesis of antibiotics
TRINITY_DN50865_c0_g1	1.29556	1.34283e-10	2.11492e-09	up	yes	Gene.22564::TRINITY_DN50865_c0_g1::g.22564::m.22564	4446-4988[-]	PREDICTED: Prunus mume glucose-6-phosphate/phosphate translocator 2, chloroplastic (LOC103324506), mRNA	GPT2-b [Vitis vinifera]	GPT1_ARATH	GPT1_ARATH	Triose-phosphate Transporter family	solute carrier family 35 member	GO:0009793|embryo development ending in seed dormancy;GO:0009553|embryo sac development;GO:0015760|glucose-6-phosphate transport;GO:0034389|lipid particle organization;GO:0015714|phosphoenolpyruvate transport;GO:0015713|phosphoglycerate transport;GO:0010152|pollen maturation;GO:0009624|response to nematode;GO:0035436|triose phosphate transmembrane transport;GO:0007033|vacuole organization	GO:0031969|chloroplast membrane;GO:0016021|integral component of membrane;GO:0009536|plastid	K15283|SLC35E1; solute carrier family 35, member E1	.
TRINITY_DN52398_c3_g2	3.39797	1.31512e-49	2.75041e-47	up	yes	Gene.23675::TRINITY_DN52398_c3_g2::g.23675::m.23675	134-943[+]	PREDICTED: Vitis vinifera vacuolar cation/proton exchanger 3-like (LOC100243275), mRNA	Vacuolar cation/proton exchanger 3 isoform 3 [Theobroma cacao]	CAX3_ARATH	CAX1_ARATH	Sodium/calcium exchanger protein	Calcium Proton	GO:0006816|calcium ion transport;GO:0030026|cellular manganese ion homeostasis;GO:0006882|cellular zinc ion homeostasis;GO:0009631|cold acclimation;GO:0055062|phosphate ion homeostasis;GO:0009651|response to salt stressGO:0055085|transmembrane transport	GO:0016021|integral component of membrane;GO:0016020|membrane;GO:0009705|plant-type vacuole membrane;GO:0005773|vacuoleGO:0016021|integral component of membrane	K07300|chaA, CAX; Ca2+:H+ antiporter	.
TRINITY_DN54309_c2_g2	1.90391	7.57076e-07	7.02733e-06	up	yes	Gene.23908::TRINITY_DN54309_c2_g2::g.23908::m.23908	1002-1415[-]	PREDICTED: Vitis vinifera probable aquaporin TIP3-2 (LOC100252897), mRNA	probable aquaporin TIP3-2-like [Solanum lycopersicum]	TIP31_MAIZE	TIP32_MAIZE	Major intrinsic protein	Channel that permits osmotically driven movement of water in both directions. It is involved in the osmoregulation and in the maintenance of cell turgor during volume expansion in rapidly growing cells. It mediates rapid entry or exit of water in response to abrupt changes in osmolarity (By similarity)	GO:0006810|transport	GO:0016021|integral component of membrane;GO:0005774|vacuolar membraneGO:0016020|membrane	K09873|TIP; aquaporin TIP	.
TRINITY_DN41933_c5_g1	1.29803	1.66661e-13	3.59118e-12	up	yes	Gene.24002::TRINITY_DN41933_c5_g1::g.24002::m.24002	797-2701[+]	PREDICTED: Vitis vinifera alpha-N-acetylglucosaminidase-like (LOC100246821), mRNA	PREDICTED: alpha-N-acetylglucosaminidase-like [Vitis vinifera]	NAGLU_ARATH	NAGLU_ARATH	Alpha-N-acetylglucosaminidase (NAGLU) N-terminal domain	alpha-N-acetylglucosaminidase	GO:0009793|embryo development ending in seed dormancy;GO:0008152|metabolic process;GO:0051781|positive regulation of cell division	GO:0005773|vacuole	K01205|NAGLU; alpha-N-acetylglucosaminidase [EC:3.2.1.50];K01205|NAGLU; alpha-N-acetylglucosaminidase [EC:3.2.1.50]	map01100|Metabolic pathways;map04142|Lysosome;map00531|Glycosaminoglycan degradation;map01100|Metabolic pathways;map04142|Lysosome;map00531|Glycosaminoglycan degradation
TRINITY_DN53211_c1_g2	3.2578	0.000359438	0.00192269	up	yes	Gene.24336::TRINITY_DN53211_c1_g2::g.24336::m.24336	123-1415[-]	Prunus persica hypothetical protein (PRUPE_ppa008615mg) mRNA, complete cds	Zinc finger, RING/FYVE/PHD-type [Cynara cardunculus var. scolymus]	ATL6_ARATH	ATL6_ARATH	Ring finger domain	zinc ion binding	GO:0009816|defense response to bacterium, incompatible interaction;GO:0009814|defense response, incompatible interaction;GO:0043161|proteasome-mediated ubiquitin-dependent protein catabolic process;GO:0016567|protein ubiquitination;GO:0010200|response to chitin	GO:0016021|integral component of membrane;GO:0005886|plasma membrane	K10664|ATL6S; E3 ubiquitin-protein ligase ATL6/9/15/31/42/55 [EC:2.3.2.27]	.
TRINITY_DN46767_c4_g1	1.94556	1.32178e-18	4.54851e-17	up	yes	Gene.24345::TRINITY_DN46767_c4_g1::g.24345::m.24345	778-2235[-]	Medicago truncatula crossover junction endonuclease MUS81-like protein mRNA	PREDICTED: crossover junction endonuclease MUS81 isoform X3 [Vitis vinifera]	MUS81_ARATH	MUS81_ARATH	ERCC4 domain	Excision repair cross-complementing rodent repair deficiency, complementation group 4	GO:0051301|cell division;GO:0006974|cellular response to DNA damage stimulus;GO:0051026|chiasma assembly;GO:0006281|DNA repair;GO:0000727|double-strand break repair via break-induced replication;GO:0000724|double-strand break repair via homologous recombination;GO:0031573|intra-S DNA damage checkpoint;GO:0007095|mitotic G2 DNA damage checkpoint;GO:0006312|mitotic recombination;GO:0031297|replicat…	GO:0000794|condensed nuclear chromosome;GO:0048476|Holliday junction resolvase complex;GO:0005730|nucleolus	K08991|MUS81; crossover junction endonuclease MUS81 [EC:3.1.22.-]	map03440|Homologous recombination;map03460|Fanconi anemia pathway
TRINITY_DN46098_c0_g1	1.18538	3.24457e-36	3.45783e-34	up	yes	Gene.25061::TRINITY_DN46098_c0_g1::g.25061::m.25061	863-2557[-]	PREDICTED: Vitis vinifera serine/threonine-protein kinase CTR1-like (LOC100264370), transcript variant X4, mRNA	PREDICTED: serine/threonine-protein kinase CTR1-like [Vitis vinifera]	CTR1_ARATH	CTR1_ARATH	Ethylene-responsive protein kinase Le-CTR1	Serine Threonine protein kinase	GO:0071281|cellular response to iron ion;GO:0009873|ethylene-activated signaling pathway;GO:0009686|gibberellin biosynthetic process;GO:0010105|negative regulation of ethylene-activated signaling pathway;GO:0046777|protein autophosphorylation;GO:2000069|regulation of post-embryonic root development;GO:2000035|regulation of stem cell division;GO:0048510|regulation of timing of transition from vege…	GO:0005789|endoplasmic reticulum membrane	K14510|CTR1; serine/threonine-protein kinase CTR1 [EC:2.7.11.1]	map04075|Plant hormone signal transduction
TRINITY_DN41921_c2_g3	2.76555	8.45655e-52	1.90333e-49	up	yes	Gene.25401::TRINITY_DN41921_c2_g3::g.25401::m.25401	3-494[+]	PREDICTED: Vitis vinifera serine/threonine-protein kinase CTR1 (LOC100254015), transcript variant X2, misc_RNA	PREDICTED: serine/threonine-protein kinase CTR1 [Solanum pennellii]	CTR1_ARATH	CTR1_ARATH	Protein tyrosine kinase	Serine Threonine protein kinase	GO:0071281|cellular response to iron ion;GO:0009873|ethylene-activated signaling pathway;GO:0009686|gibberellin biosynthetic process;GO:0010105|negative regulation of ethylene-activated signaling pathway;GO:0046777|protein autophosphorylation;GO:2000069|regulation of post-embryonic root development;GO:2000035|regulation of stem cell division;GO:0048510|regulation of timing of transition from vege…	GO:0005789|endoplasmic reticulum membrane	K14510|CTR1; serine/threonine-protein kinase CTR1 [EC:2.7.11.1]	map04075|Plant hormone signal transduction
TRINITY_DN44211_c1_g4	1.13002	0.00133975	0.00604171	up	yes	Gene.25571::TRINITY_DN44211_c1_g4::g.25571::m.25571	465-1613[+]	Camellia sinensis sucrose non-fermenting-1-related protein kinase 2.6 mRNA, complete cds	PREDICTED: serine/threonine-protein kinase SAPK10-like [Sesamum indicum]	SAPKA_ORYSJ	SAPKA_ORYSJ	Protein kinase domain	Serine Threonine protein kinase	GO:0009738|abscisic acid-activated signaling pathway;GO:0035556|intracellular signal transduction;GO:0006468|protein phosphorylationGO:0006468|protein phosphorylation	GO:0005737|cytoplasm;GO:0005634|nucleus	K14498|SNRK2; serine/threonine-protein kinase SRK2 [EC:2.7.11.1]	map04075|Plant hormone signal transduction
TRINITY_DN50786_c0_g2	2.04119	0.000694104	0.0034103	up	yes	Gene.25797::TRINITY_DN50786_c0_g2::g.25797::m.25797	1-966[-]	Vaccinium corymbosum isolate VcMATE3 multidrug and toxic extrusion transporter mRNA, complete cds	PREDICTED: protein TRANSPARENT TESTA 12 [Jatropha curcas]	DTX33_ARATH	DTX33_ARATH	MatE	Mate efflux family protein	GO:0006855|drug transmembrane transportGO:0006855|drug transmembrane transport;GO:0055085|transmembrane transport	GO:0016021|integral component of membrane;GO:0005774|vacuolar membraneGO:0016020|membrane	K03327|TC.MATE, SLC47A, norM, mdtK, dinF; multidrug resistance protein, MATE family	.
TRINITY_DN44611_c1_g1	2.02499	8.7936e-07	8.06265e-06	up	yes	Gene.27404::TRINITY_DN44611_c1_g1::g.27404::m.27404	244-2364[-]	PREDICTED: Eucalyptus grandis exocyst complex component EXO70A1-like (LOC104451118), mRNA	PREDICTED: exocyst complex component EXO70A1 [Vitis vinifera]	E70A1_ARATH	E70A1_ARATH	Exo70 exocyst complex subunit	exocyst complex	GO:0006887|exocytosisGO:0006887|exocytosis	GO:0005618|cell wall;GO:0005856|cytoskeleton;GO:0005829|cytosol;GO:0000145|exocyst;GO:0005576|extracellular region;GO:0009524|phragmoplast;GO:0005886|plasma membraneGO:0000145|exocyst	K07195|EXOC7, EXO70; exocyst complex component 7	map04910|Insulin signaling pathway
TRINITY_DN52795_c1_g1	1.28347	4.99116e-41	6.75951e-39	up	yes	Gene.28205::TRINITY_DN52795_c1_g1::g.28205::m.28205	1-495[-]	PREDICTED: Vitis vinifera Di-glucose binding protein with Leucine-rich repeat domain-like (LOC100267996), mRNA	PREDICTED: putative leucine-rich repeat receptor-like serine/threonine-protein kinase At2g14440 [Vitis vinifera]	Y5188_ARATH	SIRK_ARATH	Carbohydrate-binding protein of the ER	Serine Threonine protein kinase	GO:0042742|defense response to bacterium	GO:0016021|integral component of membrane	K16224|FRK1; senescence-induced receptor-like serine/threonine-protein kinase	map04626|Plant-pathogen interaction
TRINITY_DN43903_c7_g1	1.93899	3.98267e-34	3.80669e-32	up	yes	Gene.28683::TRINITY_DN43903_c7_g1::g.28683::m.28683	140-673[-]	Morus notabilis F-box protein GID2 partial mRNA	GA signaling F-Box [Actinidia deliciosa]	GID2_ARATH	GID2_ARATH	F-box domain	F-box protein	GO:0009740|gibberellic acid mediated signaling pathway;GO:0016567|protein ubiquitination;GO:0010162|seed dormancy process;GO:0009845|seed germination	GO:0005634|nucleus;GO:0019005|SCF ubiquitin ligase complex	K14495|GID2, SLY1; F-box protein GID2	map04075|Plant hormone signal transduction
TRINITY_DN40614_c0_g1	1.85578	3.88725e-07	3.79061e-06	up	yes	Gene.29576::TRINITY_DN40614_c0_g1::g.29576::m.29576	1-2451[-]	PREDICTED: Citrus sinensis midasin (LOC102612702), transcript variant X7, mRNA	PREDICTED: midasin [Vitis vinifera]	MDN1_DICDI	MDN1_DICDI	AAA domain (dynein-related subfamily)	Nuclear chaperone required for maturation and nuclear export of pre-60S ribosome subunits (By similarity)	GO:0000027|ribosomal large subunit assembly;GO:0006364|rRNA processing	GO:0005634|nucleus;GO:0030687|preribosome, large subunit precursor	K14572|MDN1, REA1; midasin	map03008|Ribosome biogenesis in eukaryotes
TRINITY_DN41851_c2_g1	1.34731	1.84065e-09	2.51367e-08	up	yes	Gene.29766::TRINITY_DN41851_c2_g1::g.29766::m.29766	201-857[+]	Vitis vinifera contig VV78X140694.3, whole genome shotgun sequence	Prephenate dehydratase [Hevea brasiliensis]	AROD2_ARATH	AROD2_ARATH	Prephenate dehydratase	Prephenate dehydratase	GO:0009094|L-phenylalanine biosynthetic processGO:0009094|L-phenylalanine biosynthetic process	GO:0009507|chloroplast;GO:0009570|chloroplast stroma	K05359|ADT, PDT; arogenate/prephenate dehydratase [EC:4.2.1.91 4.2.1.51];K05359|ADT, PDT; arogenate/prephenate dehydratase [EC:4.2.1.91 4.2.1.51]	map01230|Biosynthesis of amino acids;map01100|Metabolic pathways;map00400|Phenylalanine, tyrosine and tryptophan biosynthesis;map01110|Biosynthesis of secondary metabolites;map01130|Biosynthesis of antibiotics;map01230|Biosynthesis of amino acids;map01100|Metabolic pathways;map00400|Phenylalanine, tyrosine and tryptophan biosynthesis;map01110|Biosynthesis of secondary metabolites;map01130|Biosynt…
TRINITY_DN50643_c1_g2	1.0699	3.85908e-07	3.76625e-06	up	yes	Gene.29997::TRINITY_DN50643_c1_g2::g.29997::m.29997	1782-2456[+]	Vitis vinifera contig VV78X062299.6, whole genome shotgun sequence	PREDICTED: serine/arginine-rich splicing factor RS2Z33-like isoform X2 [Elaeis guineensis]	RSZ33_ARATH	RSZ32_ARATH	Zinc knuckle	serine arginine-rich splicing factor	GO:0000398|mRNA splicing, via spliceosome;GO:0008380|RNA splicing	GO:0005681|spliceosomal complex	K12896|SFRS7; splicing factor, arginine/serine-rich 7	map05168|Herpes simplex infection;map03040|Spliceosome
TRINITY_DN45196_c0_g7	1.4301	3.25073e-06	2.70656e-05	up	yes	Gene.30082::TRINITY_DN45196_c0_g7::g.30082::m.30082	229-1854[-]	Bixa orellana cultivar Peruana Roja aldehyde dehydrogenase 2B4 (ADH2B4) mRNA, complete cds	PREDICTED: aldehyde dehydrogenase family 2 member B4, mitochondrial [Ricinus communis]	AL2B4_ARATH	AL2B4_ARATH	Aldehyde dehydrogenase family	Dehydrogenase	GO:0046686|response to cadmium ionGO:0008152|metabolic process;GO:0055114|oxidation-reduction process	GO:0009507|chloroplast;GO:0005759|mitochondrial matrix;GO:0005739|mitochondrion	K00128|E1.2.1.3; aldehyde dehydrogenase (NAD+) [EC:1.2.1.3]	map00620|Pyruvate metabolism;map00280|Valine, leucine and isoleucine degradation;map00380|Tryptophan metabolism;map00625|Chloroalkane and chloroalkene degradation;map00010|Glycolysis / Gluconeogenesis;map00071|Fatty acid degradation;map00561|Glycerolipid metabolism;map00330|Arginine and proline metabolism;map00410|beta-Alanine metabolism;map00310|Lysine degradation;map00040|Pentose and glucuronat…
TRINITY_DN50819_c2_g1	2.18122	2.82868e-25	1.57662e-23	up	yes	Gene.30326::TRINITY_DN50819_c2_g1::g.30326::m.30326	5269-6054[+]	PREDICTED: Sesamum indicum zinc transporter 5 (LOC105177179), mRNA	unnamed protein product [Coffea canephora]	PTR50_ARATH	PTR50_ARATH	POT family	transporter	GO:0009624|response to nematodeGO:0006810|transport	GO:0016021|integral component of membraneGO:0016020|membrane	K14692|SLC30A5_7, ZNT5_7, MTP, MSC2; solute carrier family 30 (zinc transporter), member 5/7	.
TRINITY_DN48517_c2_g1	1.02729	4.12253e-10	6.09958e-09	up	yes	Gene.30917::TRINITY_DN48517_c2_g1::g.30917::m.30917	439-1362[-]	PREDICTED: Vitis vinifera pyruvate dehydrogenase E1 component subunit beta-3, chloroplastic-like (LOC100259931), mRNA	PREDICTED: pyruvate dehydrogenase E1 component subunit beta-like isoform X1 [Nelumbo nucifera]	ODPB3_ARATH	ODPB3_ARATH	Transketolase, pyrimidine binding domain	Dehydrogenase, E1 component	GO:0006086|acetyl-CoA biosynthetic process from pyruvate;GO:0006096|glycolytic process;GO:0048868|pollen tube development	GO:0009507|chloroplast;GO:0009941|chloroplast envelope	K00162|PDHB, pdhB; pyruvate dehydrogenase E1 component beta subunit [EC:1.2.4.1]	map00620|Pyruvate metabolism;map04066|HIF-1 signaling pathway;map00020|Citrate cycle (TCA cycle);map01200|Carbon metabolism;map00010|Glycolysis / Gluconeogenesis;map05230|Central carbon metabolism in cancer;map01110|Biosynthesis of secondary metabolites;map01100|Metabolic pathways;map01120|Microbial metabolism in diverse environments;map04922|Glucagon signaling pathway;map01130|Biosynthesis of an…
TRINITY_DN44213_c5_g1	1.29688	0.00180895	0.0078347	up	yes	Gene.32365::TRINITY_DN44213_c5_g1::g.32365::m.32365	2798-3490[-]	Vitis vinifera serine acetyltransferase 2;2 (SERAT) mRNA, complete cds	PREDICTED: premnaspirodiene oxygenase-like [Vitis vinifera]	C71DA_SOYBN	SAT3_ARATH	Serine acetyltransferase, N-terminal	serine acetyltransferase	GO:0019344|cysteine biosynthetic process;GO:0006535|cysteine biosynthetic process from serine;GO:0046686|response to cadmium ionGO:0006535|cysteine biosynthetic process from serine	GO:0005829|cytosol;GO:0005739|mitochondrionGO:0005737|cytoplasm	K00640|cysE; serine O-acetyltransferase [EC:2.3.1.30]	map01200|Carbon metabolism;map00920|Sulfur metabolism;map01230|Biosynthesis of amino acids;map00270|Cysteine and methionine metabolism;map01110|Biosynthesis of secondary metabolites;map01100|Metabolic pathways;map01120|Microbial metabolism in diverse environments
TRINITY_DN45857_c0_g3	2.08894	3.61255e-10	5.39187e-09	up	yes	Gene.32581::TRINITY_DN45857_c0_g3::g.32581::m.32581	526-1818[+]	PREDICTED: Populus euphratica triose phosphate/phosphate translocator, chloroplastic-like (LOC105121522), mRNA	Glucose-6-phosphate/phosphate translocator-related [Theobroma cacao]	TPT_ORYSJ	TPT_ORYSJ	Triose-phosphate Transporter family	solute carrier family 35 member	GO:0008643|carbohydrate transport	GO:0031969|chloroplast membrane;GO:0016021|integral component of membrane	K15283|SLC35E1; solute carrier family 35, member E1	.
TRINITY_DN40573_c0_g3	2.29948	2.36333e-05	0.000167004	up	yes	Gene.32786::TRINITY_DN40573_c0_g3::g.32786::m.32786	323-1276[+]	PREDICTED: Vitis vinifera caffeoylshikimate esterase (LOC100246971), mRNA	PREDICTED: caffeoylshikimate esterase [Vitis vinifera]	CSE_ARATH	CSE_ARATH	Serine aminopeptidase, S33	alpha beta hydrolase fold	GO:0009809|lignin biosynthetic process;GO:0006629|lipid metabolic process;GO:0046686|response to cadmium ion;GO:0042542|response to hydrogen peroxide;GO:0006979|response to oxidative stress;GO:0010043|response to zinc ion	GO:0005783|endoplasmic reticulum;GO:0005794|Golgi apparatus;GO:0005886|plasma membrane;GO:0009506|plasmodesma	K18368|CSE; caffeoylshikimate esterase [EC:3.1.1.-]	map01100|Metabolic pathways;map00940|Phenylpropanoid biosynthesis;map01110|Biosynthesis of secondary metabolites
TRINITY_DN46430_c3_g1	1.46447	9.89261e-11	1.58258e-09	up	yes	Gene.33040::TRINITY_DN46430_c3_g1::g.33040::m.33040	1273-1614[-]	Rhododendron japonicum f. flavum RjLCYE mRNA for lycopene epsilon-cyclase, complete cds	lycopene epsilon-cyclase [Rhododendron japonicum f. flavum]	LCYE_SOLLC	LCYE_ARATH	Lycopene cyclase protein	lycopene	GO:0016117|carotenoid biosynthetic process;GO:0016123|xanthophyll biosynthetic process	GO:0031969|chloroplast membrane;GO:0016021|integral component of membrane	K06444|lcyE, crtL2; lycopene epsilon-cyclase [EC:5.5.1.18]	map01100|Metabolic pathways;map01110|Biosynthesis of secondary metabolites;map00906|Carotenoid biosynthesis
TRINITY_DN49934_c6_g1	6.72177	4.61199e-44	7.43978e-42	up	yes	Gene.33301::TRINITY_DN49934_c6_g1::g.33301::m.33301	223-1278[+]	PREDICTED: Vigna radiata var. radiata 2-oxoisovalerate dehydrogenase subunit alpha 2, mitochondrial-like (LOC106778836), mRNA	PREDICTED: 2-oxoisovalerate dehydrogenase subunit alpha 2, mitochondrial-like [Brassica napus]	ODBA1_ARATH	ODBA1_ARATH	Dehydrogenase E1 component	Dehydrogenase	GO:0043617|cellular response to sucrose starvation;GO:0009646|response to absence of light;GO:0009744|response to sucroseGO:0008152|metabolic process	GO:0005759|mitochondrial matrix	K00166|BCKDHA, bkdA1; 2-oxoisovalerate dehydrogenase E1 component alpha subunit [EC:1.2.4.4]	map01110|Biosynthesis of secondary metabolites;map00280|Valine, leucine and isoleucine degradation;map00640|Propanoate metabolism;map01100|Metabolic pathways;map01130|Biosynthesis of antibiotics
TRINITY_DN50398_c2_g1	1.54207	3.18872e-16	8.97915e-15	up	yes	Gene.33875::TRINITY_DN50398_c2_g1::g.33875::m.33875	278-769[-]	PREDICTED: Vitis vinifera E3 ubiquitin-protein ligase RHA2A (LOC100262985), mRNA	PREDICTED: E3 ubiquitin-protein ligase RHA2A [Vitis vinifera]	RHA2A_ARATH	RHA2A_ARATH	Ring finger domain	zinc ion binding	GO:0009738|abscisic acid-activated signaling pathway;GO:0009789|positive regulation of abscisic acid-activated signaling pathway;GO:0043161|proteasome-mediated ubiquitin-dependent protein catabolic process;GO:0016567|protein ubiquitination;GO:0047484|regulation of response to osmotic stress;GO:0009651|response to salt stress	GO:0005737|cytoplasm;GO:0005634|nucleus	K16282|RHA2; E3 ubiquitin-protein ligase RHA2 [EC:2.3.2.27]	.
TRINITY_DN54102_c3_g1	1.99715	2.30548e-92	1.78637e-89	up	yes	Gene.34403::TRINITY_DN54102_c3_g1::g.34403::m.34403	1-4293[+]	PREDICTED: Citrus sinensis callose synthase 2 (LOC102624514), mRNA	PREDICTED: callose synthase 1 [Sesamum indicum]	CALS3_ARATH	CALS2_ARATH	1,3-beta-glucan synthase component	synthase	GO:0006075|(1->3)-beta-D-glucan biosynthetic process;GO:0071555|cell wall organization;GO:0008360|regulation of cell shapeGO:0006075|(1->3)-beta-D-glucan biosynthetic process	GO:0000148|1,3-beta-D-glucan synthase complex;GO:0016021|integral component of membrane;GO:0005886|plasma membraneGO:0000148|1,3-beta-D-glucan synthase complex;GO:0016020|membrane	K11000|CALS; callose synthase [EC:2.4.1.-]	.
TRINITY_DN51722_c5_g1	4.33522	3.55638e-26	2.12506e-24	up	yes	Gene.35646::TRINITY_DN51722_c5_g1::g.35646::m.35646	232-771[+]	Citrus clementina hypothetical protein (CICLE_v10033589mg) mRNA, partial cds	PREDICTED: uncharacterized protein LOC103452339 [Malus domestica]	PVADH_PSESP	QHED_COMTE	PQQ-like domain	Dehydrogenase	.	GO:0016020|membrane;GO:0030288|outer membrane-bounded periplasmic space	K17760|qheDH; quinohemoprotein ethanol dehydrogenase [EC:1.1.9.1]	.
TRINITY_DN44805_c1_g6	1.02391	1.4194e-09	1.96305e-08	up	yes	Gene.36000::TRINITY_DN44805_c1_g6::g.36000::m.36000	3-527[-]	Vitis vinifera clone SS0AEB3YB18	60S acidic ribosomal P0 [Gossypium arboreum]	RLA02_ARATH	RLA0_SOYBN	Ribosomal protein L10	50s ribosomal protein L10	GO:0042254|ribosome biogenesisGO:0042254|ribosome biogenesis	GO:0005840|ribosomeGO:0005622|intracellular	K02941|RP-LP0, RPLP0; large subunit ribosomal protein LP0	map03010|Ribosome
TRINITY_DN41207_c2_g2	4.38028	3.50259e-49	7.22926e-47	up	yes	Gene.37474::TRINITY_DN41207_c2_g2::g.37474::m.37474	1183-1851[-]	PREDICTED: Vitis vinifera uncharacterized LOC100259487 (LOC100259487), transcript variant X12, mRNA	PREDICTED: uncharacterized protein LOC104587750 [Nelumbo nucifera]	SUD1_ARATH	SUD1_ARATH	RING-variant domain	(Membrane-Associated Ring finger (C3HC4))	GO:0042335|cuticle development;GO:0010143|cutin biosynthetic process;GO:0008299|isoprenoid biosynthetic process;GO:1900490|positive regulation of hydroxymethylglutaryl-CoA reductase (NADPH) activity;GO:0009414|response to water deprivation;GO:0010345|suberin biosynthetic process;GO:0030433|ubiquitin-dependent ERAD pathway;GO:0010025|wax biosynthetic process	GO:0030176|integral component of endoplasmic reticulum membrane	K10661|MARCH6, DOA10; E3 ubiquitin-protein ligase MARCH6 [EC:2.3.2.27]	map04141|Protein processing in endoplasmic reticulum
TRINITY_DN50468_c6_g7	2.88398	1.01669e-48	2.04484e-46	up	yes	Gene.37849::TRINITY_DN50468_c6_g7::g.37849::m.37849	1009-1719[-]	Populus trichocarpa hypothetical protein (POPTR_0015s04540g) mRNA, complete cds	PREDICTED: phosphomethylethanolamine N-methyltransferase [Vitis vinifera]	PEAM3_ARATH	PEAM2_ARATH	Methyltransferase domain	Methyltransferase	GO:0006656|phosphatidylcholine biosynthetic processGO:0006480|N-terminal protein amino acid methylation;GO:0009312|oligosaccharide biosynthetic process;GO:0009877|nodulation;GO:0008152|metabolic process	GO:0005737|cytoplasm	K05929|E2.1.1.103, NMT; phosphoethanolamine N-methyltransferase [EC:2.1.1.103];K05929|E2.1.1.103, NMT; phosphoethanolamine N-methyltransferase [EC:2.1.1.103]	map00564|Glycerophospholipid metabolism;map00564|Glycerophospholipid metabolism
TRINITY_DN41283_c0_g8	3.94081	0.00386226	0.0149033	up	yes	Gene.38225::TRINITY_DN41283_c0_g8::g.38225::m.38225	34-561[+]	PREDICTED: Oryza sativa Japonica Group ribulose bisphosphate carboxylase small chain A, chloroplastic (LOC4352014), mRNA	PREDICTED: ribulose bisphosphate carboxylase small chain A, chloroplastic [Oryza sativa Japonica Group]	RBS2_ORYSJ	RBS2_ORYSJ	Ribulose-1,5-bisphosphate carboxylase small subunit	RuBisCO catalyzes two reactions the carboxylation of D- ribulose 1,5-bisphosphate, the primary event in carbon dioxide fixation, as well as the oxidative fragmentation of the pentose substrate. Both reactions occur simultaneously and in competition at the same active site	GO:0009853|photorespiration;GO:0019253|reductive pentose-phosphate cycle	GO:0009507|chloroplast	K01602|rbcS; ribulose-bisphosphate carboxylase small chain [EC:4.1.1.39]	map01120|Microbial metabolism in diverse environments;map01100|Metabolic pathways;map00630|Glyoxylate and dicarboxylate metabolism;map00710|Carbon fixation in photosynthetic organisms;map01200|Carbon metabolism
TRINITY_DN48083_c3_g1	2.2144	1.01095e-10	1.61482e-09	up	yes	Gene.38246::TRINITY_DN48083_c3_g1::g.38246::m.38246	1558-2601[+]	Theobroma cacao Basic-leucine zipper transcription factor family protein, putative (TCM_041430) mRNA, complete cds	Basic-leucine zipper transcription factor family protein, putative [Theobroma cacao]	AI5L1_ARATH	AI5L1_ARATH	Basic region leucine zipper	Abscisic acid-insensitive 5-like	GO:0009738|abscisic acid-activated signaling pathway;GO:0045893|positive regulation of transcription, DNA-templated;GO:0006351|transcription, DNA-templatedGO:0006355|regulation of transcription, DNA-templated	GO:0005634|nucleus	K14432|ABF; ABA responsive element binding factor	map04075|Plant hormone signal transduction
TRINITY_DN41217_c0_g1	3.08567	5.23886e-28	3.51227e-26	up	yes	Gene.38503::TRINITY_DN41217_c0_g1::g.38503::m.38503	383-1861[+]	PREDICTED: Vitis vinifera 3-oxoacyl-[acyl-carrier-protein] synthase I, chloroplastic-like (LOC100242694), mRNA	unnamed protein product [Coffea canephora]	KASC1_ARATH	KASC1_ARATH	Beta-ketoacyl synthase, N-terminal domain	Catalyzes the condensation reaction of fatty acid synthesis by the addition to an acyl acceptor of two carbons from malonyl-ACP (By similarity)	GO:0006633|fatty acid biosynthetic process	GO:0009570|chloroplast stroma	K09458|fabF; 3-oxoacyl-[acyl-carrier-protein] synthase II [EC:2.3.1.179]	map01100|Metabolic pathways;map00061|Fatty acid biosynthesis;map01212|Fatty acid metabolism;map00780|Biotin metabolism
TRINITY_DN48542_c4_g1	1.01598	2.18272e-09	2.95182e-08	up	yes	Gene.38838::TRINITY_DN48542_c4_g1::g.38838::m.38838	1-1071[-]	Prunus persica hypothetical protein (PRUPE_ppa001799mg) mRNA, complete cds	PREDICTED: acetyl-coenzyme A carboxylase carboxyl transferase subunit alpha, chloroplastic [Nicotiana sylvestris]	ACCA_ARATH	ACCA_ARATH	Acetyl co-enzyme A carboxylase carboxyltransferase alpha subunit	Component of the acetyl coenzyme A carboxylase (ACC) complex. First, biotin carboxylase catalyzes the carboxylation of biotin on its carrier protein (BCCP) and then the CO(2) group is transferred by the carboxyltransferase to acetyl-CoA to form malonyl-CoA (By similarity)	GO:0006633|fatty acid biosynthetic process;GO:2001295|malonyl-CoA biosynthetic processGO:0006633|fatty acid biosynthetic process	GO:0009317|acetyl-CoA carboxylase complex;GO:0009507|chloroplast;GO:0009941|chloroplast envelope;GO:0009706|chloroplast inner membrane;GO:0009570|chloroplast stroma;GO:0016020|membrane;GO:0009536|plastidGO:0009317|acetyl-CoA carboxylase complex	K01962|accA; acetyl-CoA carboxylase carboxyl transferase subunit alpha [EC:6.4.1.2]	map00620|Pyruvate metabolism;map01200|Carbon metabolism;map01212|Fatty acid metabolism;map00640|Propanoate metabolism;map00720|Carbon fixation pathways in prokaryotes;map00061|Fatty acid biosynthesis;map01110|Biosynthesis of secondary metabolites;map01100|Metabolic pathways;map01120|Microbial metabolism in diverse environments;map00253|Tetracycline biosynthesis;map01130|Biosynthesis of antibiotics
TRINITY_DN54190_c2_g2	1.27374	3.9342e-05	0.000266004	up	yes	Gene.38862::TRINITY_DN54190_c2_g2::g.38862::m.38862	1-423[+]	PREDICTED: Vitis vinifera serine/threonine protein phosphatase 2A 57 kDa regulatory subunit B' alpha isoform-like (LOC100253747), transcript variant X1, mRNA	unnamed protein product [Coffea canephora]	2A5B_ARATH	2A5B_ARATH	Protein phosphatase 2A regulatory B subunit (B56 family)	Protein phosphatase 2, regulatory subunit B	GO:0009742|brassinosteroid mediated signaling pathwayGO:0007165|signal transduction	GO:0005737|cytoplasm;GO:0005634|nucleus;GO:0000159|protein phosphatase type 2A complexGO:0000159|protein phosphatase type 2A complex	K11584|PPP2R5; serine/threonine-protein phosphatase 2A regulatory subunit B'	map04071|Sphingolipid signaling pathway;map04152|AMPK signaling pathway;map04151|PI3K-Akt signaling pathway;map04113|Meiosis - yeast;map04261|Adrenergic signaling in cardiomyocytes;map04114|Oocyte meiosis;map04728|Dopaminergic synapse;map03015|mRNA surveillance pathway
TRINITY_DN48940_c0_g1	1.03	1.08155e-09	1.51847e-08	up	yes	Gene.38911::TRINITY_DN48940_c0_g1::g.38911::m.38911	1577-2386[+]	PREDICTED: Nelumbo nucifera probable UDP-arabinose 4-epimerase 2 (LOC104598365), transcript variant X4, mRNA	PREDICTED: UDP-arabinose 4-epimerase 1 [Malus domestica]	ARAE3_ARATH	ARAE3_ARATH	GDP-mannose 4,6 dehydratase	udp-glucose 4-epimerase	GO:0045227|capsule polysaccharide biosynthetic process;GO:0006012|galactose metabolic process;GO:0033358|UDP-L-arabinose biosynthetic processGO:0006694|steroid biosynthetic process;GO:0055114|oxidation-reduction process	GO:0032580|Golgi cisterna membrane;GO:0016021|integral component of membrane	K12448|UXE, uxe; UDP-arabinose 4-epimerase [EC:5.1.3.5]	map01100|Metabolic pathways;map00520|Amino sugar and nucleotide sugar metabolism
TRINITY_DN44044_c3_g2	2.96892	4.63269e-34	4.41015e-32	up	yes	Gene.38914::TRINITY_DN44044_c3_g2::g.38914::m.38914	304-741[-]	Prunus persica hypothetical protein (PRUPE_ppa010004mg) mRNA, complete cds	PREDICTED: chlorophyllase-2, chloroplastic [Vitis vinifera]	CLH2_ARATH	CLH2_ARATH	Chlorophyllase	Chlorophyllase	GO:0015996|chlorophyll catabolic processGO:0015996|chlorophyll catabolic process	GO:0009507|chloroplast;GO:0031969|chloroplast membrane	K08099|E3.1.1.14; chlorophyllase [EC:3.1.1.14]	map00860|Porphyrin and chlorophyll metabolism;map01100|Metabolic pathways;map01110|Biosynthesis of secondary metabolites
TRINITY_DN53940_c4_g4	1.92072	9.70146e-18	3.08677e-16	up	yes	Gene.40018::TRINITY_DN53940_c4_g4::g.40018::m.40018	1801-2715[-]	PREDICTED: Prunus mume O-acyltransferase WSD1-like (LOC103332209), mRNA	O-acyltransferase family protein, putative [Theobroma cacao]	WSD1_ARATH	WSD1_ARATH	Wax ester synthase-like Acyl-CoA acyltransferase domain	O-acyltransferase (WSD1-like) family protein	GO:0019432|triglyceride biosynthetic process;GO:0010025|wax biosynthetic processGO:0045017|glycerolipid biosynthetic process	GO:0005783|endoplasmic reticulum;GO:0005789|endoplasmic reticulum membrane;GO:0016021|integral component of membrane;GO:0005886|plasma membrane	K15406|WSD1; wax-ester synthase / diacylglycerol O-acyltransferase [EC:2.3.1.75 2.3.1.20];K15406|WSD1; wax-ester synthase / diacylglycerol O-acyltransferase [EC:2.3.1.75 2.3.1.20]	map00073|Cutin, suberine and wax biosynthesis;map00073|Cutin, suberine and wax biosynthesis
TRINITY_DN46827_c0_g1	1.35701	1.99209e-05	0.000143258	up	yes	Gene.40668::TRINITY_DN46827_c0_g1::g.40668::m.40668	174-908[+]	Theobroma cacao Nucleotide-diphospho-sugar transferases superfamily protein (TCM_043600) mRNA, complete cds	Nucleotide-diphospho-sugar transferases superfamily protein [Theobroma cacao]	CSLA9_ARATH	CSLA9_ARATH	Glycosyl transferase family group 2	Glycosyl transferase, family 2	GO:0071555|cell wall organization;GO:0009294|DNA mediated transformation;GO:0009617|response to bacterium	GO:0000139|Golgi membrane;GO:0016021|integral component of membrane	K13680|CSLA; beta-mannan synthase [EC:2.4.1.32]	.
TRINITY_DN43609_c2_g1	1.05345	4.45142e-08	5.00825e-07	up	yes	Gene.41102::TRINITY_DN43609_c2_g1::g.41102::m.41102	1749-2510[+]	PREDICTED: Vitis vinifera putative leucine--tRNA ligase, mitochondrial (LOC100255483), mRNA	PREDICTED: putative leucine--tRNA ligase, mitochondrial [Vitis vinifera]	SYLM_ARATH	SYLM_ARATH	Leucyl-tRNA synthetase, Domain 2	Leucyl-trna synthetase	GO:0009793|embryo development ending in seed dormancy;GO:0006429|leucyl-tRNA aminoacylation;GO:0032543|mitochondrial translationGO:0006418|tRNA aminoacylation for protein translation	GO:0009507|chloroplast;GO:0009570|chloroplast stroma;GO:0005739|mitochondrion	K01869|LARS, leuS; leucyl-tRNA synthetase [EC:6.1.1.4];K01869|LARS, leuS; leucyl-tRNA synthetase [EC:6.1.1.4];K01869|LARS, leuS; leucyl-tRNA synthetase [EC:6.1.1.4]	map00970|Aminoacyl-tRNA biosynthesis;map00970|Aminoacyl-tRNA biosynthesis;map00970|Aminoacyl-tRNA biosynthesis
TRINITY_DN48059_c1_g1	2.65985	2.87235e-12	5.46433e-11	up	yes	Gene.43103::TRINITY_DN48059_c1_g1::g.43103::m.43103	1287-1916[-]	PREDICTED: Glycine max protein DETOXIFICATION 16-like (LOC100792588), mRNA	PREDICTED: MATE efflux family protein 5 isoform X1 [Vitis vinifera]	DTX17_ARATH	DTX17_ARATH	MatE	Mate efflux family protein	GO:0006855|drug transmembrane transportGO:0006855|drug transmembrane transport;GO:0055085|transmembrane transport	GO:0016021|integral component of membraneGO:0016020|membrane	K03327|TC.MATE, SLC47A, norM, mdtK, dinF; multidrug resistance protein, MATE family;K03327|TC.MATE, SLC47A, norM, mdtK, dinF; multidrug resistance protein, MATE family	.
TRINITY_DN30063_c0_g1	4.97338	7.33785e-05	0.000466631	up	yes	Gene.43196::TRINITY_DN30063_c0_g1::g.43196::m.43196	2-868[-]	Setosphaeria turcica Et28A hypothetical protein partial mRNA	gmc oxidoreductase [Stemphylium lycopersici]	ALOX1_KOMPG	ALOX1_KOMPG	GMC oxidoreductase	oxidoreductase	GO:0046188|methane catabolic process;GO:0015945|methanol metabolic processGO:0055114|oxidation-reduction process	GO:0005782|peroxisomal matrix	K17066|MOX; alcohol oxidase [EC:1.1.3.13]	map01200|Carbon metabolism;map01100|Metabolic pathways;map01120|Microbial metabolism in diverse environments;map00680|Methane metabolism
TRINITY_DN49534_c0_g1	1.06273	2.10829e-14	4.9949e-13	up	yes	Gene.43541::TRINITY_DN49534_c0_g1::g.43541::m.43541	1690-3963[-]	PREDICTED: Vitis vinifera chloride channel ClC5 (LOC100255837), transcript variant X1, mRNA	chloride channel-like family protein [Populus trichocarpa]	CLCG_ARATH	CLCG_ARATH	Voltage gated chloride channel	chloride channel	GO:1902476|chloride transmembrane transportGO:0006821|chloride transport;GO:0055085|transmembrane transport	GO:0034707|chloride channel complexGO:0016020|membrane	K05016|CLCN7; chloride channel 7	.
TRINITY_DN52065_c0_g5	3.38177	4.9451e-13	1.0171e-11	up	yes	Gene.44462::TRINITY_DN52065_c0_g5::g.44462::m.44462	1-3198[+]	Rhododendron rubropunctatum isolate rpt_F_28 nucleotide-binding site leucine-rich repeat protein gene, partial cds	PREDICTED: probable disease resistance protein At4g27220 [Vitis vinifera]	RPS2_ARATH	RPS2_ARATH	NB-ARC domain	leucine Rich Repeat	GO:0006952|defense response;GO:0042742|defense response to bacterium;GO:0016045|detection of bacterium;GO:0009626|plant-type hypersensitive response;GO:0007165|signal transduction	GO:0005737|cytoplasm;GO:0005886|plasma membrane	K13459|RPS2; disease resistance protein RPS2	map04626|Plant-pathogen interaction
TRINITY_DN50748_c0_g1	5.65202	2.68049e-28	1.83348e-26	up	yes	Gene.45131::TRINITY_DN50748_c0_g1::g.45131::m.45131	1331-2155[+]	Prunus persica hypothetical protein (PRUPE_ppa019065mg) mRNA, partial cds	PREDICTED: O-glucosyltransferase rumi homolog [Vitis vinifera]	RUMI_DROME	RUMI_DROME	Glycosyl transferase family 90	KDEL (Lys-Asp-Glu-Leu) containing	GO:0006664|glycolipid metabolic process;GO:0007030|Golgi organization;GO:0060537|muscle tissue development;GO:0045746|negative regulation of Notch signaling pathway;GO:0007219|Notch signaling pathway;GO:0045747|positive regulation of Notch signaling pathway;GO:0033577|protein glycosylation in endoplasmic reticulum;GO:0006493|protein O-linked glycosylation;GO:2000035|regulation of stem cell divisi…	GO:0012505|endomembrane system;GO:0005788|endoplasmic reticulum lumen	K13667|RUMI, KTELC1; protein glucosyltransferase [EC:2.4.1.-]	map00514|Other types of O-glycan biosynthesis
TRINITY_DN40803_c0_g1	1.08085	0.00286941	0.0115882	up	yes	Gene.46817::TRINITY_DN40803_c0_g1::g.46817::m.46817	117-2081[+]	PREDICTED: Vitis vinifera probable sulfate transporter 3.3 (LOC100256148), mRNA	PREDICTED: probable sulfate transporter 3.3 [Nicotiana tomentosiformis]	SUT33_ARATH	SUT33_ARATH	Sulfate permease family	sulfate transporter	GO:0008272|sulfate transport	GO:0005887|integral component of plasma membraneGO:0016021|integral component of membrane	K17471|SULTR3; sulfate transporter 3	.
TRINITY_DN46941_c2_g1	1.8488	4.7956e-05	0.000318013	up	yes	Gene.47265::TRINITY_DN46941_c2_g1::g.47265::m.47265	1965-2408[+]	PREDICTED: Nicotiana sylvestris MATE efflux family protein 9-like (LOC104241710), mRNA	PREDICTED: MATE efflux family protein 5-like [Nicotiana tomentosiformis]	DTX14_ARATH	DTX6_ARATH	MatE	Mate efflux family protein	GO:0006855|drug transmembrane transportGO:0006855|drug transmembrane transport;GO:0055085|transmembrane transport	GO:0016021|integral component of membraneGO:0016020|membrane	K03327|TC.MATE, SLC47A, norM, mdtK, dinF; multidrug resistance protein, MATE family;K03327|TC.MATE, SLC47A, norM, mdtK, dinF; multidrug resistance protein, MATE family	.
TRINITY_DN42522_c0_g1	4.06412	5.00138e-05	0.000330361	up	yes	Gene.47552::TRINITY_DN42522_c0_g1::g.47552::m.47552	1849-2244[+]	Prunus persica hypothetical protein (PRUPE_ppa016428mg) mRNA, complete cds	PREDICTED: succinate dehydrogenase [ubiquinone] iron-sulfur subunit 3, mitochondrial [Sesamum indicum]	SDHB3_ARATH	SDHB3_ARATH	4Fe-4S dicluster domain	succinate dehydrogenase	GO:0009060|aerobic respiration;GO:0006121|mitochondrial electron transport, succinate to ubiquinone;GO:0022904|respiratory electron transport chain;GO:0006099|tricarboxylic acid cycle	GO:0005743|mitochondrial inner membrane;GO:0005739|mitochondrion;GO:0045273|respiratory chain complex II;GO:0045281|succinate dehydrogenase complex	K00235|SDHB, SDH2; succinate dehydrogenase (ubiquinone) iron-sulfur subunit [EC:1.3.5.1]	map01200|Carbon metabolism;map00020|Citrate cycle (TCA cycle);map00190|Oxidative phosphorylation;map01120|Microbial metabolism in diverse environments;map04932|Non-alcoholic fatty liver disease (NAFLD);map01110|Biosynthesis of secondary metabolites;map01100|Metabolic pathways;map05010|Alzheimer's disease;map05016|Huntington's disease;map05012|Parkinson's disease;map01130|Biosynthesis of antibioti…
TRINITY_DN51352_c2_g1	1.80028	3.57719e-24	1.8631e-22	up	yes	Gene.47798::TRINITY_DN51352_c2_g1::g.47798::m.47798	2247-2945[+]	PREDICTED: Populus euphratica lipoamide acyltransferase component of branched-chain alpha-keto acid dehydrogenase complex, mitochondrial-like (LOC105115650), mRNA	unnamed protein product [Vitis vinifera]	ODB2_ARATH	ODB2_ARATH	e3 binding domain	Dehydrogenase	GO:0043617|cellular response to sucrose starvation;GO:0006633|fatty acid biosynthetic process;GO:0009646|response to absence of light;GO:0009744|response to sucroseGO:0008152|metabolic process	GO:0005759|mitochondrial matrix;GO:0005739|mitochondrion	K09699|DBT, bkdB; 2-oxoisovalerate dehydrogenase E2 component (dihydrolipoyl transacylase) [EC:2.3.1.168];K09699|DBT, bkdB; 2-oxoisovalerate dehydrogenase E2 component (dihydrolipoyl transacylase) [EC:2.3.1.168]	map01110|Biosynthesis of secondary metabolites;map00280|Valine, leucine and isoleucine degradation;map00640|Propanoate metabolism;map01100|Metabolic pathways;map01130|Biosynthesis of antibiotics;map01110|Biosynthesis of secondary metabolites;map00280|Valine, leucine and isoleucine degradation;map00640|Propanoate metabolism;map01100|Metabolic pathways;map01130|Biosynthesis of antibiotics
TRINITY_DN54072_c3_g3	1.54351	1.12217e-24	6.04435e-23	up	yes	Gene.48391::TRINITY_DN54072_c3_g3::g.48391::m.48391	3037-3789[+]	Camellia sinensis cultivar Longjing 43 GID1c mRNA, complete cds	GID1c [Camellia sinensis]	GID1C_ARATH	GID1A_ARATH	Carboxylesterase family	alpha beta hydrolase fold-3 domain protein	GO:0009056|catabolic process;GO:0048444|floral organ morphogenesis;GO:0048530|fruit morphogenesis;GO:0010476|gibberellin mediated signaling pathway;GO:1905516|positive regulation of fertilization;GO:0009939|positive regulation of gibberellic acid mediated signaling pathway;GO:0009739|response to gibberellinGO:0008152|metabolic process	GO:0005737|cytoplasm;GO:0005634|nucleus	K14493|GID1; gibberellin receptor GID1 [EC:3.-.-.-]	map04075|Plant hormone signal transduction
TRINITY_DN40855_c0_g1	1.33755	0.00816387	0.0278986	up	yes	Gene.48621::TRINITY_DN40855_c0_g1::g.48621::m.48621	157-1629[-]	Morus notabilis Protein TRANSPARENT TESTA 12 partial mRNA	hypothetical protein CICLE_v10025480mg [Citrus clementina]	DTX27_ARATH	DTX27_ARATH	MatE	Mate efflux family protein	GO:0006855|drug transmembrane transportGO:0006855|drug transmembrane transport;GO:0055085|transmembrane transport	GO:0016021|integral component of membraneGO:0016020|membrane	K03327|TC.MATE, SLC47A, norM, mdtK, dinF; multidrug resistance protein, MATE family	.
TRINITY_DN43853_c2_g1	2.0787	2.0987e-28	1.4481e-26	up	yes	Gene.49248::TRINITY_DN43853_c2_g1::g.49248::m.49248	1463-3040[+]	PREDICTED: Jatropha curcas protein phosphatase 2C 16 (LOC105631424), transcript variant X3, mRNA	protein phosphatase 2C ABI2 homolog [Solanum lycopersicum]	P2C16_ARATH	P2C16_ARATH	Protein phosphatase 2C	Phosphatase	GO:0009738|abscisic acid-activated signaling pathway	GO:0005737|cytoplasm;GO:0005634|nucleus	K14497|PP2C; protein phosphatase 2C [EC:3.1.3.16]	map04075|Plant hormone signal transduction;map04931|Insulin resistance
TRINITY_DN46734_c1_g5	1.18531	1.02276e-07	1.08998e-06	up	yes	Gene.50285::TRINITY_DN46734_c1_g5::g.50285::m.50285	1320-1931[-]	Prunus persica hypothetical protein (PRUPE_ppa015949mg) mRNA, complete cds	PREDICTED: cyclin-D3-1 [Vitis vinifera]	CCD31_ARATH	CCD31_ARATH	Cyclin, N-terminal domain	(DC) complex that phosphorylates and inhibits members of the retinoblastoma (RB) protein family including RB1 and regulates the cell-cycle during G(1) S transition. Phosphorylation of RB1 allows dissociation of the transcription factor E2F from the RB E2F complex and the subsequent transcription of E2F target genes which are responsible for the progression through the G(1) phase. Hypophosphorylat…	GO:0051301|cell division;GO:0000082|G1/S transition of mitotic cell cycle;GO:0010444|guard mother cell differentiation;GO:0009735|response to cytokinin;GO:0009744|response to sucrose;GO:0048316|seed development	GO:0005634|nucleus	K14505|CYCD3; cyclin D3, plant;K14505|CYCD3; cyclin D3, plant	map04075|Plant hormone signal transduction;map04075|Plant hormone signal transduction
TRINITY_DN8391_c0_g1	1.27296	6.06296e-06	4.81058e-05	up	yes	Gene.51101::TRINITY_DN8391_c0_g1::g.51101::m.51101	58-645[-]	PREDICTED: Ricinus communis malate dehydrogenase, mitochondrial (LOC8287513), mRNA	unnamed protein product [Coffea canephora]	MDHM_EUCGU	MDHM2_ARATH	lactate/malate dehydrogenase, alpha/beta C-terminal domain	Catalyzes the reversible oxidation of malate to oxaloacetate (By similarity)	GO:0005975|carbohydrate metabolic process;GO:0042742|defense response to bacterium;GO:0006108|malate metabolic process;GO:0006099|tricarboxylic acid cycleGO:0055114|oxidation-reduction process	GO:0048046|apoplast;GO:0016020|membrane;GO:0005759|mitochondrial matrix;GO:0005739|mitochondrion	K00026|MDH2; malate dehydrogenase [EC:1.1.1.37]	map00620|Pyruvate metabolism;map01200|Carbon metabolism;map00630|Glyoxylate and dicarboxylate metabolism;map00020|Citrate cycle (TCA cycle);map00270|Cysteine and methionine metabolism;map00710|Carbon fixation in photosynthetic organisms;map01110|Biosynthesis of secondary metabolites;map01100|Metabolic pathways;map01120|Microbial metabolism in diverse environments;map01130|Biosynthesis of antibiot…
TRINITY_DN49645_c0_g1	2.09534	9.80771e-81	5.75853e-78	up	yes	Gene.51179::TRINITY_DN49645_c0_g1::g.51179::m.51179	193-3696[+]	Chrysanthemum nankingense DNA cytosine-5-methyltransferase (MET1) mRNA, complete cds	Bromo adjacent homology (BAH) domain-containing protein [Cynara cardunculus var. scolymus]	DNMT1_ARATH	DNMT1_ARATH	Cytosine specific DNA methyltransferase replication foci domain	Cytosine-specific methyltransferase	GO:0016569|covalent chromatin modification;GO:0009294|DNA mediated transformation;GO:0010424|DNA methylation on cytosine within a CG sequence;GO:0010216|maintenance of DNA methylation;GO:0009910|negative regulation of flower development;GO:0006349|regulation of gene expression by genetic imprinting;GO:0010069|zygote asymmetric cytokinesis in embryo sac	GO:0005634|nucleus	K00558|DNMT1, dcm; DNA (cytosine-5)-methyltransferase 1 [EC:2.1.1.37];K00558|DNMT1, dcm; DNA (cytosine-5)-methyltransferase 1 [EC:2.1.1.37];K00558|DNMT1, dcm; DNA (cytosine-5)-methyltransferase 1 [EC:2.1.1.37]	map00270|Cysteine and methionine metabolism;map01100|Metabolic pathways;map05206|MicroRNAs in cancer;map00270|Cysteine and methionine metabolism;map01100|Metabolic pathways;map05206|MicroRNAs in cancer;map00270|Cysteine and methionine metabolism;map01100|Metabolic pathways;map05206|MicroRNAs in cancer
TRINITY_DN47357_c1_g1	4.12827	8.10135e-104	8.41561e-101	up	yes	Gene.51244::TRINITY_DN47357_c1_g1::g.51244::m.51244	688-1809[+]	PREDICTED: Nelumbo nucifera S-adenosylmethionine decarboxylase proenzyme-like (LOC104612304), mRNA	PREDICTED: S-adenosylmethionine decarboxylase proenzyme-like [Nicotiana sylvestris]	DCAM_ORYSJ	DCAM_ORYSJ	Adenosylmethionine decarboxylase	S-adenosylmethionine decarboxylase proenzyme	GO:0006557|S-adenosylmethioninamine biosynthetic process;GO:0008295|spermidine biosynthetic process;GO:0006597|spermine biosynthetic processGO:0006597|spermine biosynthetic process;GO:0008295|spermidine biosynthetic process	GO:0005829|cytosol	K01611|speD, AMD1; S-adenosylmethionine decarboxylase [EC:4.1.1.50]	map01100|Metabolic pathways;map00270|Cysteine and methionine metabolism;map00330|Arginine and proline metabolism
TRINITY_DN47879_c4_g5	1.95399	1.52885e-07	1.5885e-06	up	yes	Gene.51582::TRINITY_DN47879_c4_g5::g.51582::m.51582	737-1084[+]	Vitis vinifera contig VV78X208927.6, whole genome shotgun sequence	PREDICTED: probable xyloglucan endotransglucosylase/hydrolase protein 23 [Jatropha curcas]	XTH22_ARATH	XTH22_ARATH	Glycosyl hydrolases family 16	hydrolase family 16	GO:0042546|cell wall biogenesis;GO:0009664|plant-type cell wall organization;GO:0009733|response to auxin;GO:0009741|response to brassinosteroid;GO:0009409|response to cold;GO:0009408|response to heat;GO:0009612|response to mechanical stimulus;GO:0010411|xyloglucan metabolic processGO:0005975|carbohydrate metabolic process;GO:0006073|cellular glucan metabolic process	GO:0048046|apoplast;GO:0005618|cell wall;GO:0005794|Golgi apparatusGO:0005618|cell wall;GO:0048046|apoplast	K14504|TCH4; xyloglucan:xyloglucosyl transferase TCH4 [EC:2.4.1.207]	map04075|Plant hormone signal transduction
TRINITY_DN41021_c0_g10	1.17899	1.28273e-05	9.57874e-05	up	yes	Gene.52130::TRINITY_DN41021_c0_g10::g.52130::m.52130	1546-2619[-]	Prunus persica hypothetical protein (PRUPE_ppa003159mg) mRNA, complete cds	PREDICTED: probable auxin efflux carrier component 1b [Vitis vinifera]	PINI_ARATH	PINI_ARATH	Membrane transport protein	auxin efflux carrier	GO:0010252|auxin homeostasis;GO:0009926|auxin polar transport;GO:0009734|auxin-activated signaling pathway;GO:0048825|cotyledon development;GO:0048826|cotyledon morphogenesis;GO:0009793|embryo development ending in seed dormancy;GO:0009908|flower development;GO:0009630|gravitropism;GO:0010229|inflorescence development;GO:0010338|leaf formation;GO:0010358|leaf shaping;GO:0009640|photomorphogenesis…	GO:0045177|apical part of cell;GO:0009925|basal plasma membrane;GO:0005737|cytoplasm;GO:0005783|endoplasmic reticulum;GO:0016021|integral component of membrane;GO:0009505|plant-type cell wall;GO:0005886|plasma membrane;GO:0009506|plasmodesmaGO:0016021|integral component of membrane	K13947|PIN; auxin efflux carrier family;K13947|PIN; auxin efflux carrier family	.
TRINITY_DN53585_c1_g1	1.47456	1.83575e-14	4.38105e-13	up	yes	Gene.52201::TRINITY_DN53585_c1_g1::g.52201::m.52201	3-2537[-]	PREDICTED: Vitis vinifera putative calcium-transporting ATPase 13, plasma membrane-type (LOC100246058), transcript variant X2, mRNA	Autoinhibited calcium ATPase [Theobroma cacao]	ACA12_ARATH	ACA12_ARATH	E1-E2 ATPase	ATPase, Ca transporting, plasma membrane	.	GO:0005887|integral component of plasma membrane;GO:0043231|intracellular membrane-bounded organelle	K01537|E3.6.3.8; Ca2+-transporting ATPase [EC:3.6.3.8]	map04742|Taste transduction;map00230|Purine metabolism
TRINITY_DN41021_c0_g1	3.17384	1.60077e-07	1.65794e-06	up	yes	Gene.53267::TRINITY_DN41021_c0_g1::g.53267::m.53267	429-2132[-]	PREDICTED: Prunus mume probable auxin efflux carrier component 6 (LOC103336426), mRNA	PREDICTED: probable auxin efflux carrier component 6 [Vitis vinifera]	PIN6_ARATH	PIN6_ARATH	Membrane transport protein	auxin efflux carrier component	GO:0010252|auxin homeostasis;GO:0009926|auxin polar transport;GO:0009734|auxin-activated signaling pathway;GO:0010540|basipetal auxin transport;GO:0010105|negative regulation of ethylene-activated signaling pathway;GO:1901332|negative regulation of lateral root development;GO:0048767|root hair elongationGO:0055085|transmembrane transport	GO:0005783|endoplasmic reticulum;GO:0005789|endoplasmic reticulum membrane;GO:0016021|integral component of membrane;GO:0005886|plasma membraneGO:0016021|integral component of membrane	K13947|PIN; auxin efflux carrier family	.
TRINITY_DN41121_c1_g2	5.537	9.9731e-14	2.20786e-12	up	yes	Gene.54825::TRINITY_DN41121_c1_g2::g.54825::m.54825	221-1492[-]	PREDICTED: Malus x domestica probable pectate lyase 18 (LOC103415187), mRNA	pectate lyase family protein [Populus trichocarpa]	PLY5_ARATH	PLY11_ARATH	Pectate lyase	pectate lyase activity	GO:0045490|pectin catabolic process;GO:0009624|response to nematode	.	K01728|pel; pectate lyase [EC:4.2.2.2]	map00040|Pentose and glucuronate interconversions
TRINITY_DN43209_c1_g1	1.46466	5.42659e-46	9.55262e-44	up	yes	Gene.54941::TRINITY_DN43209_c1_g1::g.54941::m.54941	1376-1735[-]	PREDICTED: Vitis vinifera aminoacylase-1 (LOC100257526), transcript variant X2, mRNA	PREDICTED: aminoacylase-1 [Nelumbo nucifera]	ACY1_PIG	ACY1_MOUSE	Peptidase family M20/M25/M40	succinyl-diaminopimelate desuccinylase activity	GO:0006520|cellular amino acid metabolic processGO:0008152|metabolic process	GO:0005737|cytoplasm;GO:0070062|extracellular exosome	K14677|ACY1; aminoacylase [EC:3.5.1.14];K14677|ACY1; aminoacylase [EC:3.5.1.14]	map01210|2-Oxocarboxylic acid metabolism;map01230|Biosynthesis of amino acids;map01110|Biosynthesis of secondary metabolites;map01100|Metabolic pathways;map00220|Arginine biosynthesis;map01130|Biosynthesis of antibiotics;map01210|2-Oxocarboxylic acid metabolism;map01230|Biosynthesis of amino acids;map01110|Biosynthesis of secondary metabolites;map01100|Metabolic pathways;map00220|Arginine biosynt…
TRINITY_DN50468_c6_g2	2.38103	9.42537e-30	7.02112e-28	up	yes	Gene.55162::TRINITY_DN50468_c6_g2::g.55162::m.55162	154-1626[-]	Solanum lycopersicum cDNA, clone: LEFL1011BG12, HTC in leaf	PREDICTED: phosphomethylethanolamine N-methyltransferase-like [Solanum pennellii]	PEAM1_ARATH	PEAM1_ARATH	Methyltransferase domain	Methyltransferase	GO:0042425|choline biosynthetic process;GO:0006656|phosphatidylcholine biosynthetic process;GO:0009555|pollen development;GO:0009860|pollen tube growth;GO:0010183|pollen tube guidance;GO:0048528|post-embryonic root development;GO:0009826|unidimensional cell growthGO:0006480|N-terminal protein amino acid methylation;GO:0009312|oligosaccharide biosynthetic process;GO:0009877|nodulation;GO:0008152|m…	GO:0005737|cytoplasm;GO:0005829|cytosol	K05929|E2.1.1.103, NMT; phosphoethanolamine N-methyltransferase [EC:2.1.1.103]	map00564|Glycerophospholipid metabolism
TRINITY_DN53291_c0_g2	1.23939	4.31744e-09	5.60372e-08	up	yes	Gene.55379::TRINITY_DN53291_c0_g2::g.55379::m.55379	94-699[+]	PREDICTED: Solanum lycopersicum ATP-citrate synthase beta chain protein 2 (LOC101267503), mRNA	hypothetical protein LR48_Vigan09g169500 [Vigna angularis]	ACLB1_ORYSJ	ACLB1_ORYSJ	CoA binding domain	Succinyl-CoA ligase ADP-forming subunit alpha	GO:0006629|lipid metabolic process	GO:0005829|cytosol	K01648|ACLY; ATP citrate (pro-S)-lyase [EC:2.3.3.8]	map00020|Citrate cycle (TCA cycle);map00720|Carbon fixation pathways in prokaryotes;map01110|Biosynthesis of secondary metabolites;map01100|Metabolic pathways;map01120|Microbial metabolism in diverse environments;map01130|Biosynthesis of antibiotics
TRINITY_DN38895_c0_g1	1.22834	4.56048e-11	7.62877e-10	up	yes	Gene.56095::TRINITY_DN38895_c0_g1::g.56095::m.56095	320-1498[-]	PREDICTED: Vitis vinifera probable fructokinase-6, chloroplastic (LOC100258640), mRNA	PREDICTED: probable fructokinase-4 [Eucalyptus grandis]	SCRK6_ARATH	SCRK6_ARATH	pfkB family carbohydrate kinase	pfkb domain protein	GO:0016051|carbohydrate biosynthetic process;GO:0006633|fatty acid biosynthetic process;GO:0019252|starch biosynthetic process	GO:0009507|chloroplast;GO:0009570|chloroplast stroma	K00847|E2.7.1.4, scrK; fructokinase [EC:2.7.1.4]	map01100|Metabolic pathways;map00500|Starch and sucrose metabolism;map00051|Fructose and mannose metabolism;map00520|Amino sugar and nucleotide sugar metabolism
TRINITY_DN37857_c0_g1	3.3664	0.00162748	0.00714267	up	yes	Gene.56453::TRINITY_DN37857_c0_g1::g.56453::m.56453	1-678[-]	PREDICTED: Vitis vinifera midasin (LOC100244657), mRNA	AAA+ ATPase domain-containing protein [Cynara cardunculus var. scolymus]	MDN1_DICDI	MDN1_DICDI	AAA domain (dynein-related subfamily)	Nuclear chaperone required for maturation and nuclear export of pre-60S ribosome subunits (By similarity)	GO:0000027|ribosomal large subunit assembly;GO:0006364|rRNA processing	GO:0005634|nucleus;GO:0030687|preribosome, large subunit precursor	K14572|MDN1, REA1; midasin	map03008|Ribosome biogenesis in eukaryotes
TRINITY_DN46935_c1_g1	1.03093	9.33518e-10	1.32124e-08	up	yes	Gene.56576::TRINITY_DN46935_c1_g1::g.56576::m.56576	802-1344[-]	PREDICTED: Nicotiana sylvestris cell division control protein 2 homolog A (LOC104219864), mRNA	cyclin dependent protein kinase A-1, partial [Brassica juncea]	CDKA1_ORYSJ	CDKA1_ORYSJ	Protein kinase domain	Cyclin-Dependent Kinase	GO:0006468|protein phosphorylationGO:0006468|protein phosphorylation	GO:0005634|nucleus	K02206|CDK2; cyclin-dependent kinase 2 [EC:2.7.11.22]	map04114|Oocyte meiosis;map04151|PI3K-Akt signaling pathway;map05215|Prostate cancer;map05200|Pathways in cancer;map05203|Viral carcinogenesis;map04110|Cell cycle;map05161|Hepatitis B;map05162|Measles;map04115|p53 signaling pathway;map04068|FoxO signaling pathway;map05168|Herpes simplex infection;map05169|Epstein-Barr virus infection;map04914|Progesterone-mediated oocyte maturation;map05222|Small…
TRINITY_DN39916_c0_g1	1.4415	1.46931e-14	3.54083e-13	up	yes	Gene.56644::TRINITY_DN39916_c0_g1::g.56644::m.56644	149-1291[-]	Theobroma cacao Potassium transporter 2 (TCM_012983) mRNA, complete cds	unnamed protein product [Vitis vinifera]	HAK25_ORYSJ	HAK25_ORYSJ	K+ potassium transporter	Transport of potassium into the cell (By similarity)	GO:0071805|potassium ion transmembrane transport	GO:0016021|integral component of membrane;GO:0005886|plasma membraneGO:0016020|membrane	K03549|kup; KUP system potassium uptake protein;K03549|kup; KUP system potassium uptake protein	.
TRINITY_DN50960_c0_g1	5.12452	3.07295e-07	3.04397e-06	up	yes	Gene.57119::TRINITY_DN50960_c0_g1::g.57119::m.57119	2-451[-]	Panax ginseng betaine aldehyde dehydrogenase (BADH1) mRNA, complete cds	PREDICTED: betaine aldehyde dehydrogenase 1, chloroplastic [Vitis vinifera]	BADH1_ARATH	BADH2_ARATH	Aldehyde dehydrogenase family	Dehydrogenase	GO:0055114|oxidation-reduction process;GO:0009737|response to abscisic acid;GO:0009414|response to water deprivationGO:0008152|metabolic process;GO:0055114|oxidation-reduction process	GO:0005739|mitochondrion;GO:0005777|peroxisome	K00130|betB, gbsA; betaine-aldehyde dehydrogenase [EC:1.2.1.8]	map00260|Glycine, serine and threonine metabolism;map01100|Metabolic pathways
TRINITY_DN54259_c2_g2	1.07445	7.04327e-08	7.69267e-07	up	yes	Gene.57128::TRINITY_DN54259_c2_g2::g.57128::m.57128	859-1818[+]	Populus trichocarpa hypothetical protein (POPTR_0002s11180g) mRNA, complete cds	PREDICTED: serine/threonine-protein kinase CTR1 [Vitis vinifera]	CTR1_ARATH	CTR1_ARATH	Ethylene-responsive protein kinase Le-CTR1	Serine Threonine protein kinase	GO:0071281|cellular response to iron ion;GO:0009873|ethylene-activated signaling pathway;GO:0009686|gibberellin biosynthetic process;GO:0010105|negative regulation of ethylene-activated signaling pathway;GO:0046777|protein autophosphorylation;GO:2000069|regulation of post-embryonic root development;GO:2000035|regulation of stem cell division;GO:0048510|regulation of timing of transition from vege…	GO:0005789|endoplasmic reticulum membrane	K14510|CTR1; serine/threonine-protein kinase CTR1 [EC:2.7.11.1]	map04075|Plant hormone signal transduction
TRINITY_DN45470_c0_g3	1.5009	1.64745e-35	1.69644e-33	up	yes	Gene.57582::TRINITY_DN45470_c0_g3::g.57582::m.57582	151-1743[-]	PREDICTED: Pyrus x bretschneideri putative glycerol-3-phosphate transporter 4 (LOC103960322), mRNA	PREDICTED: putative glycerol-3-phosphate transporter 4 [Vitis vinifera]	GLPT4_ARATH	GLPT4_ARATH	Major Facilitator Superfamily	transporter	GO:0008643|carbohydrate transport;GO:0055062|phosphate ion homeostasis;GO:0055085|transmembrane transportGO:0055085|transmembrane transport	GO:0016021|integral component of membrane;GO:0005774|vacuolar membraneGO:0016021|integral component of membrane	K13783|SLC37A1_2; MFS transporter, OPA family, solute carrier family 37 (glycerol-3-phosphate transporter), member 1/2	.
TRINITY_DN46329_c3_g7	1.80552	6.99612e-16	1.90754e-14	up	yes	Gene.58190::TRINITY_DN46329_c3_g7::g.58190::m.58190	1544-2542[+]	Prunus persica hypothetical protein (PRUPE_ppa004539mg) mRNA, complete cds	PREDICTED: cytochrome P450 734A1-like [Populus euphratica]	C734A_ARATH	C734A_ARATH	Cytochrome P450	Cytochrome p450	GO:0010268|brassinosteroid homeostasis;GO:0016131|brassinosteroid metabolic process;GO:0040008|regulation of growth;GO:0009741|response to brassinosteroidGO:0055114|oxidation-reduction process	GO:0016021|integral component of membrane	K15639|CYP734A1, BAS1; PHYB activation tagged suppressor 1 [EC:1.14.-.-]	map00905|Brassinosteroid biosynthesis
TRINITY_DN52354_c1_g1	1.47413	1.15092e-12	2.27322e-11	up	yes	Gene.59523::TRINITY_DN52354_c1_g1::g.59523::m.59523	16-1632[+]	Vaccinium corymbosum isolate VcMATE5 multidrug and toxic extrusion transporter mRNA, complete cds	multidrug and toxic extrusion transporter [Vaccinium corymbosum]	DTX34_ARATH	DTX35_ARATH	MatE	Mate efflux family protein	GO:0009813|flavonoid biosynthetic processGO:0006855|drug transmembrane transport;GO:0055085|transmembrane transport	GO:0016021|integral component of membrane;GO:0005774|vacuolar membrane;GO:0005773|vacuoleGO:0016020|membrane	K03327|TC.MATE, SLC47A, norM, mdtK, dinF; multidrug resistance protein, MATE family	.
TRINITY_DN42264_c0_g1	3.19295	2.74874e-10	4.15543e-09	up	yes	Gene.60983::TRINITY_DN42264_c0_g1::g.60983::m.60983	1469-2473[+]	PREDICTED: Nicotiana tomentosiformis sister chromatid cohesion 1 protein 1 (LOC104109967), mRNA	PREDICTED: sister chromatid cohesion 1 protein 1 [Sesamum indicum]	SCC11_ARATH	SCC11_ARATH	Conserved region of Rad21 / Rec8 like protein	Doublestrandbreak repair protein rad21	GO:0051455|attachment of spindle microtubules to kinetochore involved in homologous chromosome segregation;GO:0051276|chromosome organization;GO:0006302|double-strand break repair;GO:0010032|meiotic chromosome condensation;GO:0051754|meiotic sister chromatid cohesion, centromeric;GO:0007062|sister chromatid cohesion	GO:0005694|chromosome;GO:0008278|cohesin complex;GO:0000798|nuclear cohesin complexGO:0000228|nuclear chromosome	K06670|SCC1, MCD1, RAD21; cohesin complex subunit SCC1	map04110|Cell cycle;map04111|Cell cycle - yeast
TRINITY_DN50786_c2_g1	3.25841	1.0958e-09	1.53643e-08	up	yes	Gene.61169::TRINITY_DN50786_c2_g1::g.61169::m.61169	2-1234[+]	PREDICTED: Erythranthe guttatus protein TRANSPARENT TESTA 12 (LOC105965533), mRNA	multidrug and toxic extrusion transporter [Vaccinium corymbosum]	DTX29_ARATH	DTX31_ARATH	MatE	Mate efflux family protein	GO:0006855|drug transmembrane transport;GO:0048767|root hair elongationGO:0006855|drug transmembrane transport;GO:0055085|transmembrane transport	GO:0016021|integral component of membrane;GO:0005774|vacuolar membraneGO:0016020|membrane	K03327|TC.MATE, SLC47A, norM, mdtK, dinF; multidrug resistance protein, MATE family	.
TRINITY_DN51476_c0_g4	1.76857	1.31792e-23	6.62677e-22	up	yes	Gene.61737::TRINITY_DN51476_c0_g4::g.61737::m.61737	1-312[-]	Populus trichocarpa hypothetical protein (POPTR_1018s00200g) mRNA, partial cds	PREDICTED: (+)-neomenthol dehydrogenase isoform X1 [Solanum lycopersicum]	SDR1_ARATH	SDR1_ARATH	short chain dehydrogenase	Dehydrogenase reductase	GO:0006952|defense response	GO:0005737|cytoplasm	K15095|E1.1.1.208; (+)-neomenthol dehydrogenase [EC:1.1.1.208]	map00902|Monoterpenoid biosynthesis;map01110|Biosynthesis of secondary metabolites
TRINITY_DN50073_c0_g2	1.23619	7.32811e-15	1.81961e-13	up	yes	Gene.61748::TRINITY_DN50073_c0_g2::g.61748::m.61748	1032-1886[-]	PREDICTED: Vitis vinifera vacuolar protein sorting-associated protein 2 homolog 2 (LOC100259680), mRNA	PREDICTED: vacuolar protein sorting-associated protein 2 homolog 2 [Vitis vinifera]	VPS2B_ARATH	VPS2B_ARATH	Snf7	Charged multivesicular body protein	GO:0015031|protein transport;GO:0007034|vacuolar transportGO:0007034|vacuolar transport	GO:0000815|ESCRT III complex	K12191|CHMP2A; charged multivesicular body protein 2A	map04144|Endocytosis
TRINITY_DN54106_c1_g4	4.11803	6.60791e-27	4.14496e-25	up	yes	Gene.61791::TRINITY_DN54106_c1_g4::g.61791::m.61791	1-339[-]	PREDICTED: Prunus mume serine carboxypeptidase-like 45 (LOC103322250), transcript variant X2, mRNA	Serine carboxypeptidase-like 45 isoform 3 [Theobroma cacao]	SCP45_ARATH	SCP45_ARATH	Serine carboxypeptidase	carboxy-peptidase	GO:0051603|proteolysis involved in cellular protein catabolic processGO:0006508|proteolysis	GO:0005576|extracellular region;GO:0009505|plant-type cell wall;GO:0009506|plasmodesma	K16297|SCPL-II; serine carboxypeptidase-like clade II [EC:3.4.16.-]	.
TRINITY_DN47621_c4_g6	1.0738	2.051e-19	7.53522e-18	up	yes	Gene.62418::TRINITY_DN47621_c4_g6::g.62418::m.62418	1-363[-]	Camellia chekiangoleosa isolate zjs01 ketoacyl-ACP synthase I (KAS I) mRNA, complete cds	ketoacyl-ACP synthase I [Camellia chekiangoleosa]	KASC1_ARATH	KASC1_ARATH	Beta-ketoacyl synthase, C-terminal domain	Catalyzes the condensation reaction of fatty acid synthesis by the addition to an acyl acceptor of two carbons from malonyl-ACP (By similarity)	GO:0006633|fatty acid biosynthetic process	GO:0009570|chloroplast stroma	K09458|fabF; 3-oxoacyl-[acyl-carrier-protein] synthase II [EC:2.3.1.179]	map01100|Metabolic pathways;map00061|Fatty acid biosynthesis;map01212|Fatty acid metabolism;map00780|Biotin metabolism
TRINITY_DN42652_c2_g1	3.9132	2.03682e-20	8.0662e-19	up	yes	Gene.64632::TRINITY_DN42652_c2_g1::g.64632::m.64632	1798-2565[+]	PREDICTED: Nelumbo nucifera branched-chain-amino-acid aminotransferase 2, chloroplastic-like (LOC104589134), transcript variant X3, mRNA	PREDICTED: branched-chain-amino-acid aminotransferase 2, chloroplastic isoform X2 [Vitis vinifera]	BCAT1_HUMLU	BCAT2_ARATH	Amino-transferase class IV	brancheD-chain amino acid aminotransferase	GO:0009097|isoleucine biosynthetic process;GO:0009098|leucine biosynthetic process;GO:0071669|plant-type cell wall organization or biogenesis;GO:0009099|valine biosynthetic processGO:0008152|metabolic process	GO:0009507|chloroplast	K00826|E2.6.1.42, ilvE; branched-chain amino acid aminotransferase [EC:2.6.1.42]	map00280|Valine, leucine and isoleucine degradation;map00770|Pantothenate and CoA biosynthesis;map01210|2-Oxocarboxylic acid metabolism;map01230|Biosynthesis of amino acids;map00270|Cysteine and methionine metabolism;map01110|Biosynthesis of secondary metabolites;map01100|Metabolic pathways;map00290|Valine, leucine and isoleucine biosynthesis;map01130|Biosynthesis of antibiotics
TRINITY_DN39900_c0_g1	1.9241	0.000300073	0.00163737	up	yes	Gene.65154::TRINITY_DN39900_c0_g1::g.65154::m.65154	3-1946[-]	PREDICTED: Nelumbo nucifera midasin (LOC104600626), transcript variant X3, mRNA	PREDICTED: midasin [Vitis vinifera]	MDN1_DICDI	MDN1_DICDI	AAA domain (dynein-related subfamily)	Nuclear chaperone required for maturation and nuclear export of pre-60S ribosome subunits (By similarity)	GO:0000027|ribosomal large subunit assembly;GO:0006364|rRNA processing	GO:0005634|nucleus;GO:0030687|preribosome, large subunit precursor	K14572|MDN1, REA1; midasin	map03008|Ribosome biogenesis in eukaryotes
TRINITY_DN47280_c2_g1	1.94915	0.00109074	0.00505654	up	yes	Gene.65979::TRINITY_DN47280_c2_g1::g.65979::m.65979	1235-3073[-]	Prunus persica hypothetical protein (PRUPE_ppa001082mg) mRNA, complete cds	PREDICTED: linoleate 13S-lipoxygenase 3-1, chloroplastic-like [Nelumbo nucifera]	LOX31_SOLTU	LOX31_SOLTU	Lipoxygenase	Plant lipoxygenase may be involved in a number of diverse aspects of plant physiology including growth and development, pest resistance, and senescence or responses to wounding (By similarity)	GO:0031408|oxylipin biosynthetic processGO:0055114|oxidation-reduction process	GO:0009570|chloroplast stroma;GO:0009534|chloroplast thylakoid	K00454|LOX2S; lipoxygenase [EC:1.13.11.12];K00454|LOX2S; lipoxygenase [EC:1.13.11.12]	map00592|alpha-Linolenic acid metabolism;map01100|Metabolic pathways;map00591|Linoleic acid metabolism;map01110|Biosynthesis of secondary metabolites;map00592|alpha-Linolenic acid metabolism;map01100|Metabolic pathways;map00591|Linoleic acid metabolism;map01110|Biosynthesis of secondary metabolites
TRINITY_DN42372_c2_g1	2.77271	1.26853e-10	2.00559e-09	up	yes	Gene.66042::TRINITY_DN42372_c2_g1::g.66042::m.66042	4682-5092[-]	PREDICTED: Populus euphratica serine carboxypeptidase-like 18 (LOC105110499), transcript variant X2, mRNA	PREDICTED: serine carboxypeptidase-like 18 [Erythranthe guttata]	SCP52_ARATH	SCP7_ARATH	Serine carboxypeptidase	carboxy-peptidase	GO:0019748|secondary metabolic processGO:0006508|proteolysis	GO:0005576|extracellular region	K16296|SCPL-I; serine carboxypeptidase-like clade I [EC:3.4.16.-]	.
TRINITY_DN48867_c4_g1	1.22287	6.81558e-20	2.59894e-18	up	yes	Gene.67907::TRINITY_DN48867_c4_g1::g.67907::m.67907	4066-4611[+]	Rhododendron macrophyllum RNA polymerase II second largest subunit (RPB2) mRNA, complete cds	PREDICTED: DNA-directed RNA polymerase II subunit RPB2 [Nelumbo nucifera]	RPB2_SOLLC	RPB2_SOLLC	RNA polymerase Rpb2, domain 6	DNA-dependent RNA polymerase catalyzes the transcription of DNA into RNA using the four ribonucleoside triphosphates as substrates (By similarity)	GO:0006366|transcription from RNA polymerase II promoterGO:0006351|transcription, DNA-templated	GO:0005665|DNA-directed RNA polymerase II, core complex	K03010|RPB2, POLR2B; DNA-directed RNA polymerase II subunit RPB2 [EC:2.7.7.6];K03010|RPB2, POLR2B; DNA-directed RNA polymerase II subunit RPB2 [EC:2.7.7.6];K03010|RPB2, POLR2B; DNA-directed RNA polymerase II subunit RPB2 [EC:2.7.7.6]	map03020|RNA polymerase;map00240|Pyrimidine metabolism;map05169|Epstein-Barr virus infection;map01100|Metabolic pathways;map05016|Huntington's disease;map00230|Purine metabolism;map03020|RNA polymerase;map00240|Pyrimidine metabolism;map05169|Epstein-Barr virus infection;map01100|Metabolic pathways;map05016|Huntington's disease;map00230|Purine metabolism;map03020|RNA polymerase;map00240|Pyrimidine…
TRINITY_DN48251_c1_g3	1.81771	6.52144e-08	7.16078e-07	up	yes	Gene.68174::TRINITY_DN48251_c1_g3::g.68174::m.68174	2-316[-]	PREDICTED: Sesamum indicum inositol-pentakisphosphate 2-kinase-like (LOC105166115), transcript variant X2, mRNA	PREDICTED: inositol-pentakisphosphate 2-kinase-like isoform X3 [Nelumbo nucifera]	IPPK_ARATH	IPPK_ARATH	Inositol-pentakisphosphate 2-kinase	inositol 1,3,4,5,6-pentakisphosphate 2-kinase	GO:0030643|cellular phosphate ion homeostasis;GO:0042742|defense response to bacterium;GO:0050832|defense response to fungus;GO:0051607|defense response to virus;GO:0040007|growth;GO:0052746|inositol phosphorylation;GO:0048527|lateral root development;GO:0010264|myo-inositol hexakisphosphate biosynthetic process;GO:0055062|phosphate ion homeostasis	GO:0005737|cytoplasm;GO:0005634|nucleus	K10572|IPPK; inositol-pentakisphosphate 2-kinase [EC:2.7.1.158]	map00562|Inositol phosphate metabolism;map01100|Metabolic pathways;map04070|Phosphatidylinositol signaling system
TRINITY_DN47614_c7_g5	1.26309	6.8886e-10	9.93258e-09	up	yes	Gene.68833::TRINITY_DN47614_c7_g5::g.68833::m.68833	982-2196[-]	Camellia sinensis bZIP transcription factor bZIP8 mRNA, complete cds	bZIP transcription factor bZIP8 [Camellia sinensis]	AI5L5_ARATH	AI5L5_ARATH	Basic region leucine zipper	Transcription factor	GO:0009738|abscisic acid-activated signaling pathway;GO:0006351|transcription, DNA-templatedGO:0006355|regulation of transcription, DNA-templated	GO:0005634|nucleus	K14432|ABF; ABA responsive element binding factor	map04075|Plant hormone signal transduction
TRINITY_DN47297_c4_g5	1.55258	1.62984e-09	2.2397e-08	up	yes	Gene.68835::TRINITY_DN47297_c4_g5::g.68835::m.68835	275-619[+]	PREDICTED: Vitis vinifera two-component response regulator ARR1 (LOC100263661), transcript variant X2, mRNA	PREDICTED: two-component response regulator ARR2 isoform X2 [Erythranthe guttata]	ARR1_ARATH	ARR1_ARATH	Response regulator receiver domain	regulatoR	GO:0071368|cellular response to cytokinin stimulus;GO:0009736|cytokinin-activated signaling pathway;GO:0080022|primary root development;GO:0031537|regulation of anthocyanin metabolic process;GO:0010380|regulation of chlorophyll biosynthetic process;GO:0080036|regulation of cytokinin-activated signaling pathway;GO:0010082|regulation of root meristem growth;GO:0080113|regulation of seed growth;GO:0…	GO:0005634|nucleus	K14491|ARR-B; two-component response regulator ARR-B family	map04075|Plant hormone signal transduction
TRINITY_DN52473_c0_g6	1.03784	2.40446e-07	2.42291e-06	up	yes	Gene.69667::TRINITY_DN52473_c0_g6::g.69667::m.69667	328-2202[-]	PREDICTED: Nelumbo nucifera polyadenylate-binding protein 4-like (LOC104588237), mRNA	PREDICTED: polyadenylate-binding protein 6-like [Vitis vinifera]	PABP7_ARATH	PABP7_ARATH	RNA recognition motif. (a.k.a. RRM, RBD, or RNP domain)	poly(A) binding protein, cytoplasmic	GO:0006417|regulation of translation	GO:0005737|cytoplasm;GO:0005634|nucleus	K13126|PABPC; polyadenylate-binding protein	map03015|mRNA surveillance pathway;map03013|RNA transport;map03018|RNA degradation
TRINITY_DN52725_c0_g2	1.17819	0.000412323	0.00216912	up	yes	Gene.69906::TRINITY_DN52725_c0_g2::g.69906::m.69906	761-1072[+]	Prunus persica hypothetical protein (PRUPE_ppa005282mg) mRNA, complete cds	PREDICTED: 5'-adenylylsulfate reductase 1, chloroplastic-like [Nicotiana sylvestris]	APR1_ARATH	APR1_ARATH	Phosphoadenosine phosphosulfate reductase family	Reduction of activated sulfate into sulfite (By similarity)	GO:0045454|cell redox homeostasis;GO:0019344|cysteine biosynthetic process;GO:0000103|sulfate assimilation;GO:0019419|sulfate reductionGO:0008152|metabolic process	GO:0009507|chloroplast;GO:0009570|chloroplast stroma;GO:0009536|plastid	K05907|APR; adenylyl-sulfate reductase (glutathione) [EC:1.8.4.9]	map00920|Sulfur metabolism;map01120|Microbial metabolism in diverse environments
TRINITY_DN46196_c4_g1	1.26726	5.10877e-19	1.81213e-17	up	yes	Gene.70371::TRINITY_DN46196_c4_g1::g.70371::m.70371	449-2425[+]	PREDICTED: Vitis vinifera sulfate transporter (LOC100233023), transcript variant X2, mRNA	sulfate transporter [Nicotiana attenuata]	SUT13_ARATH	SUT13_ARATH	Sulfate permease family	sulfate transporter	GO:0008272|sulfate transport	GO:0005887|integral component of plasma membraneGO:0016021|integral component of membrane	K17470|SULTR1; sulfate transporter 1, high-affinity	.
TRINITY_DN48320_c1_g1	4.33248	7.787e-46	1.36064e-43	up	yes	Gene.70439::TRINITY_DN48320_c1_g1::g.70439::m.70439	2267-2671[-]	PREDICTED: Nicotiana tomentosiformis caffeoylshikimate esterase-like (LOC104085533), mRNA	PREDICTED: caffeoylshikimate esterase-like [Vitis vinifera]	CSE_ARATH	MENE_ARATH	AMP-binding enzyme	Amp-dependent synthetase and ligase	GO:0042372|phylloquinone biosynthetic processGO:0008152|metabolic process	GO:0009507|chloroplast;GO:0031969|chloroplast membrane;GO:0016021|integral component of membrane;GO:0005778|peroxisomal membrane;GO:0005777|peroxisome	K14760|AAE14; acyl-activating enzyme 14 [EC:6.2.1.26];K18368|CSE; caffeoylshikimate esterase [EC:3.1.1.-]	map00130|Ubiquinone and other terpenoid-quinone biosynthesis;map01100|Metabolic pathways;map01110|Biosynthesis of secondary metabolites;map01100|Metabolic pathways;map00940|Phenylpropanoid biosynthesis;map01110|Biosynthesis of secondary metabolites
TRINITY_DN54514_c4_g1	1.12366	6.34679e-34	5.97572e-32	up	yes	Gene.70994::TRINITY_DN54514_c4_g1::g.70994::m.70994	1-555[-]	PREDICTED: Vitis vinifera midasin (LOC100244657), mRNA	hypothetical protein EUGRSUZ_J02835 [Eucalyptus grandis]	MDN1_DICDI	MDN1_DICDI	von Willebrand factor type A domain	Nuclear chaperone required for maturation and nuclear export of pre-60S ribosome subunits (By similarity)	GO:0000027|ribosomal large subunit assembly;GO:0006364|rRNA processing	GO:0005634|nucleus;GO:0030687|preribosome, large subunit precursor	K14572|MDN1, REA1; midasin	map03008|Ribosome biogenesis in eukaryotes
TRINITY_DN49905_c0_g1	1.10468	2.10552e-25	1.18192e-23	up	yes	Gene.71349::TRINITY_DN49905_c0_g1::g.71349::m.71349	164-1903[+]	Camptotheca acuminata anthranilate synthase alpha 1 (ASA1) mRNA, complete cds	anthranilate synthase alpha 1 [Camptotheca acuminata]	TRPE_ARATH	TRPE_ARATH	Anthranilate synthase component I, N terminal region	synthase (Component I)	GO:0010600|regulation of auxin biosynthetic process;GO:0000162|tryptophan biosynthetic processGO:0009058|biosynthetic process	GO:0005950|anthranilate synthase complex;GO:0009507|chloroplast	K01657|trpE; anthranilate synthase component I [EC:4.1.3.27]	map01230|Biosynthesis of amino acids;map01100|Metabolic pathways;map00400|Phenylalanine, tyrosine and tryptophan biosynthesis;map01110|Biosynthesis of secondary metabolites;map01130|Biosynthesis of antibiotics
TRINITY_DN46694_c1_g1	1.87275	4.07754e-19	1.45728e-17	up	yes	Gene.71568::TRINITY_DN46694_c1_g1::g.71568::m.71568	208-2403[+]	PREDICTED: Eucalyptus grandis primary amine oxidase-like (LOC104443155), misc_RNA	PREDICTED: primary amine oxidase-like [Sesamum indicum]	AMO_ARATH	AMO_ARATH	Copper amine oxidase, N2 domain	amine oxidase	GO:0009738|abscisic acid-activated signaling pathway;GO:0009308|amine metabolic process;GO:0006809|nitric oxide biosynthetic processGO:0009308|amine metabolic process;GO:0055114|oxidation-reduction process	.	K00276|AOC3, AOC2, tynA; primary-amine oxidase [EC:1.4.3.21]	map00950|Isoquinoline alkaloid biosynthesis;map00960|Tropane, piperidine and pyridine alkaloid biosynthesis;map00260|Glycine, serine and threonine metabolism;map01110|Biosynthesis of secondary metabolites;map01100|Metabolic pathways;map00410|beta-Alanine metabolism;map00350|Tyrosine metabolism;map00360|Phenylalanine metabolism
TRINITY_DN52728_c2_g2	1.68586	4.05845e-13	8.42066e-12	up	yes	Gene.72966::TRINITY_DN52728_c2_g2::g.72966::m.72966	1-1470[-]	PREDICTED: Malus x domestica calcium-dependent protein kinase 20-like (LOC103449596), mRNA	PREDICTED: calcium-dependent protein kinase 20-like [Sesamum indicum]	CDPKK_ARATH	CDPKK_ARATH	Protein kinase domain	calcium-dependent protein kinase	GO:0009738|abscisic acid-activated signaling pathway;GO:0035556|intracellular signal transduction;GO:0018105|peptidyl-serine phosphorylation;GO:0046777|protein autophosphorylationGO:0006468|protein phosphorylation	GO:0005737|cytoplasm;GO:0016020|membrane;GO:0005634|nucleusGO:0016020|membrane	K13412|CPK; calcium-dependent protein kinase [EC:2.7.11.1]	map04626|Plant-pathogen interaction;map05145|Toxoplasmosis
TRINITY_DN40978_c1_g2	2.27671	0.0064587	0.0229234	up	yes	Gene.74588::TRINITY_DN40978_c1_g2::g.74588::m.74588	2-559[+]	PREDICTED: Vitis vinifera protein ECERIFERUM 1 (LOC100261967), mRNA	PREDICTED: protein ECERIFERUM 1-like [Solanum pennellii]	CER1_ARATH	CER1_ARATH	WAX2 C-terminal domain	WAX2-like	GO:0043447|alkane biosynthetic process;GO:0042742|defense response to bacterium;GO:0050832|defense response to fungus;GO:0008610|lipid biosynthetic process;GO:0006629|lipid metabolic process;GO:0009414|response to water deprivation;GO:0010025|wax biosynthetic process	GO:0005789|endoplasmic reticulum membrane;GO:0016021|integral component of membrane	K15404|K15404, CER1; aldehyde decarbonylase [EC:4.1.99.5]	map01110|Biosynthesis of secondary metabolites;map00073|Cutin, suberine and wax biosynthesis
TRINITY_DN51545_c2_g1	3.44826	3.68876e-26	2.20138e-24	up	yes	Gene.74811::TRINITY_DN51545_c2_g1::g.74811::m.74811	697-1575[+]	PREDICTED: Solanum tuberosum potassium transporter 26-like (LOC107063183), mRNA	PREDICTED: potassium transporter 26-like [Solanum tuberosum]	HAK26_ORYSJ	HAK26_ORYSJ	K+ potassium transporter	Transport of potassium into the cell (By similarity)	GO:0071805|potassium ion transmembrane transport	GO:0016021|integral component of membrane;GO:0016020|membraneGO:0016020|membrane	K03549|kup; KUP system potassium uptake protein	.
TRINITY_DN45302_c3_g1	1.0159	1.28978e-14	3.12703e-13	up	yes	Gene.75692::TRINITY_DN45302_c3_g1::g.75692::m.75692	213-4067[+]	Theobroma cacao Tudor/PWWP/MBT superfamily protein, putative (TCM_036631) mRNA, complete cds	Tudor/PWWP/MBT superfamily protein, putative [Theobroma cacao]	YL455_YEAST	MSH6_MOUSE	PWWP domain	that it carries out the mismatch recognition step. This protein has a weak ATPase activity (By similarity)	GO:0008340|determination of adult lifespan;GO:0006281|DNA repair;GO:0097193|intrinsic apoptotic signaling pathway;GO:0008630|intrinsic apoptotic signaling pathway in response to DNA damage;GO:0045190|isotype switching;GO:0043570|maintenance of DNA repeat elements;GO:0006298|mismatch repair;GO:0045910|negative regulation of DNA recombination;GO:0051096|positive regulation of helicase activity;GO:0…	GO:0005829|cytosol;GO:0005794|Golgi apparatus;GO:0043231|intracellular membrane-bounded organelle;GO:0032301|MutSalpha complex;GO:0000790|nuclear chromatin;GO:0005654|nucleoplasm	K08737|MSH6; DNA mismatch repair protein MSH6	map05210|Colorectal cancer;map03430|Mismatch repair;map05200|Pathways in cancer
TRINITY_DN47621_c4_g2	1.06863	1.25625e-22	5.89696e-21	up	yes	Gene.75745::TRINITY_DN47621_c4_g2::g.75745::m.75745	1373-1750[-]	Camellia chekiangoleosa isolate zjs01 ketoacyl-ACP synthase II (KAS II) mRNA, complete cds	ketoacyl-ACP synthase II [Camellia chekiangoleosa]	KASC2_ARATH	KASC2_ARATH	Beta-ketoacyl synthase, C-terminal domain	Catalyzes the condensation reaction of fatty acid synthesis by the addition to an acyl acceptor of two carbons from malonyl-ACP (By similarity)	GO:0009631|cold acclimation;GO:0009793|embryo development ending in seed dormancy;GO:0006633|fatty acid biosynthetic process;GO:0006636|unsaturated fatty acid biosynthetic process	GO:0009507|chloroplast;GO:0009570|chloroplast stroma;GO:0009536|plastid	K09458|fabF; 3-oxoacyl-[acyl-carrier-protein] synthase II [EC:2.3.1.179];K09458|fabF; 3-oxoacyl-[acyl-carrier-protein] synthase II [EC:2.3.1.179]	map01100|Metabolic pathways;map00061|Fatty acid biosynthesis;map01212|Fatty acid metabolism;map00780|Biotin metabolism;map01100|Metabolic pathways;map00061|Fatty acid biosynthesis;map01212|Fatty acid metabolism;map00780|Biotin metabolism
TRINITY_DN41971_c2_g1	1.10736	0.000512384	0.00261942	up	yes	Gene.76552::TRINITY_DN41971_c2_g1::g.76552::m.76552	324-1094[-]	PREDICTED: Citrus sinensis acyl-protein thioesterase 2 (LOC102615940), transcript variant X2, mRNA	unnamed protein product [Coffea canephora]	LYPA2_RAT	LYPA2_RAT	Phospholipase/Carboxylesterase	phospholipase carboxylesterase	GO:0006631|fatty acid metabolic process;GO:0002084|protein depalmitoylation	GO:0005737|cytoplasm;GO:0070062|extracellular exosome	K06130|LYPLA2; lysophospholipase II [EC:3.1.1.5]	map00564|Glycerophospholipid metabolism
TRINITY_DN42583_c3_g2	1.35679	7.88255e-05	0.000497322	up	yes	Gene.76744::TRINITY_DN42583_c3_g2::g.76744::m.76744	3-557[-]	PREDICTED: Vitis vinifera serine acetyltransferase 1, chloroplastic (LOC100246391), mRNA	PREDICTED: serine acetyltransferase 1, chloroplastic-like [Nicotiana sylvestris]	SAT1_ARATH	SAT3_ARATH	Serine acetyltransferase, N-terminal	serine acetyltransferase	GO:0019344|cysteine biosynthetic process;GO:0006535|cysteine biosynthetic process from serine;GO:0046686|response to cadmium ionGO:0006535|cysteine biosynthetic process from serine	GO:0005829|cytosol;GO:0005739|mitochondrionGO:0005737|cytoplasm	K00640|cysE; serine O-acetyltransferase [EC:2.3.1.30]	map01200|Carbon metabolism;map00920|Sulfur metabolism;map01230|Biosynthesis of amino acids;map00270|Cysteine and methionine metabolism;map01110|Biosynthesis of secondary metabolites;map01100|Metabolic pathways;map01120|Microbial metabolism in diverse environments
TRINITY_DN35348_c0_g1	1.985	6.06331e-07	5.72307e-06	up	yes	Gene.77135::TRINITY_DN35348_c0_g1::g.77135::m.77135	353-1027[-]	PREDICTED: Vitis vinifera RING-H2 finger protein ATL7 (LOC100251770), mRNA	PREDICTED: RING-H2 finger protein ATL58-like [Nicotiana sylvestris]	ATL7_ARATH	ATL7_ARATH	Ring finger domain	zinc ion binding	GO:0016567|protein ubiquitination	GO:0016021|integral component of membrane	K19039|ATL7_58_59; E3 ubiquitin-protein ligase ATL7/58/59 [EC:2.3.2.27]	.
TRINITY_DN42551_c0_g2	1.31058	5.00565e-09	6.42913e-08	up	yes	Gene.78359::TRINITY_DN42551_c0_g2::g.78359::m.78359	316-1383[+]	A.glutinosa mRNA for thiazole biosynthetic enzyme	PREDICTED: thiamine thiazole synthase 1, chloroplastic [Vitis vinifera]	THI41_VITVI	THI41_VITVI	Thi4 family	Involved in biosynthesis of the thiamine precursor thiazole. Catalyzes the conversion of NAD and glycine to adenosine diphosphate 5-(2-hydroxyethyl)-4-methylthiazole-2-carboxylic acid (ADT), an adenylated thiazole intermediate. The reaction includes an iron-dependent sulfide transfer from a conserved cysteine residue of the protein to a thiazole intermediate. The enzyme can only undergo a single …	GO:0006950|response to stress;GO:0009228|thiamine biosynthetic process;GO:0052837|thiazole biosynthetic processGO:0055114|oxidation-reduction process	GO:0009507|chloroplast;GO:0005829|cytosol	K03146|THI4, THI1; thiamine thiazole synthase	map00730|Thiamine metabolism;map01100|Metabolic pathways
TRINITY_DN45054_c0_g1	1.07678	0.000194079	0.00111467	up	yes	Gene.78409::TRINITY_DN45054_c0_g1::g.78409::m.78409	186-719[+]	Morus notabilis putative oxidoreductase partial mRNA	PREDICTED: pyridoxal reductase, chloroplastic isoform X1 [Vitis vinifera]	PLR1_ARATH	PLR1_ARATH	Aldo/keto reductase family	Aldo keto reductase	GO:0009443|pyridoxal 5'-phosphate salvage;GO:0042821|pyridoxal biosynthetic process;GO:0042820|vitamin B6 catabolic process	GO:0009507|chloroplast	K05275|E1.1.1.65; pyridoxine 4-dehydrogenase [EC:1.1.1.65]	map00750|Vitamin B6 metabolism;map01100|Metabolic pathways;map01120|Microbial metabolism in diverse environments
TRINITY_DN48348_c4_g1	1.11321	3.33252e-10	4.99008e-09	up	yes	Gene.78651::TRINITY_DN48348_c4_g1::g.78651::m.78651	2091-2882[-]	PREDICTED: Erythranthe guttatus pyruvate dehydrogenase E1 component subunit alpha-3, chloroplastic (LOC105950488), mRNA	PREDICTED: pyruvate dehydrogenase E1 component subunit alpha-3, chloroplastic-like [Nicotiana sylvestris]	ODPA3_ARATH	ODPA3_ARATH	Dehydrogenase E1 component	Dehydrogenase	GO:0006086|acetyl-CoA biosynthetic process from pyruvate;GO:0006096|glycolytic processGO:0008152|metabolic process	GO:0009507|chloroplast;GO:0009941|chloroplast envelope;GO:0009570|chloroplast stroma	K00161|PDHA, pdhA; pyruvate dehydrogenase E1 component alpha subunit [EC:1.2.4.1]	map00620|Pyruvate metabolism;map04066|HIF-1 signaling pathway;map00020|Citrate cycle (TCA cycle);map01200|Carbon metabolism;map00010|Glycolysis / Gluconeogenesis;map05230|Central carbon metabolism in cancer;map01110|Biosynthesis of secondary metabolites;map01100|Metabolic pathways;map01120|Microbial metabolism in diverse environments;map04922|Glucagon signaling pathway;map01130|Biosynthesis of an…
TRINITY_DN45169_c1_g2	1.5062	2.23215e-10	3.41046e-09	up	yes	Gene.78907::TRINITY_DN45169_c1_g2::g.78907::m.78907	1-336[+]	PREDICTED: Vitis vinifera pantothenate kinase 2 (LOC100255260), transcript variant X7, mRNA	Pantothenate kinase 2 [Glycine soja]	PANK2_ARATH	PANK2_ARATH	Fumble	PaNtothenate Kinase	GO:0015937|coenzyme A biosynthetic processGO:0015937|coenzyme A biosynthetic process	GO:0005829|cytosol	K09680|coaW; type II pantothenate kinase [EC:2.7.1.33]	map01100|Metabolic pathways;map00770|Pantothenate and CoA biosynthesis
TRINITY_DN41236_c5_g3	1.57823	1.14593e-12	2.26383e-11	up	yes	Gene.79236::TRINITY_DN41236_c5_g3::g.79236::m.79236	308-1441[-]	PREDICTED: Vitis vinifera mitogen-activated protein kinase kinase 5 (LOC100258699), mRNA	mitogen-activated protein kinase kinase 2 [Solanum lycopersicum]	M2K5_ARATH	M2K5_ARATH	Protein kinase domain	mitogen-activated protein kinase kinase	GO:0032147|activation of protein kinase activity;GO:0009814|defense response, incompatible interaction;GO:0010227|floral organ abscission;GO:0010229|inflorescence development;GO:0009626|plant-type hypersensitive response;GO:0010365|positive regulation of ethylene biosynthetic process;GO:0007346|regulation of mitotic cell cycle;GO:0023014|signal transduction by protein phosphorylation;GO:0031098|s…	GO:0005737|cytoplasm	K13413|MKK4_5P; mitogen-activated protein kinase kinase 4/5, plant [EC:2.7.12.2]	map04626|Plant-pathogen interaction
TRINITY_DN44302_c2_g1	1.10623	7.7725e-07	7.19623e-06	up	yes	Gene.80479::TRINITY_DN44302_c2_g1::g.80479::m.80479	1202-1699[+]	PREDICTED: Vitis vinifera beta-adaptin-like protein B (LOC100241708), mRNA	AP-1, 2,4 complex subunit beta [Cynara cardunculus var. scolymus]	APBLC_ARATH	APBLB_ARATH	Adaptin C-terminal domain	The coatomer is a cytosolic protein complex that binds to dilysine motifs and reversibly associates with Golgi non- clathrin-coated vesicles, which further mediate biosynthetic protein transport from the ER, via the Golgi up to the trans Golgi network. Coatomer complex is required for budding from Golgi membranes, and is essential for the retrograde Golgi-to-ER transport of dilysine-tagged protei…	GO:0006886|intracellular protein transport;GO:0016192|vesicle-mediated transportGO:0006886|intracellular protein transport;GO:0016192|vesicle-mediated transport	GO:0030131|clathrin adaptor complex;GO:0030665|clathrin-coated vesicle membrane;GO:0005794|Golgi apparatusGO:0030131|clathrin adaptor complex	K12392|AP1B1; AP-1 complex subunit beta-1	map04142|Lysosome
TRINITY_DN45641_c2_g7	1.51643	4.13121e-12	7.76025e-11	up	yes	Gene.80681::TRINITY_DN45641_c2_g7::g.80681::m.80681	2-1366[+]	PREDICTED: Ricinus communis callose synthase 1 (LOC8289307), transcript variant X2, mRNA	hypothetical protein PRUPE_ppa003008mg [Prunus persica]	CALS3_ARATH	CALS3_ARATH	1,3-beta-glucan synthase component	synthase	GO:0006075|(1->3)-beta-D-glucan biosynthetic process;GO:0071555|cell wall organization;GO:0008360|regulation of cell shapeGO:0006075|(1->3)-beta-D-glucan biosynthetic process	GO:0000148|1,3-beta-D-glucan synthase complex;GO:0016021|integral component of membrane;GO:0005886|plasma membraneGO:0000148|1,3-beta-D-glucan synthase complex;GO:0016020|membrane	K11000|CALS; callose synthase [EC:2.4.1.-]	.
TRINITY_DN44005_c2_g1	2.01323	2.18772e-14	5.174e-13	up	yes	Gene.80920::TRINITY_DN44005_c2_g1::g.80920::m.80920	3-497[-]	PREDICTED: Vitis vinifera probable amino acid permease 7 (LOC100254980), transcript variant X1, mRNA	PREDICTED: probable amino acid permease 7 isoform X1 [Vitis vinifera]	AAP7_ARATH	CATA4_SOYBN	Catalase	Catalase	GO:0042744|hydrogen peroxide catabolic process;GO:0042542|response to hydrogen peroxideGO:0055114|oxidation-reduction process	GO:0009514|glyoxysome;GO:0005739|mitochondrion;GO:0005777|peroxisome	K03781|katE, CAT, catB, srpA; catalase [EC:1.11.1.6]	map01200|Carbon metabolism;map00630|Glyoxylate and dicarboxylate metabolism;map04146|Peroxisome;map04068|FoxO signaling pathway;map01110|Biosynthesis of secondary metabolites;map05014|Amyotrophic lateral sclerosis (ALS);map00380|Tryptophan metabolism;map01130|Biosynthesis of antibiotics
TRINITY_DN49647_c2_g2	1.89489	8.55479e-06	6.60258e-05	up	yes	Gene.81311::TRINITY_DN49647_c2_g2::g.81311::m.81311	290-2074[+]	PREDICTED: Ricinus communis MLO-like protein 6 (LOC8286030), mRNA	PREDICTED: MLO-like protein 6 [Sesamum indicum]	MLO6_ARATH	MLO6_ARATH	Mlo family	May be involved in modulation of pathogen defense and leaf cell death (By similarity)	GO:0009817|defense response to fungus, incompatible interactionGO:0006952|defense response	GO:0016021|integral component of membrane;GO:0005886|plasma membraneGO:0016021|integral component of membrane	K08472|MLO; mlo protein	.
TRINITY_DN43749_c2_g3	1.1664	4.25294e-11	7.13832e-10	up	yes	Gene.83311::TRINITY_DN43749_c2_g3::g.83311::m.83311	537-2747[+]	PREDICTED: Vitis vinifera probable cellulose synthase A catalytic subunit 5 [UDP-forming] (LOC100242715), transcript variant X2, mRNA	PREDICTED: probable cellulose synthase A catalytic subunit 5 [UDP-forming] [Vitis vinifera]	CESA3_ORYSJ	CESA3_ORYSJ	Zinc-binding RING-finger	Glycosyl transferase, family 2	GO:0071555|cell wall organization;GO:0030244|cellulose biosynthetic process;GO:0009833|plant-type primary cell wall biogenesisGO:0030244|cellulose biosynthetic process	GO:0005794|Golgi apparatus;GO:0016021|integral component of membrane;GO:0005886|plasma membraneGO:0016020|membrane	K10999|CESA; cellulose synthase A [EC:2.4.1.12];K10999|CESA; cellulose synthase A [EC:2.4.1.12]	.
TRINITY_DN63868_c0_g1	3.36065	0.00104742	0.00488587	up	yes	Gene.83538::TRINITY_DN63868_c0_g1::g.83538::m.83538	78-662[+]	Theobroma cacao Ethylene-responsive transcription factor 1B (TCM_020871) mRNA, complete cds	ethylene response factor 10 [Actinidia deliciosa]	ERF92_ARATH	ERF92_ARATH	AP2 domain	Transcription factor	GO:0006952|defense response;GO:0009873|ethylene-activated signaling pathway;GO:0009867|jasmonic acid mediated signaling pathway;GO:0006351|transcription, DNA-templatedGO:0006355|regulation of transcription, DNA-templated	GO:0005634|nucleus	K14516|ERF1; ethylene-responsive transcription factor 1	map04075|Plant hormone signal transduction
TRINITY_DN54452_c2_g1	2.3095	4.53005e-09	5.86128e-08	up	yes	Gene.83951::TRINITY_DN54452_c2_g1::g.83951::m.83951	2-796[+]	PREDICTED: Vitis vinifera 3-oxoacyl-[acyl-carrier-protein] synthase II, chloroplastic-like (LOC100253210), mRNA	hypothetical protein PRUPE_ppa004479mg [Prunus persica]	KASC2_ARATH	KASC2_ARATH	Beta-ketoacyl synthase, N-terminal domain	Catalyzes the condensation reaction of fatty acid synthesis by the addition to an acyl acceptor of two carbons from malonyl-ACP (By similarity)	GO:0009631|cold acclimation;GO:0009793|embryo development ending in seed dormancy;GO:0006633|fatty acid biosynthetic process;GO:0006636|unsaturated fatty acid biosynthetic process	GO:0009507|chloroplast;GO:0009570|chloroplast stroma;GO:0009536|plastid	K09458|fabF; 3-oxoacyl-[acyl-carrier-protein] synthase II [EC:2.3.1.179]	map01100|Metabolic pathways;map00061|Fatty acid biosynthesis;map01212|Fatty acid metabolism;map00780|Biotin metabolism
TRINITY_DN42169_c0_g1	1.80668	1.53191e-19	5.68335e-18	up	yes	Gene.85479::TRINITY_DN42169_c0_g1::g.85479::m.85479	323-1636[-]	Theobroma cacao GDP-fucose protein O-fucosyltransferase 1 isoform 1 (TCM_029351) mRNA, complete cds	hypothetical protein POPTR_0015s15770g [Populus trichocarpa]	OFUT1_CAEEL	OFUT1_CAEEL	GDP-fucose protein O-fucosyltransferase	O-fucosyltransferase 1	GO:0006004|fucose metabolic process;GO:0007219|Notch signaling pathway;GO:0036066|protein O-linked fucosylation;GO:0006493|protein O-linked glycosylation	GO:0005783|endoplasmic reticulum	K03691|POFUT; peptide-O-fucosyltransferase [EC:2.4.1.221]	map00514|Other types of O-glycan biosynthesis
TRINITY_DN41021_c0_g2	1.012	0.000391575	0.00207312	up	yes	Gene.85621::TRINITY_DN41021_c0_g2::g.85621::m.85621	321-2216[-]	PREDICTED: Vitis vinifera auxin efflux carrier component 1-like (LOC100249181), mRNA	PREDICTED: probable auxin efflux carrier component 1c [Vitis vinifera]	PIN1A_ORYSJ	PIN1A_ORYSJ	Membrane transport protein	auxin efflux carrier	GO:0048830|adventitious root development;GO:0010252|auxin homeostasis;GO:0009926|auxin polar transport;GO:0009734|auxin-activated signaling pathway;GO:0006810|transportGO:0055085|transmembrane transport	GO:0009921|auxin efflux carrier complex;GO:0005783|endoplasmic reticulum;GO:0016021|integral component of membrane;GO:0016020|membraneGO:0016021|integral component of membrane	K13947|PIN; auxin efflux carrier family	.
TRINITY_DN53313_c2_g4	2.82201	2.94683e-06	2.47254e-05	up	yes	Gene.86007::TRINITY_DN53313_c2_g4::g.86007::m.86007	200-925[-]	PREDICTED: Tarenaya hassleriana bidirectional sugar transporter SWEET7-like (LOC104807003), mRNA	bidirectional sugar transport SWEET 1 [Camellia sinensis]	SWET1_ARATH	SWET1_ARATH	Sugar efflux transporter for intercellular exchange	sugar transporter	GO:0051260|protein homooligomerization	GO:0005783|endoplasmic reticulum;GO:0005789|endoplasmic reticulum membrane;GO:0005887|integral component of plasma membrane;GO:0005886|plasma membraneGO:0016021|integral component of membrane	K15382|SLC50A, SWEET; solute carrier family 50 (sugar transporter)	.
TRINITY_DN45941_c2_g1	1.25002	1.60207e-09	2.20314e-08	up	yes	Gene.86155::TRINITY_DN45941_c2_g1::g.86155::m.86155	455-3427[-]	PREDICTED: Vitis vinifera exportin-T (LOC100258288), transcript variant X2, mRNA	PREDICTED: exportin-T isoform X1 [Nicotiana tomentosiformis]	XPOT_ARATH	XPOT_ARATH	Exportin 1-like protein	tRNA nucleus export receptor which facilitates tRNA translocation across the nuclear pore complex. Involved in pre- tRNA splicing, probably by affecting the interaction of pre-tRNA with splicing endonuclease (By similarity)	GO:0009908|flower development;GO:0010014|meristem initiation;GO:0006409|tRNA export from nucleus;GO:0008033|tRNA processing;GO:0071528|tRNA re-export from nucleus	GO:0005829|cytosol;GO:0016363|nuclear matrix	K14288|XPOT; exportin-T	map03013|RNA transport
TRINITY_DN45975_c3_g1	3.00474	6.84483e-18	2.20683e-16	up	yes	Gene.86693::TRINITY_DN45975_c3_g1::g.86693::m.86693	1499-3319[+]	PREDICTED: Vitis vinifera sucrose synthase 2 (LOC100243135), mRNA	PREDICTED: sucrose synthase 2 [Vitis vinifera]	SUS2_ARATH	SUS2_ARATH	Sucrose synthase	Glycosyl transferase (Group 1	GO:0001666|response to hypoxia;GO:0010431|seed maturation;GO:0005982|starch metabolic process;GO:0005985|sucrose metabolic processGO:0005985|sucrose metabolic process	GO:0005829|cytosol;GO:0016020|membrane;GO:0009505|plant-type cell wall;GO:0042170|plastid membrane	K00695|E2.4.1.13; sucrose synthase [EC:2.4.1.13]	map01100|Metabolic pathways;map00500|Starch and sucrose metabolism
TRINITY_DN46672_c3_g2	1.00517	0.0055568	0.0202141	up	yes	Gene.86932::TRINITY_DN46672_c3_g2::g.86932::m.86932	414-1529[+]	PREDICTED: Prunus mume transcription initiation factor TFIID subunit 8 (LOC103342168), mRNA	PREDICTED: transcription initiation factor TFIID subunit 8 [Vitis vinifera]	TAF8_ARATH	TAF8_ARATH	Bromodomain associated	TAF3 RNA polymerase II, TATA box binding protein (TBP)-associated factor	GO:0006355|regulation of transcription, DNA-templated;GO:0006351|transcription, DNA-templated	GO:0005634|nucleus	K14649|TAF8; transcription initiation factor TFIID subunit 8	map03022|Basal transcription factors
TRINITY_DN53482_c2_g2	1.4879	1.89489e-21	8.12723e-20	up	yes	Gene.87465::TRINITY_DN53482_c2_g2::g.87465::m.87465	660-1211[+]	PREDICTED: Vitis vinifera calreticulin-3-like (LOC100267984), mRNA	hypothetical protein POPTR_0007s01690g [Populus trichocarpa]	CALR3_ARATH	CALR3_ARATH	Calreticulin family	Calreticulin	GO:0046283|anthocyanin-containing compound metabolic process;GO:0010204|defense response signaling pathway, resistance gene-independent;GO:0042742|defense response to bacterium;GO:0009626|plant-type hypersensitive response;GO:0006457|protein foldingGO:0006457|protein folding	GO:0005783|endoplasmic reticulum;GO:0005788|endoplasmic reticulum lumen;GO:0005789|endoplasmic reticulum membraneGO:0005783|endoplasmic reticulum	K08057|CALR; calreticulin	map04141|Protein processing in endoplasmic reticulum;map05142|Chagas disease (American trypanosomiasis);map05166|HTLV-I infection;map04145|Phagosome;map04612|Antigen processing and presentation
TRINITY_DN43408_c0_g5	2.15007	4.54519e-15	1.15128e-13	up	yes	Gene.87844::TRINITY_DN43408_c0_g5::g.87844::m.87844	1161-2930[+]	PREDICTED: Citrus sinensis jasmonic acid-amido synthetase JAR1 (LOC102611440), transcript variant X2, mRNA	Indole-3-acetic acid-amido synthetase GH3.5, putative isoform 1 [Theobroma cacao]	GH35_ORYSJ	GH35_ORYSJ	GH3 auxin-responsive promoter	Indole-3-acetic acid-amido synthetase	GO:0009864|induced systemic resistance, jasmonic acid mediated signaling pathway;GO:0009694|jasmonic acid metabolic process;GO:0031348|negative regulation of defense response;GO:0009640|photomorphogenesis;GO:0009585|red, far-red light phototransduction;GO:0040008|regulation of growth;GO:2000377|regulation of reactive oxygen species metabolic process;GO:0010119|regulation of stomatal movement;GO:0…	GO:0005773|vacuole	K14506|JAR1; jasmonic acid-amino synthetase	map04075|Plant hormone signal transduction
TRINITY_DN50420_c1_g1	2.17474	4.98818e-54	1.20289e-51	up	yes	Gene.88359::TRINITY_DN50420_c1_g1::g.88359::m.88359	1298-2401[+]	PREDICTED: Vitis vinifera probable polyamine oxidase 4 (LOC100250153), mRNA	PREDICTED: probable polyamine oxidase 4 [Jatropha curcas]	PAO4_ARATH	PAO4_ARATH	Flavin containing amine oxidoreductase	amine oxidase	GO:0006598|polyamine catabolic processGO:0055114|oxidation-reduction process	GO:0005777|peroxisome	K17839|PAO4, PAO3, PAO2; polyamine oxidase [EC:1.5.3.17 1.5.3.-]	map00330|Arginine and proline metabolism;map00410|beta-Alanine metabolism
TRINITY_DN42429_c1_g1	2.04369	1.6892e-30	1.31316e-28	up	yes	Gene.88629::TRINITY_DN42429_c1_g1::g.88629::m.88629	466-3036[+]	Camellia sinensis alpha,alpha-trehalose-phosphate synthase 5 mRNA, complete cds	alpha,alpha-trehalose-phosphate synthase 5 [Camellia sinensis]	TPS5_ARATH	TPS5_ARATH	Glycosyltransferase family 20	synthase	GO:0005992|trehalose biosynthetic process;GO:0070413|trehalose metabolism in response to stressGO:0005992|trehalose biosynthetic process	GO:0005737|cytoplasm	K16055|TPS; trehalose 6-phosphate synthase/phosphatase [EC:2.4.1.15 3.1.3.12]	map01100|Metabolic pathways;map00500|Starch and sucrose metabolism
TRINITY_DN51955_c4_g3	1.73307	1.52298e-10	2.37806e-09	up	yes	Gene.88692::TRINITY_DN51955_c4_g3::g.88692::m.88692	407-1579[+]	Morus notabilis hypothetical protein partial mRNA	PREDICTED: protein HOTHEAD-like isoform X1 [Nicotiana tomentosiformis]	HTH_ARATH	HTH_ARATH	GMC oxidoreductase	oxidoreductase	GO:0007267|cell-cell signaling;GO:0009553|embryo sac development;GO:0010430|fatty acid omega-oxidationGO:0055114|oxidation-reduction process	GO:0005576|extracellular region	K15403|ACE, HTH; fatty acid omega-hydroxy dehydrogenase [EC:1.1.-.-];K15403|ACE, HTH; fatty acid omega-hydroxy dehydrogenase [EC:1.1.-.-]	map00073|Cutin, suberine and wax biosynthesis;map00073|Cutin, suberine and wax biosynthesis
TRINITY_DN46891_c3_g3	1.80792	7.80701e-30	5.85247e-28	up	yes	Gene.89759::TRINITY_DN46891_c3_g3::g.89759::m.89759	256-1338[+]	PREDICTED: Prunus mume MORN repeat-containing protein 1 (LOC103319944), mRNA	PREDICTED: phosphatidylinositol 4-phosphate 5-kinase 5 [Vitis vinifera]	PI5K1_ARATH	PI5K1_ARATH	MORN repeat	whole genome shotgun sequence	.	GO:0005886|plasma membrane	K00889|PIP5K; 1-phosphatidylinositol-4-phosphate 5-kinase [EC:2.7.1.68]	map00562|Inositol phosphate metabolism;map04144|Endocytosis;map04070|Phosphatidylinositol signaling system;map05231|Choline metabolism in cancer;map01100|Metabolic pathways;map04666|Fc gamma R-mediated phagocytosis;map04810|Regulation of actin cytoskeleton
TRINITY_DN45446_c6_g3	1.23129	9.98847e-08	1.06606e-06	up	yes	Gene.90188::TRINITY_DN45446_c6_g3::g.90188::m.90188	210-1670[-]	Vaccinium corymbosum isolate VcMATE4 multidrug and toxic extrusion transporter mRNA, complete cds	multidrug and toxic extrusion transporter [Vaccinium corymbosum]	DTX12_ARATH	DTX12_ARATH	MatE	Mate efflux family protein	GO:0006855|drug transmembrane transportGO:0006855|drug transmembrane transport;GO:0055085|transmembrane transport	GO:0009507|chloroplast;GO:0016021|integral component of membraneGO:0016020|membrane	K03327|TC.MATE, SLC47A, norM, mdtK, dinF; multidrug resistance protein, MATE family	.
TRINITY_DN51777_c1_g1	1.16888	0.000630187	0.00313832	up	yes	Gene.92076::TRINITY_DN51777_c1_g1::g.92076::m.92076	563-904[-]	PREDICTED: Vitis vinifera vacuolar cation/proton exchanger 3-like (LOC100244138), mRNA	PREDICTED: vacuolar cation/proton exchanger 3-like [Solanum tuberosum]	CAX5_ARATH	CAX2_ORYSJ	Sodium/calcium exchanger protein	Calcium Proton	GO:0055085|transmembrane transport	GO:0016021|integral component of membrane;GO:0009705|plant-type vacuole membraneGO:0016021|integral component of membrane	K07300|chaA, CAX; Ca2+:H+ antiporter;K07300|chaA, CAX; Ca2+:H+ antiporter	.
TRINITY_DN41292_c0_g1	1.17123	0.00643091	0.0228444	up	yes	Gene.92483::TRINITY_DN41292_c0_g1::g.92483::m.92483	242-1579[-]	PREDICTED: Vitis vinifera MATE efflux family protein 5 (LOC100249236), mRNA	Multidrug resistance pump, putative [Theobroma cacao]	DTX48_ARATH	DTX48_ARATH	MatE	Mate efflux family protein	GO:0006855|drug transmembrane transport;GO:0015893|drug transport;GO:0055072|iron ion homeostasis;GO:1905428|regulation of plant organ formation;GO:0009737|response to abscisic acid;GO:0009646|response to absence of light;GO:0009408|response to heat;GO:0009624|response to nematode;GO:0006970|response to osmotic stress;GO:0010015|root morphogenesis;GO:0006810|transportGO:0006855|drug transmembrane…	GO:0005794|Golgi apparatus;GO:0000139|Golgi membrane;GO:0017119|Golgi transport complex;GO:0016021|integral component of membrane;GO:0005770|late endosome;GO:0031902|late endosome membrane;GO:0043226|organelleGO:0016020|membrane	K03327|TC.MATE, SLC47A, norM, mdtK, dinF; multidrug resistance protein, MATE family	.
TRINITY_DN50947_c7_g2	1.09543	3.91231e-05	0.000264626	up	yes	Gene.92794::TRINITY_DN50947_c7_g2::g.92794::m.92794	258-2240[-]	PREDICTED: Nelumbo nucifera probable sulfate transporter 3.4 (LOC104592255), mRNA	PREDICTED: probable sulfate transporter 3.4 [Ricinus communis]	SUT34_ARATH	SUT34_ARATH	Sulfate permease family	sulfate transporter	GO:0008272|sulfate transport	GO:0005887|integral component of plasma membrane;GO:0009506|plasmodesmaGO:0016021|integral component of membrane	K17471|SULTR3; sulfate transporter 3	.
TRINITY_DN53024_c2_g1	1.17165	9.93718e-28	6.52788e-26	up	yes	Gene.92862::TRINITY_DN53024_c2_g1::g.92862::m.92862	1086-1544[-]	PREDICTED: Vitis vinifera DNA topoisomerase 2 (LOC100253371), mRNA	unnamed protein product [Coffea canephora]	TOP2_PEA	TOP2_ARATH	C-terminal associated domain of TOPRIM	DNA gyrase negatively supercoils closed circular double- stranded DNA in an ATP-dependent manner and also catalyzes the interconversion of other topological isomers of double-stranded DNA rings, including catenanes and knotted rings (By similarity)	GO:0006265|DNA topological change;GO:0044774|mitotic DNA integrity checkpoint;GO:0000712|resolution of meiotic recombination intermediates;GO:0000819|sister chromatid segregationGO:0006265|DNA topological change	GO:0005634|nucleus	K03164|TOP2; DNA topoisomerase II [EC:5.99.1.3]	.
TRINITY_DN42343_c2_g1	1.85137	0.000340933	0.0018347	up	yes	Gene.128::TRINITY_DN42343_c2_g1::g.128::m.128	212-1243[+]	Malus domestica heat stress transcription factor B-4 (HSF8), mRNA	PREDICTED: heat stress transcription factor B-4 [Jatropha curcas]	HSFB4_ARATH	HSFB4_ARATH	HSF-type DNA-binding	Transcription factor	GO:0008356|asymmetric cell division;GO:0006351|transcription, DNA-templatedGO:0006355|regulation of transcription, DNA-templated	GO:0005737|cytoplasm;GO:0005634|nucleusGO:0005634|nucleus	K09419|HSFF; heat shock transcription factor, other eukaryote	.
TRINITY_DN47333_c0_g1	3.55676	3.40125e-07	3.34499e-06	up	yes	Gene.509::TRINITY_DN47333_c0_g1::g.509::m.509	206-1294[-]	PREDICTED: Prunus mume AP2-like ethylene-responsive transcription factor At1g16060 (LOC103323382), mRNA	PREDICTED: AP2-like ethylene-responsive transcription factor At1g16060 [Vitis vinifera]	AP2L1_ARATH	AP2L1_ARATH	AP2 domain	Transcription factor	GO:0009873|ethylene-activated signaling pathway;GO:0007275|multicellular organism development;GO:0010187|negative regulation of seed germination;GO:1901959|positive regulation of cutin biosynthetic process;GO:0045723|positive regulation of fatty acid biosynthetic process;GO:0040008|regulation of growth;GO:0009737|response to abscisic acid;GO:0009651|response to salt stress;GO:0009414|response to …	GO:0005634|nucleus	K09285|OVM, ANT; AP2-like factor, ANT lineage	.
TRINITY_DN52377_c0_g1	1.87698	0.000379572	0.00201671	up	yes	Gene.1438::TRINITY_DN52377_c0_g1::g.1438::m.1438	358-2118[+]	PREDICTED: Nicotiana sylvestris asparagine synthetase [glutamine-hydrolyzing]-like (LOC104239273), mRNA	asparagine synthetase [glutamine-hydrolyzing]-like [Vitis vinifera]	ASNS1_ARATH	ASNS1_ARATH	Glutamine amidotransferase domain	asparagine synthetase	GO:0006529|asparagine biosynthetic process;GO:0009063|cellular amino acid catabolic process;GO:0043617|cellular response to sucrose starvation;GO:0006541|glutamine metabolic process;GO:0070981|L-asparagine biosynthetic process;GO:0009646|response to absence of light;GO:0009750|response to fructose;GO:0009749|response to glucose;GO:0009744|response to sucroseGO:0006529|asparagine biosynthetic proc…	.	K01953|asnB, ASNS; asparagine synthase (glutamine-hydrolysing) [EC:6.3.5.4]	map00250|Alanine, aspartate and glutamate metabolism;map01100|Metabolic pathways;map01110|Biosynthesis of secondary metabolites
TRINITY_DN42036_c0_g1	6.49802	3.70556e-13	7.71726e-12	up	yes	Gene.1865::TRINITY_DN42036_c0_g1::g.1865::m.1865	220-2025[-]	Aegiceras corniculatum polyphenol oxidase-like protein mRNA, partial cds	polyphenoloxidase [Camellia nitidissima]	PPO_MALDO	PPO_MALDO	Common central domain of tyrosinase	.	GO:0046148|pigment biosynthetic processGO:0008152|metabolic process;GO:0055114|oxidation-reduction process	GO:0009543|chloroplast thylakoid lumen	K00422|E1.10.3.1; polyphenol oxidase [EC:1.10.3.1]	map00350|Tyrosine metabolism;map01100|Metabolic pathways;map00950|Isoquinoline alkaloid biosynthesis;map01110|Biosynthesis of secondary metabolites
TRINITY_DN49978_c1_g1	1.1312	7.88157e-11	1.27511e-09	up	yes	Gene.2587::TRINITY_DN49978_c1_g1::g.2587::m.2587	270-1142[-]	PREDICTED: Phoenix dactylifera transcription repressor MYB5-like (LOC103708362), mRNA	unnamed protein product [Vitis vinifera]	MYB5_ARATH	MYB5_ARATH	Myb-like DNA-binding domain	Myblike DNAbinding domain containing protein	GO:0048354|mucilage biosynthetic process involved in seed coat development;GO:0010468|regulation of gene expression;GO:0006357|regulation of transcription from RNA polymerase II promoter;GO:0010214|seed coat development;GO:0006351|transcription, DNA-templated;GO:0010090|trichome morphogenesis	GO:0005634|nucleus	K09422|MYBP; myb proto-oncogene protein, plant	.
TRINITY_DN40856_c4_g2	1.52612	4.86327e-06	3.9286e-05	up	yes	Gene.4644::TRINITY_DN40856_c4_g2::g.4644::m.4644	175-1092[-]	PREDICTED: Tarenaya hassleriana ethylene-responsive transcription factor RAP2-4 (LOC104800157), mRNA	DREB1p [Hevea brasiliensis]	RAP24_ARATH	RAP24_ARATH	AP2 domain	Transcription factor	GO:0071472|cellular response to salt stress;GO:0009736|cytokinin-activated signaling pathway;GO:0009873|ethylene-activated signaling pathway;GO:0045595|regulation of cell differentiation;GO:0009409|response to cold;GO:0009416|response to light stimulus;GO:0006970|response to osmotic stress;GO:0009651|response to salt stress;GO:0009414|response to water deprivation;GO:0009611|response to wounding;…	GO:0005634|nucleus	K09286|EREBP; EREBP-like factor	.
TRINITY_DN45254_c1_g9	1.9024	3.86854e-09	5.06289e-08	up	yes	Gene.5812::TRINITY_DN45254_c1_g9::g.5812::m.5812	2-559[+]	PREDICTED: Vitis vinifera callose synthase 1 (LOC100256340), transcript variant X3, mRNA	PREDICTED: callose synthase 2-like [Nicotiana tomentosiformis]	CALS3_ARATH	CALS3_ARATH	1,3-beta-glucan synthase component	synthase	GO:0006075|(1->3)-beta-D-glucan biosynthetic process;GO:0071555|cell wall organization;GO:0008360|regulation of cell shapeGO:0006075|(1->3)-beta-D-glucan biosynthetic process	GO:0000148|1,3-beta-D-glucan synthase complex;GO:0016021|integral component of membrane;GO:0005886|plasma membraneGO:0000148|1,3-beta-D-glucan synthase complex;GO:0016020|membrane	K11000|CALS; callose synthase [EC:2.4.1.-]	.
TRINITY_DN47360_c1_g2	1.46103	0.00310192	0.0123692	up	yes	Gene.7905::TRINITY_DN47360_c1_g2::g.7905::m.7905	2-451[-]	PREDICTED: Vitis vinifera homeobox-leucine zipper protein MERISTEM L1 (LOC100264009), mRNA	PREDICTED: homeobox-leucine zipper protein MERISTEM L1-like [Sesamum indicum]	PDF2_ARATH	PDF2_ARATH	Homeobox domain	Homeobox-leucine zipper protein	GO:0048825|cotyledon development;GO:0009913|epidermal cell differentiation;GO:0009845|seed germination;GO:0006351|transcription, DNA-templated	GO:0005634|nucleus	K09338|HD-ZIP; homeobox-leucine zipper protein	.
TRINITY_DN53743_c0_g1	1.1436	2.52706e-14	5.93792e-13	up	yes	Gene.9071::TRINITY_DN53743_c0_g1::g.9071::m.9071	2-766[+]	PREDICTED: Citrus sinensis 65-kDa microtubule-associated protein 6 (LOC102617740), transcript variant X2, mRNA	hypothetical protein PRUPE_ppa003128mg [Prunus persica]	MA656_ARATH	MA656_ARATH	Microtubule associated protein (MAP65/ASE1 family)	protein regulator of cytokinesis	GO:0000910|cytokinesis;GO:0000226|microtubule cytoskeleton organization	GO:0005874|microtubule;GO:0005739|mitochondrion;GO:0005634|nucleus;GO:0009524|phragmoplast;GO:0009536|plastid;GO:0009574|preprophase band	K16732|PRC1; protein regulator of cytokinesis 1	.
TRINITY_DN53619_c0_g1	2.45279	2.28897e-21	9.75549e-20	up	yes	Gene.10320::TRINITY_DN53619_c0_g1::g.10320::m.10320	2-817[+]	PREDICTED: Vitis vinifera serine carboxypeptidase-like 45 (LOC100255776), mRNA	PREDICTED: serine carboxypeptidase-like 45 [Citrus sinensis]	SCP45_ARATH	SCP45_ARATH	Serine carboxypeptidase	carboxy-peptidase	GO:0051603|proteolysis involved in cellular protein catabolic processGO:0006508|proteolysis	GO:0005576|extracellular region;GO:0009505|plant-type cell wall;GO:0009506|plasmodesma	K16297|SCPL-II; serine carboxypeptidase-like clade II [EC:3.4.16.-]	.
TRINITY_DN46549_c4_g1	3.01937	5.00476e-54	1.20382e-51	up	yes	Gene.10736::TRINITY_DN46549_c4_g1::g.10736::m.10736	443-2980[+]	Theobroma cacao Stabilizer of iron transporter SufD / Polynucleotidyl transferase isoform 1 (TCM_037973) mRNA, complete cds	PREDICTED: protein argonaute PNH1-like [Solanum pennellii]	PNH1_ORYSJ	PNH1_ORYSJ	N-terminal domain of argonaute	eukaryotic translation initiation factor 2c	GO:0031047|gene silencing by RNA;GO:0048366|leaf development;GO:0019827|stem cell population maintenance	GO:0005737|cytoplasm	K11593|ELF2C, AGO; eukaryotic translation initiation factor 2C	.
TRINITY_DN51194_c0_g1	1.20096	8.80717e-15	2.16751e-13	up	yes	Gene.11757::TRINITY_DN51194_c0_g1::g.11757::m.11757	252-764[+]	PREDICTED: Vitis vinifera putative vacuolar protein sorting-associated protein 13A (LOC100245550), transcript variant X2, mRNA	PREDICTED: putative vacuolar protein sorting-associated protein 13A isoform X2 [Vitis vinifera]	VP13A_DICDI	VPS13_DROME	N-terminal region of Chorein or VPS13	Vacuolar Protein	GO:0019538|protein metabolic process;GO:0006623|protein targeting to vacuole	GO:0031902|late endosome membrane	K19525|VPS13A_C; vacuolar protein sorting-associated protein 13A/C;K19526|VPS13B; vacuolar protein sorting-associated protein 13B	.
TRINITY_DN52084_c2_g1	3.87797	5.87151e-06	4.67318e-05	up	yes	Gene.11789::TRINITY_DN52084_c2_g1::g.11789::m.11789	477-1481[+]	PREDICTED: Vitis vinifera AP2-like ethylene-responsive transcription factor ANT (LOC100257805), transcript variant X2, mRNA	PREDICTED: AP2-like ethylene-responsive transcription factor ANT isoform X1 [Vitis vinifera]	ANT_ARATH	ANT_ARATH	AP2 domain	Transcription factor	GO:0030154|cell differentiation;GO:0009908|flower development;GO:0019760|glucosinolate metabolic process;GO:0010492|maintenance of shoot apical meristem identity;GO:0042127|regulation of cell proliferation;GO:0006351|transcription, DNA-templatedGO:0006355|regulation of transcription, DNA-templated	GO:0005634|nucleus	K09285|OVM, ANT; AP2-like factor, ANT lineage	.
TRINITY_DN18579_c0_g1	1.779	0.00337022	0.0132767	up	yes	Gene.13278::TRINITY_DN18579_c0_g1::g.13278::m.13278	100-1428[+]	PREDICTED: Nelumbo nucifera IAA-amino acid hydrolase ILR1-like 3 (LOC104589533), mRNA	hypothetical protein POPTR_0016s07500g [Populus trichocarpa]	ILL3_ORYSJ	ILL3_ORYSJ	Peptidase family M20/M25/M40	amidohydrolase	GO:0008152|metabolic processGO:0008152|metabolic process	.	K14664|ILR1; IAA-amino acid hydrolase [EC:3.5.1.-]	.
TRINITY_DN52084_c2_g2	5.60269	8.70873e-10	1.23832e-08	up	yes	Gene.13759::TRINITY_DN52084_c2_g2::g.13759::m.13759	605-2437[+]	PREDICTED: Gossypium raimondii AP2-like ethylene-responsive transcription factor ANT (LOC105804066), mRNA	PREDICTED: AP2-like ethylene-responsive transcription factor ANT isoform X2 [Vitis vinifera]	ANT_ARATH	ANT_ARATH	AP2 domain	Transcription factor	GO:0030154|cell differentiation;GO:0009908|flower development;GO:0019760|glucosinolate metabolic process;GO:0010492|maintenance of shoot apical meristem identity;GO:0042127|regulation of cell proliferation;GO:0006351|transcription, DNA-templatedGO:0006355|regulation of transcription, DNA-templated	GO:0005634|nucleus	K09285|OVM, ANT; AP2-like factor, ANT lineage	.
TRINITY_DN42206_c2_g1	1.58581	1.13703e-14	2.77162e-13	up	yes	Gene.16019::TRINITY_DN42206_c2_g1::g.16019::m.16019	2-928[+]	PREDICTED: Glycine max SWI/SNF complex component SNF12 homolog (LOC100776562), mRNA	hypothetical protein CISIN_1g009056mg [Citrus sinensis]	SNF12_ARATH	SNF12_ARATH	SWIB/MDM2 domain	SWI SNF related, matrix associated, actin dependent regulator of chromatin, subfamily d, member	GO:0016569|covalent chromatin modification;GO:0006281|DNA repair;GO:0009909|regulation of flower development;GO:0010468|regulation of gene expression;GO:2000024|regulation of leaf development;GO:0006355|regulation of transcription, DNA-templated;GO:0010224|response to UV-B;GO:0048364|root development;GO:0006351|transcription, DNA-templated	GO:0005634|nucleus	K11650|SMARCD; SWI/SNF-related matrix-associated actin-dependent regulator of chromatin subfamily D	.
TRINITY_DN48153_c1_g1	1.58362	0.000862949	0.00412639	up	yes	Gene.16933::TRINITY_DN48153_c1_g1::g.16933::m.16933	1240-2574[-]	PREDICTED: Vitis vinifera auxin transporter-like protein 2 (LOC100253820), mRNA	hypothetical protein CICLE_v10028271mg [Citrus clementina]	LAX5_MEDTR	LAX5_MEDTR	Transmembrane amino acid transporter protein	.	GO:0006865|amino acid transport;GO:0009734|auxin-activated signaling pathway;GO:0010588|cotyledon vascular tissue pattern formation;GO:0009624|response to nematode;GO:0048829|root cap development	GO:0016021|integral component of membrane;GO:0005886|plasma membrane	K13946|AUX1, LAX; auxin influx carrier (AUX1 LAX family)	map04075|Plant hormone signal transduction
TRINITY_DN53393_c2_g3	2.03455	6.46321e-21	2.67031e-19	up	yes	Gene.17374::TRINITY_DN53393_c2_g3::g.17374::m.17374	3-527[-]	PREDICTED: Citrus sinensis callose synthase 2 (LOC102624514), mRNA	Glucan synthase-like 12 isoform 1 [Theobroma cacao]	CALS2_ARATH	CALS2_ARATH	1,3-beta-glucan synthase subunit FKS1, domain-1	synthase	GO:0006075|(1->3)-beta-D-glucan biosynthetic process;GO:0071555|cell wall organization;GO:0008360|regulation of cell shape	GO:0000148|1,3-beta-D-glucan synthase complex;GO:0016021|integral component of membrane;GO:0005886|plasma membrane	K11000|CALS; callose synthase [EC:2.4.1.-]	.
TRINITY_DN47778_c5_g2	2.97884	0.00169485	0.0073968	up	yes	Gene.18091::TRINITY_DN47778_c5_g2::g.18091::m.18091	233-967[-]	PREDICTED: Erythranthe guttatus ethylene-responsive transcription factor TINY-like (LOC105967023), mRNA	PREDICTED: dehydration-responsive element-binding protein 3-like [Nelumbo nucifera]	DREB3_ARATH	DREB3_ARATH	AP2 domain	dehydration-responsive element-binding protein	GO:0009873|ethylene-activated signaling pathway;GO:0045893|positive regulation of transcription, DNA-templated;GO:0006351|transcription, DNA-templatedGO:0006355|regulation of transcription, DNA-templated	GO:0005634|nucleus	K09286|EREBP; EREBP-like factor	.
TRINITY_DN45106_c1_g1	1.41832	6.64053e-16	1.8132e-14	up	yes	Gene.18634::TRINITY_DN45106_c1_g1::g.18634::m.18634	86-1081[+]	Rhododendron simsii mRNA for E3 ubiquitin-ligase UPL7 (RG8 gene)	PREDICTED: E3 ubiquitin-protein ligase UPL7 isoform X1 [Vitis vinifera]	UPL7_ARATH	UPL7_ARATH	IQ calmodulin-binding motif	ubiquitin protein ligase	.	GO:0005737|cytoplasm	K10588|UBE3B; ubiquitin-protein ligase E3 B [EC:2.3.2.26];K10588|UBE3B; ubiquitin-protein ligase E3 B [EC:2.3.2.26]	map04120|Ubiquitin mediated proteolysis;map04120|Ubiquitin mediated proteolysis
TRINITY_DN54007_c1_g2	1.96531	3.13942e-54	7.62902e-52	up	yes	Gene.21026::TRINITY_DN54007_c1_g2::g.21026::m.21026	3-353[+]	PREDICTED: Vitis vinifera L-arabinokinase-like (LOC100258651), transcript variant X4, mRNA	PREDICTED: L-arabinokinase-like isoform X1 [Malus domestica]	ARAK_ARATH	ARAK_ARATH	GHMP kinases N terminal domain	Catalyzes the transfer of the gamma-phosphate of ATP to D-galactose to form alpha-D-galactose-1-phosphate (Gal-1-P) (By similarity)	.	GO:0005829|cytosol;GO:0016021|integral component of membrane;GO:0009506|plasmodesma	K12446|E2.7.1.46; L-arabinokinase [EC:2.7.1.46]	map01100|Metabolic pathways;map00520|Amino sugar and nucleotide sugar metabolism
TRINITY_DN53119_c0_g6	2.7009	0.00733447	0.0254909	up	yes	Gene.21276::TRINITY_DN53119_c0_g6::g.21276::m.21276	242-634[-]	PREDICTED: Prunus mume MLO-like protein 6 (LOC103325024), mRNA	MLO11 protein [Vitis vinifera]	MLO6_ARATH	MLO6_ARATH	Mlo family	May be involved in modulation of pathogen defense and leaf cell death (By similarity)	GO:0009817|defense response to fungus, incompatible interactionGO:0006952|defense response	GO:0016021|integral component of membrane;GO:0005886|plasma membraneGO:0016021|integral component of membrane	K08472|MLO; mlo protein	.
TRINITY_DN39788_c0_g1	1.81395	0.00350122	0.0137202	up	yes	Gene.21718::TRINITY_DN39788_c0_g1::g.21718::m.21718	221-850[+]	Carica papaya MADS3 (MADS3) mRNA, complete cds	MADS-box transcription factor [Ananas comosus]	MADS6_ORYSJ	MADS6_ORYSJ	SRF-type transcription factor (DNA-binding and dimerisation domain)	Transcription factor	GO:0030154|cell differentiation;GO:0009553|embryo sac development;GO:0010582|floral meristem determinacy;GO:0048437|floral organ development;GO:0048449|floral organ formation;GO:0048457|floral whorl morphogenesis;GO:0048459|floral whorl structural organization;GO:0080060|integument development;GO:0010022|meristem determinacy;GO:0045944|positive regulation of transcription from RNA polymerase II p…	GO:0005634|nucleusGO:0005634|nucleus	K09264|K09264; MADS-box transcription factor, plant	.
TRINITY_DN51676_c0_g2	1.68892	9.40857e-40	1.20841e-37	up	yes	Gene.21756::TRINITY_DN51676_c0_g2::g.21756::m.21756	2-988[+]	Citrus clementina hypothetical protein (CICLE_v10027758mg) mRNA, complete cds	PREDICTED: kinesin-like protein NACK1 [Vitis vinifera]	KN7E_ARATH	KN7E_ARATH	Kinesin motor domain	Kinesin family member	GO:0007018|microtubule-based movementGO:0007018|microtubule-based movement	GO:0005871|kinesin complex;GO:0005874|microtubule;GO:0005886|plasma membrane	K11498|CENPE; centromeric protein E;K11498|CENPE; centromeric protein E	.
TRINITY_DN51723_c2_g4	2.28008	6.86794e-83	4.18856e-80	up	yes	Gene.22222::TRINITY_DN51723_c2_g4::g.22222::m.22222	68-1111[-]	PREDICTED: Vitis vinifera probable BOI-related E3 ubiquitin-protein ligase 3 (LOC100255881), mRNA	PREDICTED: probable BOI-related E3 ubiquitin-protein ligase 2 [Sesamum indicum]	BRG3_ARATH	BRG3_ARATH	Zinc finger, C3HC4 type (RING finger)	protein binding zinc ion binding	GO:0006952|defense response;GO:0043161|proteasome-mediated ubiquitin-dependent protein catabolic process;GO:0043067|regulation of programmed cell death	GO:0005634|nucleus	K19042|BOI; E3 ubiquitin-protein ligase BOI and related proteins [EC:2.3.2.27]	.
TRINITY_DN43501_c1_g2	1.87636	1.06836e-38	1.30819e-36	up	yes	Gene.23206::TRINITY_DN43501_c1_g2::g.23206::m.23206	3-323[+]	PREDICTED: Solanum lycopersicum callose synthase 2 (LOC101254331), transcript variant X3, mRNA	PREDICTED: callose synthase 2-like isoform X1 [Fragaria vesca subsp. vesca]	CALS2_ARATH	CALS1_ARATH	1,3-beta-glucan synthase subunit FKS1, domain-1	synthase	GO:0006075|(1->3)-beta-D-glucan biosynthetic process;GO:0071555|cell wall organization;GO:0008360|regulation of cell shape	GO:0000148|1,3-beta-D-glucan synthase complex;GO:0009504|cell plate;GO:0016021|integral component of membrane;GO:0005886|plasma membrane;GO:0009506|plasmodesma	K11000|CALS; callose synthase [EC:2.4.1.-]	.
TRINITY_DN48706_c0_g1	3.9198	0.000177977	0.00103235	up	yes	Gene.24243::TRINITY_DN48706_c0_g1::g.24243::m.24243	3-962[-]	PREDICTED: Oryza brachyantha ethylene-responsive transcription factor LEP-like (LOC102717514), mRNA	PREDICTED: ethylene-responsive transcription factor LEP-like [Elaeis guineensis]	LEP_ARATH	LEP_ARATH	AP2 domain	Transcription factor	GO:0009873|ethylene-activated signaling pathway;GO:0009740|gibberellic acid mediated signaling pathway;GO:0010030|positive regulation of seed germination;GO:0009739|response to gibberellin;GO:0006351|transcription, DNA-templatedGO:0006355|regulation of transcription, DNA-templated	GO:0005634|nucleus	K09286|EREBP; EREBP-like factor	.
TRINITY_DN51676_c0_g4	1.03034	1.12576e-07	1.1917e-06	up	yes	Gene.27147::TRINITY_DN51676_c0_g4::g.27147::m.27147	605-3598[+]	PREDICTED: Vitis vinifera kinesin-like protein NACK1 (LOC100854194), transcript variant X10, mRNA	PREDICTED: kinesin-like protein NACK1 [Vitis vinifera]	KN7H_ORYSJ	KN7H_ARATH	Microtubule binding	Kinesin family member	GO:0007018|microtubule-based movementGO:0007018|microtubule-based movement	GO:0005871|kinesin complex;GO:0005874|microtubule;GO:0009506|plasmodesma	K11498|CENPE; centromeric protein E	.
TRINITY_DN49851_c2_g1	1.38341	5.80508e-06	4.62537e-05	up	yes	Gene.27545::TRINITY_DN49851_c2_g1::g.27545::m.27545	808-3069[+]	PREDICTED: Vitis vinifera homeobox-leucine zipper protein HDG11-like (LOC100251182), transcript variant X3, mRNA	unnamed protein product [Coffea canephora]	HDG11_ARATH	HDG11_ARATH	Homeobox domain	Homeobox-leucine zipper protein	GO:0009828|plant-type cell wall loosening;GO:0006351|transcription, DNA-templated;GO:0010091|trichome branching	GO:0005634|nucleus	K09338|HD-ZIP; homeobox-leucine zipper protein	.
TRINITY_DN43289_c4_g2	1.65579	1.13318e-13	2.49174e-12	up	yes	Gene.29555::TRINITY_DN43289_c4_g2::g.29555::m.29555	2-418[+]	Prunus persica hypothetical protein (PRUPE_ppa011481mg) mRNA, complete cds	Rab gtpase c2a, alpha,atrab,atrab18b,atrabc2a,rabc2a isoform 1 [Theobroma cacao]	RAC2A_ARATH	RAC2A_ARATH	Ras family	Ras-related protein	GO:0015031|protein transport	GO:0005794|Golgi apparatus;GO:0005777|peroxisome;GO:0005886|plasma membrane	K07910|RAB18; Ras-related protein Rab-18	.
TRINITY_DN52826_c2_g1	1.07761	0.00171064	0.00745502	up	yes	Gene.29585::TRINITY_DN52826_c2_g1::g.29585::m.29585	896-1720[-]	Sarracenia purpurea PHB mRNA for phabulosa, complete cds	unknown [Populus trichocarpa]	HOX32_ORYSJ	HOX32_ORYSJ	MEKHLA domain	homeobox-leucine zipper protein	GO:0006355|regulation of transcription, DNA-templated;GO:0006351|transcription, DNA-templated	GO:0005634|nucleus	K09338|HD-ZIP; homeobox-leucine zipper protein	.
TRINITY_DN61768_c0_g1	5.12703	1.78928e-05	0.000129799	up	yes	Gene.30292::TRINITY_DN61768_c0_g1::g.30292::m.30292	1-615[+]	PREDICTED: Gossypium raimondii myb-related protein 305-like (LOC105786121), mRNA	MYB [Camellia sinensis]	MYB62_ARATH	MYB62_ARATH	Myb-like DNA-binding domain	Myblike DNAbinding domain containing protein	GO:0030154|cell differentiation;GO:0016036|cellular response to phosphate starvation;GO:0009740|gibberellic acid mediated signaling pathway;GO:0009686|gibberellin biosynthetic process;GO:0010373|negative regulation of gibberellin biosynthetic process;GO:0045892|negative regulation of transcription, DNA-templated;GO:0055062|phosphate ion homeostasis;GO:0006357|regulation of transcription from RNA …	GO:0005634|nucleus	K09422|MYBP; myb proto-oncogene protein, plant	.
TRINITY_DN51000_c6_g2	1.35936	0.000830026	0.00398914	up	yes	Gene.30733::TRINITY_DN51000_c6_g2::g.30733::m.30733	40-1485[+]	PREDICTED: Setaria italica cinnamate beta-D-glucosyltransferase-like (LOC101765953), mRNA	UDP-glycosyltransferase 84J2 [Camellia sinensis]	U84B1_ARATH	U84B1_ARATH	UDP-glucoronosyl and UDP-glucosyl transferase	Transferase	GO:0008152|metabolic processGO:0008152|metabolic process	GO:0043231|intracellular membrane-bounded organelle	K13692|IAGLU; UDP-glucose:(indol-3-yl)acetate beta-D-glucosyltransferase [EC:2.4.1.121]	.
TRINITY_DN48410_c2_g5	1.22597	0.000333753	0.00180047	up	yes	Gene.32440::TRINITY_DN48410_c2_g5::g.32440::m.32440	379-1026[+]	Sarracenia purpurea PHB mRNA for phabulosa, complete cds	Homeobox-leucine zipper family protein / lipid-binding START domain-containing protein isoform 6 [Theobroma cacao]	HOX32_ORYSI	HOX32_ORYSJ	Homeobox domain	homeobox-leucine zipper protein	GO:0006355|regulation of transcription, DNA-templated;GO:0006351|transcription, DNA-templated	GO:0005634|nucleus	K09338|HD-ZIP; homeobox-leucine zipper protein	.
TRINITY_DN48410_c2_g8	1.6708	5.25217e-11	8.71184e-10	up	yes	Gene.33730::TRINITY_DN48410_c2_g8::g.33730::m.33730	3759-4088[+]	PREDICTED: Vitis vinifera homeobox-leucine zipper protein ATHB-15 (LOC100260057), mRNA	PREDICTED: homeobox-leucine zipper protein ATHB-15 [Vitis vinifera]	ATB15_ARATH	ATB15_ARATH	MEKHLA domain	homeobox-leucine zipper protein	GO:0030154|cell differentiation;GO:0006355|regulation of transcription, DNA-templated;GO:0006351|transcription, DNA-templated	GO:0005634|nucleus	K09338|HD-ZIP; homeobox-leucine zipper protein;K09338|HD-ZIP; homeobox-leucine zipper protein	.
TRINITY_DN45908_c0_g3	1.2408	6.81423e-30	5.1245e-28	up	yes	Gene.34623::TRINITY_DN45908_c0_g3::g.34623::m.34623	904-2916[+]	PREDICTED: Solanum tuberosum serine/threonine-protein phosphatase 6 regulatory ankyrin repeat subunit B-like (LOC102596590), mRNA	PREDICTED: uncharacterized protein LOC100257639 [Vitis vinifera]	ANR28_HUMAN	ANR28_HUMAN	Ankyrin repeats (3 copies)	Ankyrin Repeat	GO:0048208|COPII vesicle coating	GO:0005829|cytosol;GO:0000139|Golgi membrane;GO:0005654|nucleoplasm	K15502|ANKRD28; serine/threonine-protein phosphatase 6 regulatory ankyrin repeat subunit A	.
TRINITY_DN48153_c1_g2	3.39324	4.85574e-11	8.09119e-10	up	yes	Gene.36528::TRINITY_DN48153_c1_g2::g.36528::m.36528	326-1810[-]	Morus notabilis hypothetical protein partial mRNA	PREDICTED: auxin transporter-like protein 5 [Ricinus communis]	LAX5_MEDTR	LAX5_MEDTR	Transmembrane amino acid transporter protein	.	GO:0006865|amino acid transport;GO:0009734|auxin-activated signaling pathway;GO:0010588|cotyledon vascular tissue pattern formation;GO:0009624|response to nematode;GO:0048829|root cap development	GO:0016021|integral component of membrane;GO:0005886|plasma membrane	K13946|AUX1, LAX; auxin influx carrier (AUX1 LAX family)	map04075|Plant hormone signal transduction
TRINITY_DN53373_c2_g1	1.30238	3.33261e-15	8.55833e-14	up	yes	Gene.36995::TRINITY_DN53373_c2_g1::g.36995::m.36995	1053-1916[+]	PREDICTED: Vitis vinifera PAP-specific phosphatase HAL2-like (LOC100264076), transcript variant X4, mRNA	PREDICTED: PAP-specific phosphatase HAL2-like [Vitis vinifera]	DPNPH_ARATH	DPNPH_ARATH	Inositol monophosphatase family	3'(2'),5'bisphosphate nucleotidase	GO:0046854|phosphatidylinositol phosphorylation;GO:0006790|sulfur compound metabolic processGO:0046854|phosphatidylinositol phosphorylation	.	K01082|E3.1.3.7, cysQ, MET22, BPNT1; 3'(2'), 5'-bisphosphate nucleotidase [EC:3.1.3.7]	map01100|Metabolic pathways;map00920|Sulfur metabolism;map01120|Microbial metabolism in diverse environments;map01130|Biosynthesis of antibiotics
TRINITY_DN44333_c4_g1	2.96834	0.00748397	0.025942	up	yes	Gene.38501::TRINITY_DN44333_c4_g1::g.38501::m.38501	2-757[+]	PREDICTED: Nicotiana tomentosiformis ubiquitin carboxyl-terminal hydrolase 2 (LOC104113935), mRNA	unnamed protein product [Vitis vinifera]	UBP2_ARATH	UBP2_ARATH	Ubiquitin carboxyl-terminal hydrolase	ubiquitin carboxyl-terminal hydrolase	GO:0016579|protein deubiquitination;GO:0006511|ubiquitin-dependent protein catabolic processGO:0016579|protein deubiquitination	GO:0009507|chloroplast;GO:0000502|proteasome complex	K11844|USP16_45; ubiquitin carboxyl-terminal hydrolase 16/45 [EC:3.4.19.12]	.
TRINITY_DN40372_c0_g1	1.00702	0.0075623	0.0261725	up	yes	Gene.38806::TRINITY_DN40372_c0_g1::g.38806::m.38806	245-862[-]	PREDICTED: Nicotiana tomentosiformis uncharacterized LOC104089941 (LOC104089941), mRNA	Putative Glutamine amidotransferase [Morus notabilis]	3MG1_ECOLI	3MG1_ECOLI	Methyladenine glycosylase	DNA-3-methyladenine glycosylase activity	GO:0006284|base-excision repairGO:0006284|base-excision repair	.	K01246|tag; DNA-3-methyladenine glycosylase I [EC:3.2.2.20]	map03410|Base excision repair
TRINITY_DN40744_c0_g1	2.18099	4.31603e-05	0.000288785	up	yes	Gene.39498::TRINITY_DN40744_c0_g1::g.39498::m.39498	1-444[+]	PREDICTED: Glycine max chaperone protein ClpB1-like (LOC100795424), mRNA	PREDICTED: chaperone protein ClpB1 [Nicotiana sylvestris]	CLPB1_ARATH	CLPB1_ORYSJ	ATPase family associated with various cellular activities (AAA)	ATP-dependent CLP protease ATP-binding subunit	GO:0034605|cellular response to heat;GO:0019538|protein metabolic process	GO:0005829|cytosol;GO:0005634|nucleus	K03695|clpB; ATP-dependent Clp protease ATP-binding subunit ClpB	.
TRINITY_DN49114_c1_g7	3.21367	0.0130231	0.0410919	up	yes	Gene.39552::TRINITY_DN49114_c1_g7::g.39552::m.39552	1-642[-]	PREDICTED: Populus euphratica WD-40 repeat-containing protein MSI4-like (LOC105114994), mRNA	PREDICTED: WD-40 repeat-containing protein MSI4 [Prunus mume]	MSI4_ARATH	MSI4_ARATH	Histone-binding protein RBBP4 or subunit C of CAF1 complex	retinoblastoma binding protein	GO:0030154|cell differentiation;GO:0016569|covalent chromatin modification;GO:0006281|DNA repair;GO:0009908|flower development;GO:0006355|regulation of transcription, DNA-templated;GO:0010224|response to UV-B;GO:0006351|transcription, DNA-templated	GO:0080008|Cul4-RING E3 ubiquitin ligase complex;GO:0005737|cytoplasm;GO:0005829|cytosol;GO:0005730|nucleolus;GO:0005634|nucleus	K10752|RBBP4, HAT2, CAF1, MIS16; histone-binding protein RBBP4	.
TRINITY_DN45001_c1_g2	1.41201	4.57487e-09	5.91442e-08	up	yes	Gene.42002::TRINITY_DN45001_c1_g2::g.42002::m.42002	1-489[-]	PREDICTED: Solanum tuberosum callose synthase 2 (LOC102595703), transcript variant X5, mRNA	PREDICTED: callose synthase 2-like [Camelina sativa]	CALS2_ARATH	CALS2_ARATH	Vta1 like	synthase	GO:0006075|(1->3)-beta-D-glucan biosynthetic process;GO:0071555|cell wall organization;GO:0008360|regulation of cell shape	GO:0000148|1,3-beta-D-glucan synthase complex;GO:0016021|integral component of membrane;GO:0005886|plasma membrane	K11000|CALS; callose synthase [EC:2.4.1.-]	.
TRINITY_DN51122_c1_g2	1.92062	0.00220779	0.00927937	up	yes	Gene.43936::TRINITY_DN51122_c1_g2::g.43936::m.43936	2-406[+]	PREDICTED: Pyrus x bretschneideri brassinosteroid-regulated protein BRU1-like (LOC103935747), mRNA	xyloglucan endotransglucosylase/hydrolase 7 [Actinidia deliciosa]	XTH16_ARATH	XTH15_ARATH	Glycosyl hydrolases family 16	hydrolase family 16	GO:0042546|cell wall biogenesis;GO:0071555|cell wall organization;GO:0010411|xyloglucan metabolic processGO:0005975|carbohydrate metabolic process;GO:0006073|cellular glucan metabolic process	GO:0048046|apoplast;GO:0005618|cell wallGO:0005618|cell wall;GO:0048046|apoplast	K08235|E2.4.1.207; xyloglucan:xyloglucosyl transferase [EC:2.4.1.207]	.
TRINITY_DN49255_c0_g2	1.37544	0.00137404	0.00617513	up	yes	Gene.44087::TRINITY_DN49255_c0_g2::g.44087::m.44087	162-512[+]	PREDICTED: Phoenix dactylifera pyruvate decarboxylase 2-like (LOC103699316), partial mRNA	pyruvate decarboxylase 5 [Diospyros kaki]	PDC4_ARATH	PDC4_ARATH	Thiamine pyrophosphate enzyme, N-terminal TPP binding domain	Pyruvate decarboxylase	.	GO:0005622|intracellular	K01568|E4.1.1.1, pdc; pyruvate decarboxylase [EC:4.1.1.1]	map01100|Metabolic pathways;map00010|Glycolysis / Gluconeogenesis;map01110|Biosynthesis of secondary metabolites;map01130|Biosynthesis of antibiotics;map00380|Tryptophan metabolism
TRINITY_DN43112_c7_g3	1.00941	1.63238e-07	1.68717e-06	up	yes	Gene.44507::TRINITY_DN43112_c7_g3::g.44507::m.44507	1654-1959[-]	PREDICTED: Prunus mume guanosine nucleotide diphosphate dissociation inhibitor At5g09550-like (LOC103334902), mRNA	PREDICTED: LOW QUALITY PROTEIN: guanosine nucleotide diphosphate dissociation inhibitor At5g09550-like [Pyrus x bretschneideri]	GDI_ARATH	GDI_ARATH	GDP dissociation inhibitor	GDP dissociation inhibitor	GO:0015031|protein transport;GO:0007264|small GTPase mediated signal transductionGO:0007264|small GTPase mediated signal transduction	GO:0048046|apoplast;GO:0005622|intracellular	K17255|GDI1_2; Rab GDP dissociation inhibitor	.
TRINITY_DN45011_c2_g2	1.22947	0.00997952	0.0329917	up	yes	Gene.44668::TRINITY_DN45011_c2_g2::g.44668::m.44668	467-2179[-]	Camptotheca acuminata 3-hydroxy-3-methylglutaryl coenzyme A reductase (hmg3) mRNA, complete cds	3-hydroxy-3-methylglutaryl coenzyme A reductase [Camellia sinensis]	HMDH1_SOLTU	HMDH1_SOLTU	Hydroxymethylglutaryl-coenzyme A reductase	.	GO:0015936|coenzyme A metabolic process;GO:0008299|isoprenoid biosynthetic processGO:0015936|coenzyme A metabolic process;GO:0055114|oxidation-reduction process	GO:0005789|endoplasmic reticulum membrane;GO:0016021|integral component of membrane	K00021|HMGCR; hydroxymethylglutaryl-CoA reductase (NADPH) [EC:1.1.1.34]	map04152|AMPK signaling pathway;map01110|Biosynthesis of secondary metabolites;map04976|Bile secretion;map00900|Terpenoid backbone biosynthesis;map01100|Metabolic pathways;map01130|Biosynthesis of antibiotics
TRINITY_DN44617_c0_g1	1.01686	7.9031e-06	6.13921e-05	up	yes	Gene.47536::TRINITY_DN44617_c0_g1::g.47536::m.47536	374-1417[+]	Morus notabilis Siroheme synthase partial mRNA	PREDICTED: siroheme synthase [Solanum tuberosum]	CYSG_PSEU2	CYSG_PSEF5	Tetrapyrrole (Corrin/Porphyrin) Methylases	Multifunctional enzyme that catalyzes the SAM-dependent methylation of uroporphyrinogen III at position C-2 and C-7 to form precorrin-2 and then position C-12 or C-18 to form trimethylpyrrocorphin 2. It also catalyzes the conversion of precorrin-2 into siroheme. This reaction consists of the NAD- dependent oxidation of precorrin-2 into sirohydrochlorin and its subsequent ferrochelation into siroh…	GO:0009236|cobalamin biosynthetic process;GO:0019354|siroheme biosynthetic processGO:0008152|metabolic process	.	K02302|cysG; uroporphyrin-III C-methyltransferase / precorrin-2 dehydrogenase / sirohydrochlorin ferrochelatase [EC:2.1.1.107 1.3.1.76 4.99.1.4]	map00860|Porphyrin and chlorophyll metabolism;map01100|Metabolic pathways;map01110|Biosynthesis of secondary metabolites
TRINITY_DN44079_c0_g2	1.40647	2.0686e-14	4.90456e-13	up	yes	Gene.48717::TRINITY_DN44079_c0_g2::g.48717::m.48717	233-1732[-]	PREDICTED: Vitis vinifera protein FIZZY-RELATED 3 (LOC100252996), transcript variant X2, mRNA	unnamed protein product [Coffea canephora]	FZR3_ARATH	FZR3_ARATH	WD domain, G-beta repeat	wd repeat	GO:0007049|cell cycle;GO:0051301|cell division;GO:1904668|positive regulation of ubiquitin protein ligase activity;GO:0016567|protein ubiquitination	.	K03364|CDH1; cell division cycle 20-like protein 1, cofactor of APC complex	map04110|Cell cycle;map04111|Cell cycle - yeast;map04914|Progesterone-mediated oocyte maturation;map04120|Ubiquitin mediated proteolysis
TRINITY_DN54253_c7_g2	1.58333	5.23975e-16	1.44322e-14	up	yes	Gene.49534::TRINITY_DN54253_c7_g2::g.49534::m.49534	1-903[-]	PREDICTED: Malus x domestica pantothenate kinase 2-like (LOC103420318), mRNA	Pantothenate kinase 2 isoform 2, partial [Theobroma cacao]	PANK2_ARATH	PANK2_ARATH	Fumble	PaNtothenate Kinase	GO:0015937|coenzyme A biosynthetic processGO:0015937|coenzyme A biosynthetic process	GO:0005829|cytosol	K09680|coaW; type II pantothenate kinase [EC:2.7.1.33];K09680|coaW; type II pantothenate kinase [EC:2.7.1.33]	map01100|Metabolic pathways;map00770|Pantothenate and CoA biosynthesis;map01100|Metabolic pathways;map00770|Pantothenate and CoA biosynthesis
TRINITY_DN47923_c2_g3	1.05568	0.000149614	0.000883716	up	yes	Gene.50729::TRINITY_DN47923_c2_g3::g.50729::m.50729	3-389[-]	Populus alba x Populus tremula class III HD-Zip protein (HB1) mRNA, complete cds	PREDICTED: homeobox-leucine zipper protein REVOLUTA [Nicotiana tomentosiformis]	REV_ARATH	REV_ARATH	Homeobox domain	Homeobox-leucine zipper protein	GO:0030154|cell differentiation;GO:0009855|determination of bilateral symmetry;GO:0010014|meristem initiation;GO:0009944|polarity specification of adaxial/abaxial axis;GO:0009956|radial pattern formation;GO:0006351|transcription, DNA-templated;GO:0010051|xylem and phloem pattern formation;GO:0010089|xylem development	GO:0005634|nucleus	K09338|HD-ZIP; homeobox-leucine zipper protein	.
TRINITY_DN41032_c0_g1	1.07054	0.000211947	0.00120542	up	yes	Gene.51146::TRINITY_DN41032_c0_g1::g.51146::m.51146	120-548[+]	PREDICTED: Vitis vinifera chloroplastic group IIB intron splicing facilitator CRS2-B, chloroplastic (LOC100248112), mRNA	hypothetical protein PRUPE_ppa010513mg [Prunus persica]	CRS2A_ARATH	CRS2A_ARATH	Peptidyl-tRNA hydrolase	The natural substrate for this enzyme may be peptidyl- tRNAs which drop off the ribosome during protein synthesis (By similarity)	GO:0006397|mRNA processing;GO:0008380|RNA splicing	GO:0009570|chloroplast stroma;GO:0030529|intracellular ribonucleoprotein complex	K01056|PTH1, pth, spoVC; peptidyl-tRNA hydrolase, PTH1 family [EC:3.1.1.29]	.
TRINITY_DN54253_c7_g6	1.60934	1.31866e-12	2.591e-11	up	yes	Gene.51746::TRINITY_DN54253_c7_g6::g.51746::m.51746	165-650[-]	PREDICTED: Nelumbo nucifera pantothenate kinase 2 (LOC104587232), transcript variant X3, mRNA	Pantothenate kinase 2 isoform 2, partial [Theobroma cacao]	PANK2_ORYSJ	PANK2_ORYSJ	Fumble	PaNtothenate Kinase	GO:0015937|coenzyme A biosynthetic processGO:0015937|coenzyme A biosynthetic process	.	K09680|coaW; type II pantothenate kinase [EC:2.7.1.33]	map01100|Metabolic pathways;map00770|Pantothenate and CoA biosynthesis
TRINITY_DN47986_c0_g5	2.3855	1.14945e-05	8.65315e-05	up	yes	Gene.52013::TRINITY_DN47986_c0_g5::g.52013::m.52013	1750-2244[-]	PREDICTED: Tarenaya hassleriana homeobox-leucine zipper protein ATHB-13 (LOC104822106), mRNA	Helix-turn-helix motif-containing protein [Cynara cardunculus var. scolymus]	ATB21_ARATH	ATB40_ARATH	Homeobox domain	homeobox-leucine zipper protein	GO:0009733|response to auxin;GO:0006351|transcription, DNA-templatedGO:0006355|regulation of transcription, DNA-templated	GO:0005634|nucleus	K09338|HD-ZIP; homeobox-leucine zipper protein	.
TRINITY_DN48410_c2_g6	1.287	0.000892687	0.00425031	up	yes	Gene.53087::TRINITY_DN48410_c2_g6::g.53087::m.53087	585-3098[+]	PREDICTED: Vitis vinifera homeobox-leucine zipper protein ATHB-15 (LOC100243970), mRNA	PREDICTED: homeobox-leucine zipper protein ATHB-15-like [Sesamum indicum]	ATB15_ARATH	ATB15_ARATH	Homeobox domain	homeobox-leucine zipper protein	GO:0030154|cell differentiation;GO:0006355|regulation of transcription, DNA-templated;GO:0006351|transcription, DNA-templated	GO:0005634|nucleus	K09338|HD-ZIP; homeobox-leucine zipper protein	.
TRINITY_DN42054_c7_g1	1.32737	3.99957e-14	9.22369e-13	up	yes	Gene.53560::TRINITY_DN42054_c7_g1::g.53560::m.53560	88-2196[+]	PREDICTED: Eucalyptus grandis uncharacterized LOC104424632 (LOC104424632), mRNA	PREDICTED: uncharacterized protein LOC100242533 isoform X1 [Vitis vinifera]	MARF1_RAT	MARF1_MOUSE	NYN domain	kiaa0430	GO:0006302|double-strand break repair;GO:0007143|female meiotic nuclear division;GO:0010923|negative regulation of phosphatase activity;GO:0048477|oogenesis;GO:0010468|regulation of gene expression	GO:0005794|Golgi apparatus;GO:0043231|intracellular membrane-bounded organelle;GO:0016020|membrane;GO:0005777|peroxisome	K17573|LKAP, MARF1; meiosis arrest female protein 1	.
TRINITY_DN49930_c2_g2	2.4062	1.38345e-08	1.6683e-07	up	yes	Gene.54035::TRINITY_DN49930_c2_g2::g.54035::m.54035	798-1292[-]	PREDICTED: Sesamum indicum chaperone protein ClpB1 (LOC105168841), mRNA	PREDICTED: chaperone protein ClpB1 [Nicotiana sylvestris]	CLPB1_ORYSJ	CLPB1_ORYSJ	AAA domain (Cdc48 subfamily)	ATP-dependent CLP protease ATP-binding subunit	GO:0034605|cellular response to heat;GO:0019538|protein metabolic processGO:0006355|regulation of transcription, DNA-templated	GO:0005829|cytosol;GO:0005634|nucleus	K03695|clpB; ATP-dependent Clp protease ATP-binding subunit ClpB	.
TRINITY_DN46345_c2_g2	1.35458	1.11012e-07	1.17632e-06	up	yes	Gene.55219::TRINITY_DN46345_c2_g2::g.55219::m.55219	631-1893[-]	Actinidia deliciosa cultivar Jinkui PDC1 (PDC1) mRNA, complete cds	hypothetical protein CICLE_v10011317mg [Citrus clementina]	PDC2_ORYSJ	PDC2_ORYSJ	Thiamine pyrophosphate enzyme, N-terminal TPP binding domain	Pyruvate decarboxylase	.	GO:0005622|intracellular	K01568|E4.1.1.1, pdc; pyruvate decarboxylase [EC:4.1.1.1]	map01100|Metabolic pathways;map00010|Glycolysis / Gluconeogenesis;map01110|Biosynthesis of secondary metabolites;map01130|Biosynthesis of antibiotics;map00380|Tryptophan metabolism
TRINITY_DN50781_c0_g1	2.61591	1.52542e-10	2.38147e-09	up	yes	Gene.55576::TRINITY_DN50781_c0_g1::g.55576::m.55576	354-1982[-]	Theobroma cacao SKU5 similar 5 isoform 1 (TCM_034334) mRNA, complete cds	SKU5 similar 5 isoform 1 [Theobroma cacao]	ASOL_BRANA	ASOL_BRANA	Multicopper oxidase	.	GO:0055114|oxidation-reduction process	GO:0005576|extracellular region	K00423|E1.10.3.3; L-ascorbate oxidase [EC:1.10.3.3]	map01100|Metabolic pathways;map00053|Ascorbate and aldarate metabolism
TRINITY_DN41798_c1_g1	1.8889	1.26444e-72	5.69179e-70	up	yes	Gene.55798::TRINITY_DN41798_c1_g1::g.55798::m.55798	420-1499[-]	Castanea mollissima myb family transcription factor mRNA, complete cds	PREDICTED: transcription factor AS1 [Nicotiana tomentosiformis]	AS1_ARATH	AS1_ARATH	Myb-like DNA-binding domain	Myblike DNAbinding domain containing protein	GO:0008356|asymmetric cell division;GO:0030154|cell differentiation;GO:0042742|defense response to bacterium;GO:0050832|defense response to fungus;GO:0009908|flower development;GO:0010338|leaf formation;GO:0009965|leaf morphogenesis;GO:0045892|negative regulation of transcription, DNA-templated;GO:0009944|polarity specification of adaxial/abaxial axis;GO:0045088|regulation of innate immune respon…	GO:0000793|condensed chromosome;GO:0005730|nucleolus;GO:0005634|nucleus	K09422|MYBP; myb proto-oncogene protein, plant	.
TRINITY_DN48617_c2_g3	1.75937	9.87162e-14	2.18591e-12	up	yes	Gene.62137::TRINITY_DN48617_c2_g3::g.62137::m.62137	705-1508[+]	PREDICTED: Ricinus communis probable trehalose-phosphate phosphatase G (LOC8279863), transcript variant X1, mRNA	PREDICTED: probable trehalose-phosphate phosphatase F [Solanum pennellii]	TPP2_ORYSJ	TPPG_ARATH	Trehalose-phosphatase	trehalose biosynthetic process	GO:0005992|trehalose biosynthetic processGO:0005992|trehalose biosynthetic process	.	K01087|otsB; trehalose 6-phosphate phosphatase [EC:3.1.3.12];K01087|otsB; trehalose 6-phosphate phosphatase [EC:3.1.3.12]	map01100|Metabolic pathways;map00500|Starch and sucrose metabolism;map01100|Metabolic pathways;map00500|Starch and sucrose metabolism
TRINITY_DN15477_c0_g1	2.00698	2.56864e-10	3.8975e-09	up	yes	Gene.62366::TRINITY_DN15477_c0_g1::g.62366::m.62366	249-1361[-]	Salvia miltiorrhiza MYB-related transcription factor (MYB55) mRNA, complete cds	unnamed protein product [Coffea canephora]	AS1_ARATH	AS1_ARATH	Myb-like DNA-binding domain	Myblike DNAbinding domain containing protein	GO:0008356|asymmetric cell division;GO:0030154|cell differentiation;GO:0042742|defense response to bacterium;GO:0050832|defense response to fungus;GO:0009908|flower development;GO:0010338|leaf formation;GO:0009965|leaf morphogenesis;GO:0045892|negative regulation of transcription, DNA-templated;GO:0009944|polarity specification of adaxial/abaxial axis;GO:0045088|regulation of innate immune respon…	GO:0000793|condensed chromosome;GO:0005730|nucleolus;GO:0005634|nucleus	K09422|MYBP; myb proto-oncogene protein, plant	.
TRINITY_DN51178_c0_g2	1.04957	1.19688e-06	1.07508e-05	up	yes	Gene.64822::TRINITY_DN51178_c0_g2::g.64822::m.64822	148-1710[+]	PREDICTED: Nicotiana tomentosiformis probable receptor protein kinase TMK1 (LOC104111279), mRNA	PREDICTED: probable receptor protein kinase TMK1 [Solanum lycopersicum]	TMK3_ARATH	TMK1_ARATH	Leucine rich repeat N-terminal domain	receptor protein kinase	GO:0007165|signal transduction	GO:0005576|extracellular region;GO:0016021|integral component of membrane;GO:0005886|plasma membrane	K00924|E2.7.1.-	.
TRINITY_DN52956_c0_g2	1.4335	6.21415e-07	5.85842e-06	up	yes	Gene.65810::TRINITY_DN52956_c0_g2::g.65810::m.65810	162-1292[-]	Sarracenia purpurea PHB mRNA for phabulosa, complete cds	phabulosa [Sarracenia purpurea]	ATB14_ARATH	ATB14_ARATH	START domain	homeobox-leucine zipper protein	GO:0009955|adaxial/abaxial pattern specification;GO:0030154|cell differentiation;GO:0009855|determination of bilateral symmetry;GO:0080060|integument development;GO:0010014|meristem initiation;GO:0009944|polarity specification of adaxial/abaxial axis;GO:0010072|primary shoot apical meristem specification;GO:0006351|transcription, DNA-templated	GO:0005634|nucleus	K09338|HD-ZIP; homeobox-leucine zipper protein	.
TRINITY_DN52158_c3_g3	2.16469	0.000560246	0.00283163	up	yes	Gene.70821::TRINITY_DN52158_c3_g3::g.70821::m.70821	2533-2895[+]	Vitis vinifera contig VV78X113742.9, whole genome shotgun sequence	PREDICTED: CUGBP Elav-like family member 5 isoform X2 [Malus domestica]	BRN1L_ARATH	BRN1L_ARATH	RNA recognition motif. (a.k.a. RRM, RBD, or RNP domain)	CUGBP, Elav-like family member	GO:0009908|flower development;GO:0006402|mRNA catabolic process;GO:0009626|plant-type hypersensitive response;GO:0080151|positive regulation of salicylic acid mediated signaling pathway;GO:2000028|regulation of photoperiodism, flowering	GO:0005737|cytoplasm;GO:0030529|intracellular ribonucleoprotein complex	K13207|CUGBP, BRUNOL, CELF; CUG-BP- and ETR3-like factor	.
TRINITY_DN54102_c3_g6	2.05612	1.36634e-50	2.94887e-48	up	yes	Gene.72358::TRINITY_DN54102_c3_g6::g.72358::m.72358	241-1245[+]	PREDICTED: Vitis vinifera callose synthase 1 (LOC100256340), transcript variant X2, mRNA	unnamed protein product [Coffea canephora]	CALS2_ARATH	CALS2_ARATH	Vta1 like	synthase	GO:0006075|(1->3)-beta-D-glucan biosynthetic process;GO:0071555|cell wall organization;GO:0008360|regulation of cell shape	GO:0000148|1,3-beta-D-glucan synthase complex;GO:0016021|integral component of membrane;GO:0005886|plasma membrane	K11000|CALS; callose synthase [EC:2.4.1.-]	.
TRINITY_DN47645_c1_g1	1.97526	1.20376e-11	2.14903e-10	up	yes	Gene.72891::TRINITY_DN47645_c1_g1::g.72891::m.72891	2927-3643[-]	Phaseolus vulgaris hypothetical protein (PHAVU_002G283000g) mRNA, complete cds	PREDICTED: uncharacterized protein LOC100259104 isoform X1 [Vitis vinifera]	PCNB_HAEIN	PCNB_HAEIN	Poly A polymerase head domain	Catalyzes the addition and repair of the essential 3'- terminal CCA sequence in tRNAs without using a nucleic acid template. Adds these three nucleotides in the order of C, C, and A to the tRNA nucleotide-73, using CTP and ATP as substrates and producing inorganic pyrophosphate	GO:0006378|mRNA polyadenylation;GO:0006351|transcription, DNA-templatedGO:0006396|RNA processing	.	K00970|pcnB; poly(A) polymerase [EC:2.7.7.19];K00970|pcnB; poly(A) polymerase [EC:2.7.7.19]	map03018|RNA degradation;map03018|RNA degradation
TRINITY_DN49572_c0_g1	1.55853	6.97627e-06	5.47848e-05	up	yes	Gene.73705::TRINITY_DN49572_c0_g1::g.73705::m.73705	3-1448[+]	PREDICTED: Citrus sinensis allene oxide synthase-like (LOC102614058), mRNA	CYP74A51 [Camellia sinensis]	AOS3_SOLLC	AOS3_SOLLC	Cytochrome P450	Cytochrome p-450	GO:0006952|defense response;GO:0031408|oxylipin biosynthetic process;GO:0016125|sterol metabolic processGO:0055114|oxidation-reduction process	.	K01723|AOS; hydroperoxide dehydratase [EC:4.2.1.92]	map00592|alpha-Linolenic acid metabolism;map01100|Metabolic pathways;map01110|Biosynthesis of secondary metabolites
TRINITY_DN51855_c2_g1	4.86857	6.74925e-13	1.36414e-11	up	yes	Gene.75964::TRINITY_DN51855_c2_g1::g.75964::m.75964	217-1233[-]	Vitis vinifera clone SS0AEB7YC19	unnamed protein product [Coffea canephora]	ACL5_ARATH	ACL5_ARATH	Spermidine synthase tetramerisation domain	Catalyzes the production of spermidine from putrescine and decarboxylated S-adenosylmethionine (dcSAM), which serves as an aminopropyl donor (By similarity)	GO:0009926|auxin polar transport;GO:0010087|phloem or xylem histogenesis;GO:0006596|polyamine biosynthetic process;GO:0048759|xylem vessel member cell differentiation	GO:0005737|cytoplasm	K18787|ACL5; thermospermine synthase [EC:2.5.1.79]	.
TRINITY_DN41604_c1_g2	1.87129	1.48553e-19	5.51778e-18	up	yes	Gene.76686::TRINITY_DN41604_c1_g2::g.76686::m.76686	274-3726[+]	PREDICTED: Vitis vinifera kinesin KP1 (LOC100241162), transcript variant X3, mRNA	PREDICTED: kinesin KP1 isoform X2 [Vitis vinifera]	KN14F_ARATH	KN14F_ARATH	Calponin homology (CH) domain	Kinesin family member	GO:0009060|aerobic respiration;GO:0007018|microtubule-based movement;GO:0009845|seed germinationGO:0007018|microtubule-based movement	GO:0005871|kinesin complex;GO:0005874|microtubule;GO:0005739|mitochondrion	K10406|KIFC2_3; kinesin family member C2/C3	.
TRINITY_DN47237_c0_g4	1.2796	1.70858e-13	3.67742e-12	up	yes	Gene.77329::TRINITY_DN47237_c0_g4::g.77329::m.77329	1649-2101[-]	PREDICTED: Ricinus communis sm-like protein LSM1B (LOC8281150), mRNA	PREDICTED: U6 snRNA-associated Sm-like protein LSm1 [Nicotiana tomentosiformis]	LSM1B_ARATH	LSM1B_ARATH	.	LSM1 homolog, U6 small nuclear RNA associated (S. cerevisiae)	GO:0009631|cold acclimation;GO:0000290|deadenylation-dependent decapping of nuclear-transcribed mRNA;GO:0042538|hyperosmotic salinity response;GO:0006397|mRNA processing;GO:0009414|response to water deprivation;GO:0016070|RNA metabolic process	GO:1990726|Lsm1-7-Pat1 complex;GO:0005845|mRNA cap binding complex;GO:0000932|P-body	K12620|LSM1; U6 snRNA-associated Sm-like protein LSm1	map03018|RNA degradation
TRINITY_DN37412_c0_g1	4.66955	0.000315116	0.00171033	up	yes	Gene.77441::TRINITY_DN37412_c0_g1::g.77441::m.77441	3-386[+]	PREDICTED: Tarenaya hassleriana laccase-12 (LOC104816528), mRNA	PREDICTED: laccase-7-like [Nicotiana sylvestris]	LAC7_ARATH	LAC8_ARATH	Multicopper oxidase	Multicopper oxidase	GO:0046274|lignin catabolic process;GO:0046688|response to copper ion;GO:0010228|vegetative to reproductive phase transition of meristemGO:0055114|oxidation-reduction process	GO:0048046|apoplast	K05909|E1.10.3.2; laccase [EC:1.10.3.2]	.
TRINITY_DN45718_c0_g2	1.78445	2.20389e-06	1.89119e-05	up	yes	Gene.80747::TRINITY_DN45718_c0_g2::g.80747::m.80747	368-1201[+]	PREDICTED: Prunus mume ethylene-responsive transcription factor RAP2-7 (LOC103324655), transcript variant X1, mRNA	PREDICTED: ethylene-responsive transcription factor RAP2-7 isoform X1 [Vitis vinifera]	AP2_ARATH	RAP27_ARATH	AP2 domain	Transcription factor	GO:0009873|ethylene-activated signaling pathway;GO:0007275|multicellular organism development;GO:0006351|transcription, DNA-templatedGO:0006355|regulation of transcription, DNA-templated	GO:0005634|nucleus	K09284|AP2; AP2-like factor, euAP2 lineage	.
TRINITY_DN46703_c0_g1	1.04857	0.00235743	0.00980713	up	yes	Gene.80891::TRINITY_DN46703_c0_g1::g.80891::m.80891	3-3131[+]	PREDICTED: Nelumbo nucifera protein argonaute MEL1-like (LOC104587196), mRNA	PREDICTED: protein argonaute 5 [Vitis vinifera]	MEL1_ORYSJ	MEL1_ORYSJ	N-terminal domain of argonaute	eukaryotic translation initiation factor 2c	GO:0007143|female meiotic nuclear division;GO:0031047|gene silencing by RNA;GO:0033169|histone H3-K9 demethylation;GO:0007140|male meiotic nuclear division;GO:0009561|megagametogenesis;GO:0055046|microgametogenesis	GO:0005730|nucleolus;GO:0005731|nucleolus organizer region	K11593|ELF2C, AGO; eukaryotic translation initiation factor 2C	.
TRINITY_DN44086_c0_g3	3.22258	3.20276e-85	2.03193e-82	up	yes	Gene.81598::TRINITY_DN44086_c0_g3::g.81598::m.81598	1640-1963[+]	PREDICTED: Malus x domestica probable xyloglucan endotransglucosylase/hydrolase protein 8 (LOC103412523), mRNA	xyloglucan endotransglucosylase/hydrolase 1 [Actinidia eriantha]	XTH8_ARATH	XTH8_ARATH	Xyloglucan endo-transglycosylase (XET) C-terminus	xyloglucan endotransglucosylase hydrolase protein	GO:0042546|cell wall biogenesis;GO:0071555|cell wall organization;GO:0010411|xyloglucan metabolic processGO:0006073|cellular glucan metabolic process	GO:0048046|apoplast;GO:0005618|cell wallGO:0005618|cell wall;GO:0048046|apoplast	K08235|E2.4.1.207; xyloglucan:xyloglucosyl transferase [EC:2.4.1.207]	.
TRINITY_DN53307_c1_g3	1.28101	3.42392e-06	2.83716e-05	up	yes	Gene.81615::TRINITY_DN53307_c1_g3::g.81615::m.81615	405-1682[-]	Prunus persica hypothetical protein (PRUPE_ppa006663mg) mRNA, complete cds	PREDICTED: probable sarcosine oxidase [Citrus sinensis]	SOX_ARATH	SOX_ARATH	FAD dependent oxidoreductase	Catalyzes the last two steps in the biosynthesis of 5- methylaminomethyl-2-thiouridine (mnm(5)s(2)U) at the wobble position (U34) in tRNA. Catalyzes the FAD-dependent demodification of cmnm(5)s(2)U34 to nm(5)s(2)U34, followed by the transfer of a methyl group from S-adenosyl-L-methionine to nm(5)s(2)U34, to form mnm(5)s(2)U34 (By similarity)	GO:0046653|tetrahydrofolate metabolic processGO:0055114|oxidation-reduction process;GO:0008033|tRNA processing	.	K00306|PIPOX; sarcosine oxidase / L-pipecolate oxidase [EC:1.5.3.1 1.5.3.7]	map00310|Lysine degradation;map00260|Glycine, serine and threonine metabolism;map01100|Metabolic pathways;map04146|Peroxisome
TRINITY_DN48371_c3_g1	1.09023	1.35534e-06	1.20686e-05	up	yes	Gene.82052::TRINITY_DN48371_c3_g1::g.82052::m.82052	2-796[+]	PREDICTED: Gossypium raimondii myb-like protein AA (LOC105768844), mRNA	Myb domain protein 118, putative [Theobroma cacao]	MYB98_ARATH	MYB98_ARATH	Myb-like DNA-binding domain	Myblike DNAbinding domain containing protein	GO:0009553|embryo sac development;GO:0010183|pollen tube guidance;GO:0045691|regulation of embryo sac central cell differentiation;GO:0045697|regulation of synergid differentiation;GO:0006357|regulation of transcription from RNA polymerase II promoter;GO:0006355|regulation of transcription, DNA-templated;GO:0006351|transcription, DNA-templated	GO:0005634|nucleus	K09422|MYBP; myb proto-oncogene protein, plant;K09422|MYBP; myb proto-oncogene protein, plant	.
TRINITY_DN40240_c1_g1	1.13539	1.65215e-05	0.000120731	up	yes	Gene.84874::TRINITY_DN40240_c1_g1::g.84874::m.84874	1632-3137[+]	PREDICTED: Vitis vinifera ATP-dependent DNA helicase Q-like 5 (LOC100256355), transcript variant X3, mRNA	PREDICTED: ATP-dependent DNA helicase Q-like 5 [Pyrus x bretschneideri]	RQL5_ARATH	RQL5_ARATH	Helicase conserved C-terminal domain	atp-dependent dna helicase	GO:0006284|base-excision repair;GO:0042631|cellular response to water deprivation;GO:0032508|DNA duplex unwinding;GO:0006260|DNA replication;GO:0000724|double-strand break repair via homologous recombination	GO:0005694|chromosome;GO:0005737|cytoplasm;GO:0005634|nucleus	K10730|RECQL4; ATP-dependent DNA helicase Q4 [EC:3.6.4.12];K10730|RECQL4; ATP-dependent DNA helicase Q4 [EC:3.6.4.12]	.
TRINITY_DN44956_c0_g2	1.14365	1.42286e-09	1.96728e-08	up	yes	Gene.88761::TRINITY_DN44956_c0_g2::g.88761::m.88761	149-1249[-]	PREDICTED: Vitis vinifera transcription factor MYB12 (LOC100251652), mRNA	hypothetical protein B456_001G143200 [Gossypium raimondii]	MY111_ARATH	MY111_ARATH	Myb-like DNA-binding domain	Myblike DNAbinding domain containing protein	GO:0030154|cell differentiation;GO:0051555|flavonol biosynthetic process;GO:1900386|positive regulation of flavonol biosynthetic process;GO:0045893|positive regulation of transcription, DNA-templated;GO:0006357|regulation of transcription from RNA polymerase II promoter;GO:0009416|response to light stimulus;GO:0010224|response to UV-B;GO:0006351|transcription, DNA-templated	GO:0005634|nucleus	K09422|MYBP; myb proto-oncogene protein, plant	.
TRINITY_DN50863_c1_g3	2.92569	8.89836e-17	2.61393e-15	up	yes	Gene.92726::TRINITY_DN50863_c1_g3::g.92726::m.92726	235-1080[-]	Actinidia deliciosa ethylene response factor 6 (ERF6) mRNA, complete cds	ethylene response factor 6 [Actinidia deliciosa]	RAP23_ARATH	RAP23_ARATH	AP2 domain	Transcription factor	GO:0008219|cell death;GO:0009873|ethylene-activated signaling pathway;GO:0010286|heat acclimation;GO:0045893|positive regulation of transcription, DNA-templated;GO:0009735|response to cytokinin;GO:0009723|response to ethylene;GO:0009753|response to jasmonic acid;GO:0051707|response to other organism;GO:0006351|transcription, DNA-templatedGO:0006355|regulation of transcription, DNA-templated	GO:0005737|cytoplasm;GO:0005634|nucleus;GO:0005886|plasma membrane	K09286|EREBP; EREBP-like factor	.
TRINITY_DN52129_c2_g1	1.2753	3.44789e-11	5.85677e-10	up	yes	Gene.17::TRINITY_DN52129_c2_g1::g.17::m.17	4601-5599[-]	PREDICTED: Fragaria vesca subsp. vesca auxin response factor 23-like (LOC101299450), transcript variant X2, mRNA	PREDICTED: auxin response factor 23-like isoform X1 [Vitis vinifera]	ARFG_ORYSJ	FBK23_ARATH	F-box domain	F-box kelch-repeat protein	.	.	K14486|K14486, ARF; auxin response factor	map04075|Plant hormone signal transduction
TRINITY_DN49725_c0_g4	1.0674	1.10963e-31	9.14498e-30	up	yes	Gene.1334::TRINITY_DN49725_c0_g4::g.1334::m.1334	203-1180[+]	PREDICTED: Vitis vinifera phospholipid-transporting ATPase 1 (LOC100254060), mRNA	Aminophospholipid ATPase isoform 3 [Theobroma cacao]	ALA1_ARATH	ALA1_ARATH	Cation transport ATPase (P-type)	Phospholipid-transporting atpase	.	GO:0005789|endoplasmic reticulum membrane;GO:0016021|integral component of membrane;GO:0016020|membrane;GO:0005886|plasma membrane	K14802|DRS2, ATP8A; phospholipid-transporting ATPase [EC:3.6.3.1]	.
TRINITY_DN47883_c3_g4	2.36035	5.21034e-06	4.18217e-05	up	yes	Gene.5864::TRINITY_DN47883_c3_g4::g.5864::m.5864	394-1593[+]	PREDICTED: Vitis vinifera protochlorophyllide reductase (LOC100241491), mRNA	PREDICTED: protochlorophyllide reductase [Vitis vinifera]	PORA_CUCSA	PORA_CUCSA	KR domain	.	GO:0015995|chlorophyll biosynthetic process;GO:0015979|photosynthesis	GO:0009507|chloroplast	K00218|E1.3.1.33, por; protochlorophyllide reductase [EC:1.3.1.33]	map00860|Porphyrin and chlorophyll metabolism;map01100|Metabolic pathways;map01110|Biosynthesis of secondary metabolites
TRINITY_DN37723_c0_g1	3.61701	3.00759e-14	7.01648e-13	up	yes	Gene.6398::TRINITY_DN37723_c0_g1::g.6398::m.6398	297-1304[-]	PREDICTED: Ricinus communis nicotianamine synthase (LOC8269821), mRNA	PREDICTED: nicotianamine synthase [Vitis vinifera]	NAS_SOLLC	NAS_SOLLC	Nicotianamine synthase protein	as a sensor for the physiological iron status within the plant, and or might be involved in the transport of iron	GO:0030418|nicotianamine biosynthetic processGO:0030418|nicotianamine biosynthetic process	.	K05953|E2.5.1.43; nicotianamine synthase [EC:2.5.1.43]	.
TRINITY_DN43871_c0_g1	1.40275	0.000143256	0.000849988	up	yes	Gene.7048::TRINITY_DN43871_c0_g1::g.7048::m.7048	1613-2269[+]	PREDICTED: Ricinus communis probable pectinesterase/pectinesterase inhibitor 25 (LOC8277758), mRNA	PREDICTED: pectinesterase 2 isoform X2 [Jatropha curcas]	PME2_CITSI	PME2_CITSI	Pectinesterase	.	GO:0042545|cell wall modification;GO:0045490|pectin catabolic processGO:0042545|cell wall modification	GO:0005618|cell wall;GO:0005576|extracellular regionGO:0005618|cell wall	K01051|E3.1.1.11; pectinesterase [EC:3.1.1.11];K01051|E3.1.1.11; pectinesterase [EC:3.1.1.11]	map01100|Metabolic pathways;map00040|Pentose and glucuronate interconversions;map00500|Starch and sucrose metabolism;map01100|Metabolic pathways;map00040|Pentose and glucuronate interconversions;map00500|Starch and sucrose metabolism
TRINITY_DN52364_c0_g2	3.20763	1.15568e-13	2.53708e-12	up	yes	Gene.7652::TRINITY_DN52364_c0_g2::g.7652::m.7652	1-822[+]	Cercis canadensis voucher Qiu 94127 calcium- and calmodulin-dependent protein kinase (CCaMK) gene, partial cds	PREDICTED: calcium and calcium/calmodulin-dependent serine/threonine-protein kinase [Glycine max]	CCAMK_MEDTR	CCAMK_MEDTR	Protein kinase domain	.	GO:0009877|nodulationGO:0006468|protein phosphorylation	GO:0016021|integral component of membrane	K13412|CPK; calcium-dependent protein kinase [EC:2.7.11.1]	map04626|Plant-pathogen interaction;map05145|Toxoplasmosis
TRINITY_DN47562_c1_g1	1.70079	1.59351e-23	7.98273e-22	up	yes	Gene.11673::TRINITY_DN47562_c1_g1::g.11673::m.11673	2411-3193[-]	PREDICTED: Vitis vinifera paired amphipathic helix protein Sin3-like 4 (LOC100243213), transcript variant X5, mRNA	Paired amphipathic helix protein Sin3-like 4 [Morus notabilis]	SNL3_ARATH	SNL4_ARATH	.	Paired AMPhipathic helix protein	GO:0016575|histone deacetylation;GO:0000122|negative regulation of transcription from RNA polymerase II promoter;GO:0006351|transcription, DNA-templated	GO:0000785|chromatin;GO:0000118|histone deacetylase complex	K11644|SIN3A; paired amphipathic helix protein Sin3a;K11644|SIN3A; paired amphipathic helix protein Sin3a	map05016|Huntington's disease;map04919|Thyroid hormone signaling pathway;map05202|Transcriptional misregulation in cancer;map05016|Huntington's disease;map04919|Thyroid hormone signaling pathway;map05202|Transcriptional misregulation in cancer
TRINITY_DN51200_c0_g1	1.88616	6.35729e-29	4.54237e-27	up	yes	Gene.13004::TRINITY_DN51200_c0_g1::g.13004::m.13004	5066-5416[+]	Taraxacum brevicorniculatum isolate Tk2013-07-15 putative aminoalcoholphosphotransferase mRNA, partial cds	PREDICTED: choline/ethanolaminephosphotransferase 1 [Nicotiana sylvestris]	AAPT1_ARATH	AAPT2_ARATH	.	phosphotransferase 1	GO:0006646|phosphatidylethanolamine biosynthetic process	GO:0016021|integral component of membrane	K00993|EPT1; ethanolaminephosphotransferase [EC:2.7.8.1];K00993|EPT1; ethanolaminephosphotransferase [EC:2.7.8.1]	map00440|Phosphonate and phosphinate metabolism;map01100|Metabolic pathways;map01110|Biosynthesis of secondary metabolites;map00565|Ether lipid metabolism;map00564|Glycerophospholipid metabolism;map00440|Phosphonate and phosphinate metabolism;map01100|Metabolic pathways;map01110|Biosynthesis of secondary metabolites;map00565|Ether lipid metabolism;map00564|Glycerophospholipid metabolism
TRINITY_DN53091_c2_g1	3.12188	6.54822e-21	2.70425e-19	up	yes	Gene.17624::TRINITY_DN53091_c2_g1::g.17624::m.17624	2703-3248[-]	PREDICTED: Nelumbo nucifera vacuolar-processing enzyme-like (LOC104588207), mRNA	hypothetical protein B456_010G103000 [Gossypium raimondii]	VPE_CITSI	VPE_CITSI	Peptidase C13 family	.	GO:0006508|proteolysis	.	K01369|LGMN; legumain [EC:3.4.22.34]	map04142|Lysosome;map04612|Antigen processing and presentation
TRINITY_DN40989_c0_g1	4.07997	1.50198e-08	1.80135e-07	up	yes	Gene.18211::TRINITY_DN40989_c0_g1::g.18211::m.18211	1130-2566[+]	PREDICTED: Nelumbo nucifera delta-1-pyrroline-5-carboxylate synthase (LOC104601951), transcript variant X2, mRNA	aldehyde dehydrogenase 18B copy 2 [Bixa orellana]	P5CS_ACTDE	P5CS_ACTDE	Aldehyde dehydrogenase family	.	GO:0055129|L-proline biosynthetic processGO:0008152|metabolic process;GO:0055114|oxidation-reduction process	GO:0005737|cytoplasm	K12657|ALDH18A1, P5CS; delta-1-pyrroline-5-carboxylate synthetase [EC:2.7.2.11 1.2.1.41]	map01230|Biosynthesis of amino acids;map01100|Metabolic pathways;map01110|Biosynthesis of secondary metabolites;map00330|Arginine and proline metabolism
TRINITY_DN43160_c1_g2	1.1859	4.26374e-11	7.15518e-10	up	yes	Gene.19860::TRINITY_DN43160_c1_g2::g.19860::m.19860	193-1680[+]	PREDICTED: Malus x domestica geraniol 8-hydroxylase-like (LOC103452125), mRNA	geraniol 10-hydroxylase-like protein [Lonicera japonica]	C76B6_CATRO	C76B6_CATRO	Cytochrome P450	.	GO:0016099|monoterpenoid biosynthetic processGO:0055114|oxidation-reduction process	GO:0005789|endoplasmic reticulum membrane;GO:0016021|integral component of membrane	K15099|CYP76B6, G10H; geraniol 8-hydroxylase [EC:1.14.13.152]	.
TRINITY_DN43160_c1_g3	1.11886	0.00501044	0.018558	up	yes	Gene.20344::TRINITY_DN43160_c1_g3::g.20344::m.20344	1-1593[+]	Tabernaemontana elegans geraniol 10-hydroxylase-like protein mRNA, complete cds	geraniol 10-hydroxylase [Ophiorrhiza pumila]	C76B6_CATRO	C76B6_CATRO	Cytochrome P450	.	GO:0016099|monoterpenoid biosynthetic processGO:0055114|oxidation-reduction process	GO:0005789|endoplasmic reticulum membrane;GO:0016021|integral component of membrane	K15099|CYP76B6, G10H; geraniol 8-hydroxylase [EC:1.14.13.152]	.
TRINITY_DN43061_c1_g2	2.14407	0.000359272	0.00192201	up	yes	Gene.20990::TRINITY_DN43061_c1_g2::g.20990::m.20990	446-1408[-]	PREDICTED: Fragaria vesca subsp. vesca manganese-dependent ADP-ribose/CDP-alcohol diphosphatase (LOC101314949), transcript variant X3, mRNA	hypothetical protein CICLE_v10021198mg [Citrus clementina]	ADPRM_ORYSJ	ADPRM_ORYSJ	Calcineurin-like phosphoesterase	Hydrolyzes cAMP to 5'-AMP. Plays an important regulatory role in modulating the intracellular concentration of cAMP, thereby influencing cAMP-dependent processes (By similarity)	.	.	K01517|ADPRM; manganese-dependent ADP-ribose/CDP-alcohol diphosphatase [EC:3.6.1.13 3.6.1.16 3.6.1.53]	map00564|Glycerophospholipid metabolism;map00230|Purine metabolism
TRINITY_DN44619_c2_g6	3.263	0.000456896	0.00237427	up	yes	Gene.24927::TRINITY_DN44619_c2_g6::g.24927::m.24927	1-414[-]	Solanum lycopersicum chromosome ch07, complete genome	unknown [Glycine max]	PPP5_ARATH	PPP5_ARATH	.	serine threonine-protein phosphatase	GO:0010019|chloroplast-nucleus signaling pathway;GO:1902325|negative regulation of chlorophyll biosynthetic process;GO:0006913|nucleocytoplasmic transport;GO:0010017|red or far-red light signaling pathway;GO:0046686|response to cadmium ion	GO:0005737|cytoplasm;GO:0005829|cytosol;GO:0030176|integral component of endoplasmic reticulum membrane;GO:0005635|nuclear envelope;GO:0031965|nuclear membrane;GO:0016607|nuclear speck;GO:0005634|nucleus;GO:0009506|plasmodesma	K04460|PPP5C; serine/threonine-protein phosphatase 5 [EC:3.1.3.16]	map04010|MAPK signaling pathway
TRINITY_DN53563_c0_g1	1.76428	1.0095e-08	1.24078e-07	up	yes	Gene.34644::TRINITY_DN53563_c0_g1::g.34644::m.34644	592-1617[-]	PREDICTED: Nelumbo nucifera cytochrome P450 94B3 (LOC104590309), mRNA	PREDICTED: cytochrome P450 94A1 [Vitis vinifera]	C94A1_VICSA	C94A1_VICSA	Cytochrome P450	.	GO:0055114|oxidation-reduction process	GO:0005789|endoplasmic reticulum membrane;GO:0016021|integral component of membrane	K13407|CYP94A1; fatty acid omega-hydroxylase [EC:1.14.-.-]	map00073|Cutin, suberine and wax biosynthesis
TRINITY_DN50418_c2_g1	2.72516	1.96135e-21	8.40085e-20	up	yes	Gene.34941::TRINITY_DN50418_c2_g1::g.34941::m.34941	2258-2596[+]	Nepenthes alata NaAP2 mRNA for aspartic proteinase 2, complete cds	PREDICTED: aspartic proteinase A1-like [Jatropha curcas]	ASPR_CUCPE	ASPR_CUCPE	Saposin-like type B, region 2	.	GO:0006629|lipid metabolic process	GO:0005773|vacuole	K08245|E3.4.23.40; phytepsin [EC:3.4.23.40]	.
TRINITY_DN42023_c0_g5	1.09169	7.69767e-17	2.2711e-15	up	yes	Gene.41559::TRINITY_DN42023_c0_g5::g.41559::m.41559	2890-3201[-]	PREDICTED: Elaeis guineensis uncharacterized LOC105047185 (LOC105047185), transcript variant X3, mRNA	PREDICTED: uncharacterized protein LOC104587686 isoform X3 [Nelumbo nucifera]	PHS_CHLTE	PHS_PSEPW	Pterin 4 alpha carbinolamine dehydratase	4-alpha-hydroxytetrahydrobiopterin dehydratase activity	GO:0006729|tetrahydrobiopterin biosynthetic processGO:0006729|tetrahydrobiopterin biosynthetic process	.	K01724|PCBD, phhB; 4a-hydroxytetrahydrobiopterin dehydratase [EC:4.2.1.96]	.
TRINITY_DN53200_c2_g1	2.04344	1.21103e-27	7.91146e-26	up	yes	Gene.41573::TRINITY_DN53200_c2_g1::g.41573::m.41573	3694-4080[+]	Morus notabilis Katanin p60 ATPase-containing subunit A-like 2 partial mRNA	PREDICTED: katanin p60 ATPase-containing subunit A-like 2, partial [Malus domestica]	KATL2_XENTR	KATL2_XENTR	ATPase family associated with various cellular activities (AAA)	katanin p60	.	GO:0005737|cytoplasm;GO:0005874|microtubule;GO:0005634|nucleus	K07767|KATNA1; katanin p60 ATPase-containing subunit A1 [EC:3.6.4.3];K07767|KATNA1; katanin p60 ATPase-containing subunit A1 [EC:3.6.4.3]	.
TRINITY_DN48630_c3_g4	1.61003	4.96019e-10	7.27182e-09	up	yes	Gene.47912::TRINITY_DN48630_c3_g4::g.47912::m.47912	113-1615[+]	PREDICTED: Vitis vinifera tryptophan synthase beta chain 1 (LOC100261704), mRNA	hypothetical protein POPTR_0017s14220g [Populus trichocarpa]	TRPB2_AQUAE	TRPB2_AQUAE	Pyridoxal-phosphate dependent enzyme	The beta subunit is responsible for the synthesis of L- tryptophan from indole and L-serine (By similarity)	.	.	K06001|trpB; tryptophan synthase beta chain [EC:4.2.1.20]	map01230|Biosynthesis of amino acids;map00400|Phenylalanine, tyrosine and tryptophan biosynthesis;map00260|Glycine, serine and threonine metabolism;map01110|Biosynthesis of secondary metabolites;map01100|Metabolic pathways;map01130|Biosynthesis of antibiotics
TRINITY_DN44334_c1_g1	1.50987	2.05189e-12	3.95929e-11	up	yes	Gene.54031::TRINITY_DN44334_c1_g1::g.54031::m.54031	1526-2200[-]	Camellia oleifera cultivar Huashuo stearoy-l ACP desaturase (SAD) mRNA, complete cds	stearoy-l ACP desaturase [Camellia oleifera]	STAD_RICCO	STAD_RICCO	Fatty acid desaturase	.	GO:0006633|fatty acid biosynthetic processGO:0006631|fatty acid metabolic process;GO:0055114|oxidation-reduction process	GO:0009507|chloroplast	K03921|DESA1; acyl-[acyl-carrier-protein] desaturase [EC:1.14.19.2]	map00061|Fatty acid biosynthesis;map01212|Fatty acid metabolism;map01040|Biosynthesis of unsaturated fatty acids
TRINITY_DN46749_c0_g1	1.36933	4.94015e-15	1.24631e-13	up	yes	Gene.56183::TRINITY_DN46749_c0_g1::g.56183::m.56183	744-1490[-]	Camellia sinensis pRB mRNA for retinoblastoma related protein, complete cds	PREDICTED: retinoblastoma-related protein-like [Nelumbo nucifera]	RBR_RICCO	RBR_RICCO	Retinoblastoma-associated protein A domain	.	GO:0007049|cell cycle;GO:0051726|regulation of cell cycle;GO:0006357|regulation of transcription from RNA polymerase II promoter;GO:0006351|transcription, DNA-templatedGO:0051726|regulation of cell cycle	GO:0005634|nucleusGO:0005634|nucleus	K04681|RBL1; retinoblastoma-like protein 1	map04350|TGF-beta signaling pathway;map04110|Cell cycle;map05203|Viral carcinogenesis
TRINITY_DN50601_c4_g1	4.57816	3.03367e-90	2.22304e-87	up	yes	Gene.56222::TRINITY_DN50601_c4_g1::g.56222::m.56222	235-726[-]	PREDICTED: Erythranthe guttatus probable calcium-binding protein CML18 (LOC105963267), mRNA	PREDICTED: probable calcium-binding protein CML18 [Sesamum indicum]	CML18_ARATH	CML17_ARATH	EF-hand domain pair	Calcium-binding protein	.	.	K13448|CML; calcium-binding protein CML	map04626|Plant-pathogen interaction
TRINITY_DN44832_c1_g2	2.60246	0.006855	0.0240643	up	yes	Gene.58019::TRINITY_DN44832_c1_g2::g.58019::m.58019	53-601[+]	Cucumis melo genomic chromosome, chr_6	hypothetical protein CISIN_1g033624mg [Citrus sinensis]	Y1627_STAS1	DHRS7_ANOGA	short chain dehydrogenase	Dehydrogenase	.	GO:0016021|integral component of membrane;GO:0005778|peroxisomal membrane	K11166|DHRS7B; dehydrogenase/reductase SDR family member 7B [EC:1.1.-.-]	.
TRINITY_DN53155_c1_g4	1.31568	2.40947e-10	3.66598e-09	up	yes	Gene.59199::TRINITY_DN53155_c1_g4::g.59199::m.59199	186-2030[+]	PREDICTED: Sesamum indicum uncharacterized LOC105164372 (LOC105164372), mRNA	PREDICTED: E3 ubiquitin-protein ligase RBBP6 [Vitis vinifera]	PQT3L_ARATH	PQT3L_ARATH	DWNN domain	Retinoblastoma binding protein 6	.	GO:0005634|nucleusGO:0005634|nucleus	K10624|RBBP6; E3 ubiquitin-protein ligase RBBP6 [EC:2.3.2.27]	.
TRINITY_DN48725_c1_g2	2.20011	7.73973e-07	7.16939e-06	up	yes	Gene.59982::TRINITY_DN48725_c1_g2::g.59982::m.59982	1-591[+]	PREDICTED: Malus x domestica cytochrome P450 94A2-like (LOC103445727), mRNA	PREDICTED: cytochrome P450 94A1-like [Vitis vinifera]	C94A1_VICSA	C94A1_VICSA	Cytochrome P450	.	GO:0055114|oxidation-reduction process	GO:0005789|endoplasmic reticulum membrane;GO:0016021|integral component of membrane	K13407|CYP94A1; fatty acid omega-hydroxylase [EC:1.14.-.-]	map00073|Cutin, suberine and wax biosynthesis
TRINITY_DN46417_c1_g1	1.59591	6.17395e-11	1.01429e-09	up	yes	Gene.60019::TRINITY_DN46417_c1_g1::g.60019::m.60019	1005-1580[+]	PREDICTED: Vitis vinifera pantothenate kinase 2 (LOC100255260), transcript variant X7, mRNA	Pantothenate kinase, putative [Ricinus communis]	PANK2_ARATH	PANK2_ARATH	Protein of unknown function DUF89	PaNtothenate Kinase	GO:0015937|coenzyme A biosynthetic process	GO:0005829|cytosol	K09680|coaW; type II pantothenate kinase [EC:2.7.1.33];K09680|coaW; type II pantothenate kinase [EC:2.7.1.33]	map01100|Metabolic pathways;map00770|Pantothenate and CoA biosynthesis;map01100|Metabolic pathways;map00770|Pantothenate and CoA biosynthesis
TRINITY_DN46258_c0_g3	2.18764	2.88118e-22	1.31574e-20	up	yes	Gene.60852::TRINITY_DN46258_c0_g3::g.60852::m.60852	168-1589[-]	Theobroma cacao Cytochrome P450 71D10, putative (TCM_019307) mRNA, complete cds	PREDICTED: premnaspirodiene oxygenase-like [Vitis vinifera]	C7D55_HYOMU	C7D55_HYOMU	Cytochrome P450	.	GO:0055114|oxidation-reduction process	GO:0016021|integral component of membrane	K15472|CYP71D55; premnaspirodiene oxygenase [EC:1.14.13.121]	map00909|Sesquiterpenoid and triterpenoid biosynthesis
TRINITY_DN48933_c2_g2	1.4952	1.87119e-30	1.44868e-28	up	yes	Gene.62371::TRINITY_DN48933_c2_g2::g.62371::m.62371	430-2985[+]	PREDICTED: Vitis vinifera uncharacterized LOC100257368 (LOC100257368), transcript variant X1, mRNA	PREDICTED: uncharacterized protein LOC102621178 isoform X2 [Citrus sinensis]	LMLN_DROPS	LMLN_DROPS	Leishmanolysin	.	GO:0007420|brain development;GO:0007155|cell adhesion;GO:0051301|cell division;GO:0051298|centrosome duplication;GO:0006338|chromatin remodeling;GO:0022900|electron transport chain;GO:0008354|germ cell migration;GO:0008406|gonad development;GO:0007444|imaginal disc development;GO:0019915|lipid storage;GO:0007100|mitotic centrosome separation;GO:0007076|mitotic chromosome condensation;GO:0007052|m…	GO:0005737|cytoplasm;GO:0016020|membraneGO:0016020|membrane	K13539|LMLN; leishmanolysin-like peptidase [EC:3.4.24.-]	.
TRINITY_DN50160_c2_g2	2.70366	0.000159227	0.000934191	up	yes	Gene.72547::TRINITY_DN50160_c2_g2::g.72547::m.72547	113-1003[+]	PREDICTED: Vitis vinifera uncharacterized protein C24B11.05 (LOC100257326), transcript variant X2, mRNA	Haloacid dehalogenase-like hydrolase superfamily protein [Theobroma cacao]	YAI5_SCHPO	YAI5_SCHPO	Haloacid dehalogenase-like hydrolase	.	GO:0006206|pyrimidine nucleobase metabolic process	GO:0005737|cytoplasm;GO:0005829|cytosol;GO:0005634|nucleus	K18551|SDT1; pyrimidine and pyridine-specific 5'-nucleotidase [EC:3.1.3.-]	map00760|Nicotinate and nicotinamide metabolism
TRINITY_DN37573_c0_g1	1.10597	3.12787e-23	1.53201e-21	up	yes	Gene.74372::TRINITY_DN37573_c0_g1::g.74372::m.74372	1914-2783[-]	PREDICTED: Brachypodium distachyon ankyrin repeat and SAM domain-containing protein 6-like (LOC100841811), mRNA	PREDICTED: uncharacterized protein LOC100242008 [Vitis vinifera]	BICC_DROME	BICC_DROME	SAM domain (Sterile alpha motif)	High density lipoprotein binding protein	GO:0030036|actin cytoskeleton organization;GO:0000226|microtubule cytoskeleton organization;GO:0000278|mitotic cell cycle;GO:0007275|multicellular organism development;GO:0007319|negative regulation of oskar mRNA translation;GO:0048477|oogenesis;GO:0007297|ovarian follicle cell migration	.	K18756|BICC1, BICC; protein bicaudal C	.
TRINITY_DN52115_c3_g1	1.51081	6.18299e-26	3.61235e-24	up	yes	Gene.80078::TRINITY_DN52115_c3_g1::g.80078::m.80078	141-872[+]	PREDICTED: Beta vulgaris subsp. vulgaris leucoanthocyanidin reductase-like (LOC104908227), mRNA	hypothetical protein PHAVU_007G102100g [Phaseolus vulgaris]	LAR_DESUN	LAR_DESUN	NmrA-like family	.	GO:0010023|proanthocyanidin biosynthetic process	.	K13081|LAR; leucoanthocyanidin reductase [EC:1.17.1.3]	map00941|Flavonoid biosynthesis;map01110|Biosynthesis of secondary metabolites
TRINITY_DN50102_c1_g3	2.57267	1.1285e-15	3.026e-14	up	yes	Gene.80560::TRINITY_DN50102_c1_g3::g.80560::m.80560	2932-3540[+]	Solanum pennellii chromosome ch03, complete genome	PREDICTED: malate synthase, glyoxysomal [Vitis vinifera]	MASY_RICCO	MASY_RICCO	Malate synthase	.	GO:0006097|glyoxylate cycle;GO:0006099|tricarboxylic acid cycleGO:0006097|glyoxylate cycle	GO:0009514|glyoxysome	K01638|E2.3.3.9, aceB, glcB; malate synthase [EC:2.3.3.9]	map00620|Pyruvate metabolism;map01200|Carbon metabolism;map00630|Glyoxylate and dicarboxylate metabolism;map01110|Biosynthesis of secondary metabolites;map01100|Metabolic pathways;map01120|Microbial metabolism in diverse environments
TRINITY_DN54059_c3_g3	2.92501	1.0033e-26	6.21508e-25	up	yes	Gene.82045::TRINITY_DN54059_c3_g3::g.82045::m.82045	783-1196[-]	PREDICTED: Zea mays LOC100286140 (pco079297), transcript variant X1, mRNA	vacuolar-processing enzyme precursor [Sesamum indicum]	VPE_RICCO	VPE_RICCO	Peptidase C13 family	.	GO:0006508|proteolysis	.	K01369|LGMN; legumain [EC:3.4.22.34]	map04142|Lysosome;map04612|Antigen processing and presentation
TRINITY_DN34815_c0_g1	1.36564	0.0136316	0.0427054	up	yes	Gene.85040::TRINITY_DN34815_c0_g1::g.85040::m.85040	49-945[-]	Prunus persica hypothetical protein (PRUPE_ppa009248mg) mRNA, complete cds	PREDICTED: hevamine-A [Ricinus communis]	CHIT3_VITVI	CHIT3_VITVI	Glycosyl hydrolases family 18	.	GO:0006032|chitin catabolic process;GO:0000272|polysaccharide catabolic processGO:0005975|carbohydrate metabolic process	.	K01183|E3.2.1.14; chitinase [EC:3.2.1.14]	map01100|Metabolic pathways;map00520|Amino sugar and nucleotide sugar metabolism;map00500|Starch and sucrose metabolism
TRINITY_DN44270_c1_g1	2.02239	7.10525e-52	1.60301e-49	up	yes	Gene.87411::TRINITY_DN44270_c1_g1::g.87411::m.87411	1972-2379[-]	PREDICTED: Citrus sinensis UDP-galactose/UDP-glucose transporter 2 (LOC102609568), transcript variant X3, misc_RNA	PREDICTED: UDP-galactose/UDP-glucose transporter 4 [Vitis vinifera]	UTR2_ARATH	UTR2_ARATH	UAA transporter family	.	GO:0072334|UDP-galactose transmembrane transportGO:0055085|transmembrane transport	GO:0030176|integral component of endoplasmic reticulum membrane;GO:0030173|integral component of Golgi membrane	K15277|SLC35B3, PAPST2; solute carrier family 35 (adenosine 3'-phospho 5'-phosphosulfate transporter), member B3;K15277|SLC35B3, PAPST2; solute carrier family 35 (adenosine 3'-phospho 5'-phosphosulfate transporter), member B3	.
TRINITY_DN43303_c3_g1	1.01001	1.00836e-20	4.09274e-19	up	yes	Gene.89174::TRINITY_DN43303_c3_g1::g.89174::m.89174	292-933[-]	Prunus persica hypothetical protein (PRUPE_ppa000701mg) mRNA, complete cds	Translation initiation factor IF-2 isoform 2 [Theobroma cacao]	IF2C_ARATH	IF2C_ARATH	Elongation factor Tu GTP binding domain	One of the essential components for the initiation of protein synthesis. Protects formylmethionyl-tRNA from spontaneous hydrolysis and promotes its binding to the 30S ribosomal subunits. Also involved in the hydrolysis of GTP during the formation of the 70S ribosomal complex (By similarity)	.	GO:0009507|chloroplast;GO:0009941|chloroplast envelope;GO:0009570|chloroplast stroma	K02519|infB, MTIF2; translation initiation factor IF-2	.
TRINITY_DN44986_c1_g2	1.69149	1.54234e-18	5.2786e-17	up	yes	Gene.1114::TRINITY_DN44986_c1_g2::g.1114::m.1114	237-617[+]	Theobroma cacao P-type ATPase transporter (TCM_025159) mRNA, complete cds	PREDICTED: probable manganese-transporting ATPase PDR2 [Fragaria vesca subsp. vesca]	PDR2_ARATH	PDR2_ARATH	.	P-type atpase	GO:0006874|cellular calcium ion homeostasis;GO:0006875|cellular metal ion homeostasis;GO:0016036|cellular response to phosphate starvation;GO:0010073|meristem maintenance;GO:0009846|pollen germination;GO:0010152|pollen maturation;GO:0048867|stem cell fate determination	GO:0005783|endoplasmic reticulum;GO:0005789|endoplasmic reticulum membrane;GO:0005887|integral component of plasma membrane;GO:0005886|plasma membrane	K14950|ATP13A1; cation-transporting ATPase 13A1 [EC:3.6.3.-]	.
TRINITY_DN43026_c3_g4	4.12067	1.7523e-26	1.0673e-24	up	yes	Gene.4493::TRINITY_DN43026_c3_g4::g.4493::m.4493	318-2588[-]	PREDICTED: Glycine max AP2-like ethylene-responsive transcription factor BBM1 (LOC100797584), mRNA	hypothetical protein POPTR_0010s18840g [Populus trichocarpa]	BBM1_BRANA	BBM2_BRANA	AP2 domain	.	GO:0007275|multicellular organism development;GO:0006351|transcription, DNA-templatedGO:0006355|regulation of transcription, DNA-templated	GO:0005634|nucleus	K09285|OVM, ANT; AP2-like factor, ANT lineage	.
TRINITY_DN52592_c3_g2	1.20594	1.20994e-11	2.15926e-10	up	yes	Gene.6987::TRINITY_DN52592_c3_g2::g.6987::m.6987	2-532[+]	PREDICTED: Jatropha curcas DNA (cytosine-5)-methyltransferase CMT2 (LOC105629498), transcript variant X2, mRNA	PREDICTED: DNA (cytosine-5)-methyltransferase CMT2 isoform X1 [Ricinus communis]	CMT2_ARATH	CMT2_ARATH	C-5 cytosine-specific DNA methylase	Cytosine-specific methyltransferase	GO:0034605|cellular response to heat;GO:0016569|covalent chromatin modification;GO:0010426|DNA methylation on cytosine within a CHH sequence;GO:0006355|regulation of transcription, DNA-templated;GO:0006351|transcription, DNA-templated	GO:0005634|nucleus	K00558|DNMT1, dcm; DNA (cytosine-5)-methyltransferase 1 [EC:2.1.1.37];K00558|DNMT1, dcm; DNA (cytosine-5)-methyltransferase 1 [EC:2.1.1.37]	map00270|Cysteine and methionine metabolism;map01100|Metabolic pathways;map05206|MicroRNAs in cancer;map00270|Cysteine and methionine metabolism;map01100|Metabolic pathways;map05206|MicroRNAs in cancer
TRINITY_DN50935_c0_g4	1.39907	0.00398124	0.0152924	up	yes	Gene.7338::TRINITY_DN50935_c0_g4::g.7338::m.7338	172-684[-]	.	putative phospholipid-transporting ATPase 12 family protein [Populus trichocarpa]	ALA9_ARATH	ALA9_ARATH	Phospholipid-translocating P-type ATPase C-terminal	Phospholipid-transporting atpase	GO:0048194|Golgi vesicle budding	GO:0000139|Golgi membrane;GO:0016021|integral component of membrane;GO:0005886|plasma membrane;GO:0005802|trans-Golgi network	K01530|E3.6.3.1; phospholipid-translocating ATPase [EC:3.6.3.1]	map04742|Taste transduction;map00230|Purine metabolism
TRINITY_DN50103_c0_g1	1.89077	7.42735e-17	2.1934e-15	up	yes	Gene.8507::TRINITY_DN50103_c0_g1::g.8507::m.8507	1811-2122[+]	Theobroma cacao Actin-related protein 2/3 complex subunit 2 (TCM_020969) mRNA, complete cds	PREDICTED: actin-related protein 2/3 complex subunit 2B isoform X2 [Vitis vinifera]	ARC2B_ARATH	ARC2B_ARATH	.	protein 2 3 complex subunit	GO:0007015|actin filament organization;GO:0030041|actin filament polymerization;GO:0034314|Arp2/3 complex-mediated actin nucleation	GO:0005885|Arp2/3 protein complex;GO:0042995|cell projection;GO:0005737|cytoplasm	K05758|ARPC2; actin related protein 2/3 complex, subunit 2	map04144|Endocytosis;map05100|Bacterial invasion of epithelial cells;map05132|Salmonella infection;map05131|Shigellosis;map05130|Pathogenic Escherichia coli infection;map04666|Fc gamma R-mediated phagocytosis;map04810|Regulation of actin cytoskeleton
TRINITY_DN44152_c1_g1	1.47681	9.64078e-23	4.56585e-21	up	yes	Gene.8745::TRINITY_DN44152_c1_g1::g.8745::m.8745	2848-5118[-]	PREDICTED: Vitis vinifera uncharacterized LOC100852980 (LOC100852980), transcript variant X3, misc_RNA	PREDICTED: uncharacterized protein LOC100852980 [Vitis vinifera]	RFC3_ARATH	RFC3_ARATH	.	DNA polymerase III subunit delta'	GO:0006281|DNA repair;GO:0006261|DNA-dependent DNA replication	GO:0005663|DNA replication factor C complex;GO:0005634|nucleus	K10756|RFC3_5; replication factor C subunit 3/5	map03030|DNA replication;map03430|Mismatch repair;map03420|Nucleotide excision repair
TRINITY_DN53457_c4_g6	1.34922	0.000909745	0.00432086	up	yes	Gene.8754::TRINITY_DN53457_c4_g6::g.8754::m.8754	105-602[+]	Populus trichocarpa equilibrative nucleoside transporter family protein (POPTR_0011s04080g) mRNA, complete cds	PREDICTED: equilibrative nucleotide transporter 3-like isoform X2 [Solanum tuberosum]	ENT3_ARATH	ENT3_ARATH	.	solute carrier family 29 (nucleoside transporters), member	GO:0015858|nucleoside transport	GO:0016021|integral component of membrane;GO:0005886|plasma membrane	K15014|SLC29A1_2_3, ENT1_2_3; solute carrier family 29 (equilibrative nucleoside transporter), member 1/2/3	.
TRINITY_DN53710_c1_g1	1.8389	1.07826e-35	1.1164e-33	up	yes	Gene.13623::TRINITY_DN53710_c1_g1::g.13623::m.13623	2-535[+]	PREDICTED: Vitis vinifera two-component response regulator ARR1 (LOC100263661), transcript variant X2, mRNA	unnamed protein product [Coffea canephora]	ARR2_ARATH	ARR2_ARATH	Response regulator receiver domain	two component, sigma54 specific, transcriptional regulator, Fis family	GO:0071368|cellular response to cytokinin stimulus;GO:0009736|cytokinin-activated signaling pathway;GO:0009873|ethylene-activated signaling pathway;GO:0010150|leaf senescence;GO:0010082|regulation of root meristem growth;GO:0080113|regulation of seed growth;GO:0010119|regulation of stomatal movement;GO:0009735|response to cytokinin;GO:0009723|response to ethylene;GO:0048364|root development;GO:00…	GO:0005634|nucleus	K14491|ARR-B; two-component response regulator ARR-B family;K14491|ARR-B; two-component response regulator ARR-B family	map04075|Plant hormone signal transduction;map04075|Plant hormone signal transduction
TRINITY_DN48626_c0_g2	2.39821	9.30804e-23	4.41509e-21	up	yes	Gene.16232::TRINITY_DN48626_c0_g2::g.16232::m.16232	3-305[-]	Malus x domestica cultivar Fuji calcium antiporter 1 gene, complete cds	PREDICTED: vacuolar cation/proton exchanger 3 [Ricinus communis]	CAX3_ARATH	CAX3_ARATH	.	Calcium Proton	GO:0006874|cellular calcium ion homeostasis;GO:0030026|cellular manganese ion homeostasis;GO:0006882|cellular zinc ion homeostasis;GO:0055062|phosphate ion homeostasis;GO:0006793|phosphorus metabolic process;GO:0051592|response to calcium ion;GO:0009624|response to nematode	GO:0016021|integral component of membrane;GO:0009705|plant-type vacuole membrane;GO:0005774|vacuolar membrane;GO:0005773|vacuole	K07300|chaA, CAX; Ca2+:H+ antiporter	.
TRINITY_DN48023_c3_g1	1.08105	2.04522e-18	6.92157e-17	up	yes	Gene.20638::TRINITY_DN48023_c3_g1::g.20638::m.20638	543-851[-]	PREDICTED: Nelumbo nucifera potassium channel KAT3-like (LOC104610159), transcript variant X2, mRNA	hypothetical protein PHAVU_011G1818001g, partial [Phaseolus vulgaris]	KAT1_ORYSJ	KAT1_ARATH	Ion channel	Potassium voltage-gated channel, subfamily H (Eag-related), member	GO:0042391|regulation of membrane potentialGO:0006811|ion transport;GO:0055085|transmembrane transport	GO:0005887|integral component of plasma membrane;GO:0005886|plasma membraneGO:0016020|membrane	K01230|MAN1; mannosyl-oligosaccharide alpha-1,2-mannosidase [EC:3.2.1.113]	map04141|Protein processing in endoplasmic reticulum;map00513|Various types of N-glycan biosynthesis;map01100|Metabolic pathways;map00510|N-Glycan biosynthesis
TRINITY_DN52592_c3_g3	1.17751	1.416e-11	2.51039e-10	up	yes	Gene.21663::TRINITY_DN52592_c3_g3::g.21663::m.21663	2496-3071[+]	PREDICTED: Citrus sinensis DNA (cytosine-5)-methyltransferase CMT2-like (LOC102609368), mRNA	PREDICTED: DNA (cytosine-5)-methyltransferase CMT2 [Prunus mume]	CMT2_ARATH	CMT2_ARATH	.	Cytosine-specific methyltransferase	GO:0034605|cellular response to heat;GO:0016569|covalent chromatin modification;GO:0010426|DNA methylation on cytosine within a CHH sequence;GO:0006355|regulation of transcription, DNA-templated;GO:0006351|transcription, DNA-templated	GO:0005634|nucleus	K00558|DNMT1, dcm; DNA (cytosine-5)-methyltransferase 1 [EC:2.1.1.37];K00558|DNMT1, dcm; DNA (cytosine-5)-methyltransferase 1 [EC:2.1.1.37]	map00270|Cysteine and methionine metabolism;map01100|Metabolic pathways;map05206|MicroRNAs in cancer;map00270|Cysteine and methionine metabolism;map01100|Metabolic pathways;map05206|MicroRNAs in cancer
TRINITY_DN51721_c2_g1	2.68015	2.7007e-09	3.60589e-08	up	yes	Gene.24547::TRINITY_DN51721_c2_g1::g.24547::m.24547	2788-3795[+]	PREDICTED: Vitis vinifera poly [ADP-ribose] polymerase 3 (LOC100251949), mRNA	PREDICTED: poly [ADP-ribose] polymerase 3 [Vitis vinifera]	PARP3_MEDTR	PARP3_MEDTR	WGR domain	.	GO:0006471|protein ADP-ribosylationGO:0006471|protein ADP-ribosylation	GO:0005634|nucleus	K10798|PARP; poly [ADP-ribose] polymerase [EC:2.4.2.30];K10798|PARP; poly [ADP-ribose] polymerase [EC:2.4.2.30]	map03410|Base excision repair;map03410|Base excision repair
TRINITY_DN44768_c4_g1	3.21117	2.36618e-12	4.53572e-11	up	yes	Gene.33864::TRINITY_DN44768_c4_g1::g.33864::m.33864	1596-2129[-]	PREDICTED: Gossypium raimondii 40S ribosomal protein S3-3-like (LOC105768147), mRNA	Replication A 1A-like protein [Theobroma cacao]	RS31_ARATH	RS31_ARATH	.	Binds the lower part of the 30S subunit head. Binds mRNA in the 70S ribosome, positioning it for translation (By similarity)	GO:0002181|cytoplasmic translation;GO:0006281|DNA repair;GO:0042256|mature ribosome assembly;GO:0009651|response to salt stress	GO:0009507|chloroplast;GO:0005829|cytosol;GO:0022626|cytosolic ribosome;GO:0022627|cytosolic small ribosomal subunit;GO:0016020|membrane;GO:0005634|nucleus;GO:0009506|plasmodesma;GO:0005774|vacuolar membrane;GO:0005773|vacuole	K02985|RP-S3e, RPS3; small subunit ribosomal protein S3e	map03010|Ribosome
TRINITY_DN46843_c2_g2	3.75395	0.000261413	0.00145182	up	yes	Gene.34612::TRINITY_DN46843_c2_g2::g.34612::m.34612	958-1548[-]	PREDICTED: Nicotiana tomentosiformis alpha-L-fucosidase 1-like (LOC104106800), mRNA	Alpha-L-fucosidase 1 [Theobroma cacao]	FUCO1_ARATH	FUCO1_ARATH	Alpha-L-fucosidase	alpha-l-fucosidase	GO:0005975|carbohydrate metabolic process;GO:0006516|glycoprotein catabolic processGO:0005975|carbohydrate metabolic process	GO:0048046|apoplast;GO:0005773|vacuole	K01206|FUCA; alpha-L-fucosidase [EC:3.2.1.51];K01206|FUCA; alpha-L-fucosidase [EC:3.2.1.51]	map00511|Other glycan degradation;map00511|Other glycan degradation
TRINITY_DN47265_c2_g2	1.2857	1.49807e-17	4.70475e-16	up	yes	Gene.35576::TRINITY_DN47265_c2_g2::g.35576::m.35576	1689-2333[+]	PREDICTED: Nelumbo nucifera E3 ubiquitin-protein ligase SDIR1 (LOC104597150), transcript variant X6, mRNA	PREDICTED: E3 ubiquitin-protein ligase SDIR1 isoform X1 [Vitis vinifera]	SDIR1_ARATH	SDIR1_ARATH	.	zinc ion binding	GO:0009789|positive regulation of abscisic acid-activated signaling pathway;GO:0043161|proteasome-mediated ubiquitin-dependent protein catabolic process;GO:0000209|protein polyubiquitination;GO:0016567|protein ubiquitination;GO:0042787|protein ubiquitination involved in ubiquitin-dependent protein catabolic process;GO:0009737|response to abscisic acid;GO:0009651|response to salt stress;GO:0009414…	GO:0005783|endoplasmic reticulum;GO:0016021|integral component of membrane;GO:0043231|intracellular membrane-bounded organelle;GO:0031090|organelle membrane	K16283|SDIR1; E3 ubiquitin-protein ligase SDIR1 [EC:2.3.2.27]	.
TRINITY_DN47451_c1_g2	5.86264	3.37263e-09	4.45085e-08	up	yes	Gene.37372::TRINITY_DN47451_c1_g2::g.37372::m.37372	50-1858[-]	Actinidia chinensis terpene synthase (TPS1) mRNA, complete cds	(-)-alpha-terpineol synthase [Vitis vinifera]	ATESY_VITVI	ATESY_VITVI	Terpene synthase, N-terminal domain	.	GO:0016114|terpenoid biosynthetic processGO:0008152|metabolic process	.	K18108|E4.2.3.111; (-)-alpha-terpineol synthase [EC:4.2.3.111]	map01100|Metabolic pathways;map00902|Monoterpenoid biosynthesis;map01110|Biosynthesis of secondary metabolites
TRINITY_DN15277_c0_g1	3.86587	0.00292803	0.0117907	up	yes	Gene.39856::TRINITY_DN15277_c0_g1::g.39856::m.39856	1-306[+]	PREDICTED: Solanum tuberosum protein DETOXIFICATION 16-like (LOC102581281), mRNA	PREDICTED: MATE efflux family protein 7-like [Jatropha curcas]	DTX16_ARATH	DTX16_ARATH	.	Mate efflux family protein	GO:0006855|drug transmembrane transport;GO:0009624|response to nematode	GO:0016021|integral component of membrane;GO:0005774|vacuolar membrane	K03327|TC.MATE, SLC47A, norM, mdtK, dinF; multidrug resistance protein, MATE family	.
TRINITY_DN41403_c2_g1	1.44788	9.6366e-09	1.1883e-07	up	yes	Gene.41441::TRINITY_DN41403_c2_g1::g.41441::m.41441	102-1511[+]	PREDICTED: Sesamum indicum two-component response regulator ARR12-like (LOC105166376), mRNA	PREDICTED: two-component response regulator ARR12 [Vitis vinifera]	ARR18_ARATH	ARR18_ARATH	.	Transcription factor	GO:0009736|cytokinin-activated signaling pathway;GO:0000160|phosphorelay signal transduction system;GO:0006351|transcription, DNA-templated	GO:0005634|nucleus	K14491|ARR-B; two-component response regulator ARR-B family	map04075|Plant hormone signal transduction
TRINITY_DN50701_c2_g1	1.44433	1.92837e-16	5.51554e-15	up	yes	Gene.41540::TRINITY_DN50701_c2_g1::g.41540::m.41540	884-1543[+]	PREDICTED: Ricinus communis probable WRKY transcription factor 2 (LOC8260453), transcript variant X3, mRNA	PREDICTED: probable WRKY transcription factor 2 [Vitis vinifera]	WRKY2_ARATH	WRKY2_ARATH	WRKY DNA -binding domain	WRKY transcription factor	GO:0030010|establishment of cell polarity;GO:0009942|longitudinal axis specification;GO:0009555|pollen development;GO:0006355|regulation of transcription, DNA-templated;GO:0006351|transcription, DNA-templatedGO:0006355|regulation of transcription, DNA-templated	GO:0005634|nucleus	K18835|WRKY2; WRKY transcription factor 2;K18835|WRKY2; WRKY transcription factor 2	map04626|Plant-pathogen interaction;map04626|Plant-pathogen interaction
TRINITY_DN48659_c4_g3	1.97795	1.37469e-08	1.65815e-07	up	yes	Gene.42348::TRINITY_DN48659_c4_g3::g.42348::m.42348	333-734[-]	PREDICTED: Citrus sinensis trifunctional UDP-glucose 4,6-dehydratase/UDP-4-keto-6-deoxy-D-glucose 3,5-epimerase/UDP-4-keto-L-rhamnose-reductase RHM1-like (LOC102622881), mRNA	unnamed protein product [Vitis vinifera]	RMLCD_ARATH	RMLCD_ARATH	.	dTDP-glucose 4-6-dehydratase	GO:0071555|cell wall organization;GO:0019305|dTDP-rhamnose biosynthetic process;GO:0010253|UDP-rhamnose biosynthetic process	GO:0048046|apoplast;GO:0005829|cytosol;GO:0005886|plasma membrane;GO:0009506|plasmodesma	K12451|UER1; 3,5-epimerase/4-reductase [EC:5.1.3.- 1.1.1.-]	map00520|Amino sugar and nucleotide sugar metabolism;map00523|Polyketide sugar unit biosynthesis;map01130|Biosynthesis of antibiotics
TRINITY_DN54532_c5_g2	2.97471	0.0055559	0.0202124	up	yes	Gene.44304::TRINITY_DN54532_c5_g2::g.44304::m.44304	1-813[-]	Gossypium arboreum clone GM276M14-jhh, complete sequence	Uncharacterized protein TCM_043787 [Theobroma cacao]	YI31B_YEAST	YI31B_YEAST	Retroviral aspartyl protease	.	GO:0015074|DNA integration;GO:0006310|DNA recombination;GO:0032197|transposition, RNA-mediated	GO:0005737|cytoplasm;GO:0005634|nucleus;GO:0000943|retrotransposon nucleocapsid	K07497|K07497; putative transposase	.
TRINITY_DN44569_c2_g2	2.51462	8.87511e-31	7.0265e-29	up	yes	Gene.45999::TRINITY_DN44569_c2_g2::g.45999::m.45999	2355-2663[+]	Medicago truncatula UDP-glucuronic acid decarboxylase-like protein partial mRNA	UDP-glucuronic acid decarboxylase 1 [Glycine soja]	UXS4_ARATH	UXS2_ARATH	.	Nad-dependent epimerase dehydratase	GO:0042732|D-xylose metabolic process;GO:0019305|dTDP-rhamnose biosynthetic process;GO:0033320|UDP-D-xylose biosynthetic process	GO:0005768|endosome;GO:0005794|Golgi apparatus;GO:0032580|Golgi cisterna membrane;GO:0000139|Golgi membrane;GO:0016021|integral component of membrane;GO:0016020|membrane;GO:0005886|plasma membrane;GO:0005802|trans-Golgi network	K08678|UXS1, uxs; UDP-glucuronate decarboxylase [EC:4.1.1.35];K08678|UXS1, uxs; UDP-glucuronate decarboxylase [EC:4.1.1.35]	map01100|Metabolic pathways;map00500|Starch and sucrose metabolism;map00520|Amino sugar and nucleotide sugar metabolism;map01100|Metabolic pathways;map00500|Starch and sucrose metabolism;map00520|Amino sugar and nucleotide sugar metabolism
TRINITY_DN41196_c0_g1	1.31011	3.47359e-05	0.00023715	up	yes	Gene.48957::TRINITY_DN41196_c0_g1::g.48957::m.48957	1270-1980[-]	PREDICTED: Sesamum indicum transcription factor PIF3 (LOC105169008), transcript variant X3, mRNA	unnamed protein product [Coffea canephora]	PIF3_ARATH	PIF3_ARATH	.	Transcription factor	GO:0009704|de-etiolation;GO:0009740|gibberellic acid mediated signaling pathway;GO:0031539|positive regulation of anthocyanin metabolic process;GO:0010017|red or far-red light signaling pathway;GO:0009585|red, far-red light phototransduction;GO:0006355|regulation of transcription, DNA-templated;GO:0009639|response to red or far red light;GO:0006351|transcription, DNA-templated	GO:0005634|nucleus	K12126|PIF3; phytochrome-interacting factor 3	map04712|Circadian rhythm - plant;map04075|Plant hormone signal transduction
TRINITY_DN48772_c3_g1	2.74053	7.80061e-11	1.26287e-09	up	yes	Gene.51571::TRINITY_DN48772_c3_g1::g.51571::m.51571	1760-2884[-]	PREDICTED: Fragaria vesca subsp. vesca protein ABSCISIC ACID-INSENSITIVE 5 (LOC101313628), transcript variant X3, mRNA	PREDICTED: protein ABSCISIC ACID-INSENSITIVE 5 [Cucumis sativus]	ABI5_ARATH	ABI5_ARATH	.	Protein ABSCISIC ACID-INSENSITIVE	GO:0009738|abscisic acid-activated signaling pathway;GO:0010187|negative regulation of seed germination;GO:0045893|positive regulation of transcription, DNA-templated;GO:0006355|regulation of transcription, DNA-templated;GO:0009737|response to abscisic acid;GO:0010200|response to chitin;GO:0009739|response to gibberellin;GO:0009651|response to salt stress;GO:0009414|response to water deprivation;…	GO:0005634|nucleus	K14432|ABF; ABA responsive element binding factor	map04075|Plant hormone signal transduction
TRINITY_DN46155_c3_g1	1.33269	0.00152466	0.00675412	up	yes	Gene.53289::TRINITY_DN46155_c3_g1::g.53289::m.53289	997-2361[-]	Vitis vinifera contig VV78X029411.5, whole genome shotgun sequence	PREDICTED: transcription factor PIF3-like isoform X1 [Vitis vinifera]	PIF3_ARATH	PIF3_ARATH	.	Transcription factor	GO:0009704|de-etiolation;GO:0009740|gibberellic acid mediated signaling pathway;GO:0031539|positive regulation of anthocyanin metabolic process;GO:0010017|red or far-red light signaling pathway;GO:0009585|red, far-red light phototransduction;GO:0006355|regulation of transcription, DNA-templated;GO:0009639|response to red or far red light;GO:0006351|transcription, DNA-templated	GO:0005634|nucleus	K12126|PIF3; phytochrome-interacting factor 3	map04712|Circadian rhythm - plant;map04075|Plant hormone signal transduction
TRINITY_DN43585_c3_g1	1.32708	3.61847e-06	2.98398e-05	up	yes	Gene.55159::TRINITY_DN43585_c3_g1::g.55159::m.55159	1626-3017[+]	Camellia sinensis disproportionating enzyme 2 mRNA, complete cds	disproportionating enzyme 2 [Camellia sinensis]	DPE2_ARATH	DPE2_ARATH	4-alpha-glucanotransferase	4-alpha-glucanotransferase	GO:0000025|maltose catabolic process;GO:0000023|maltose metabolic process;GO:0005976|polysaccharide metabolic process;GO:0005983|starch catabolic processGO:0005975|carbohydrate metabolic process	GO:0005829|cytosol	K00705|malQ; 4-alpha-glucanotransferase [EC:2.4.1.25];K00705|malQ; 4-alpha-glucanotransferase [EC:2.4.1.25];K00705|malQ; 4-alpha-glucanotransferase [EC:2.4.1.25]	map01100|Metabolic pathways;map00500|Starch and sucrose metabolism;map01110|Biosynthesis of secondary metabolites;map01100|Metabolic pathways;map00500|Starch and sucrose metabolism;map01110|Biosynthesis of secondary metabolites;map01100|Metabolic pathways;map00500|Starch and sucrose metabolism;map01110|Biosynthesis of secondary metabolites
TRINITY_DN48409_c2_g5	3.85546	2.0405e-41	2.8366e-39	up	yes	Gene.55466::TRINITY_DN48409_c2_g5::g.55466::m.55466	1897-2820[+]	PREDICTED: Vitis vinifera hsp70-Hsp90 organizing protein 3-like (LOC100855394), mRNA	PREDICTED: hsp70-Hsp90 organizing protein 3 [Tarenaya hassleriana]	HSOP3_ARATH	HSOP3_ARATH	Tetratricopeptide repeat	tetratricopeptide repeat domain	GO:0051131|chaperone-mediated protein complex assembly;GO:0010286|heat acclimation;GO:0009408|response to heat;GO:0009644|response to high light intensity;GO:0042542|response to hydrogen peroxide	GO:0005737|cytoplasm;GO:0005634|nucleus	K09553|STIP1; stress-induced-phosphoprotein 1;K09553|STIP1; stress-induced-phosphoprotein 1	map05020|Prion diseases;map05020|Prion diseases
TRINITY_DN48439_c1_g1	3.39883	4.56153e-13	9.41694e-12	up	yes	Gene.71322::TRINITY_DN48439_c1_g1::g.71322::m.71322	3-1706[+]	.	PREDICTED: flavonoid 3'-monooxygenase-like [Citrus sinensis]	F3PH_PETHY	F3PH_ARATH	Cytochrome P450	Cytochrome p450	GO:0009813|flavonoid biosynthetic process;GO:0009733|response to auxin;GO:0044550|secondary metabolite biosynthetic processGO:0055114|oxidation-reduction process	GO:0005789|endoplasmic reticulum membrane;GO:0016021|integral component of membrane;GO:0016020|membrane	K05280|E1.14.13.21; flavonoid 3'-monooxygenase [EC:1.14.13.21]	map00944|Flavone and flavonol biosynthesis;map01100|Metabolic pathways;map00941|Flavonoid biosynthesis;map01110|Biosynthesis of secondary metabolites
TRINITY_DN44823_c1_g2	1.01852	2.49483e-09	3.34662e-08	up	yes	Gene.71942::TRINITY_DN44823_c1_g2::g.71942::m.71942	3478-3924[-]	Camellia chekiangoleosa isolate zjs01 enoyl-[acyl-carrier-protein] reductase (EAR) mRNA, complete cds	enoyl-[acyl-carrier-protein] reductase [Camellia chekiangoleosa]	FABI_ARATH	FABI_ARATH	.	Enoyl- acyl-carrier-protein reductase NADH	GO:0006633|fatty acid biosynthetic process	GO:0009507|chloroplast;GO:0009941|chloroplast envelope;GO:0009570|chloroplast stroma;GO:0005835|fatty acid synthase complex;GO:0009579|thylakoid	K00208|fabI; enoyl-[acyl-carrier protein] reductase I [EC:1.3.1.9 1.3.1.10]	map01100|Metabolic pathways;map00061|Fatty acid biosynthesis;map01212|Fatty acid metabolism;map00780|Biotin metabolism
TRINITY_DN52592_c3_g1	2.70279	3.62431e-18	1.19792e-16	up	yes	Gene.74651::TRINITY_DN52592_c3_g1::g.74651::m.74651	414-749[+]	PREDICTED: Vitis vinifera DNA (cytosine-5)-methyltransferase CMT2-like (LOC100255190), transcript variant X2, mRNA	unnamed protein product [Vitis vinifera]	CMT2_ARATH	CMT2_ORYSJ	Chromo (CHRromatin Organisation MOdifier) domain	.	.	GO:0005634|nucleus	K00558|DNMT1, dcm; DNA (cytosine-5)-methyltransferase 1 [EC:2.1.1.37]	map00270|Cysteine and methionine metabolism;map01100|Metabolic pathways;map05206|MicroRNAs in cancer
TRINITY_DN43058_c5_g1	1.32004	0.000433837	0.00227155	up	yes	Gene.76031::TRINITY_DN43058_c5_g1::g.76031::m.76031	1-942[+]	PREDICTED: Vitis vinifera structural maintenance of chromosomes protein 3 (LOC100257283), transcript variant X2, misc_RNA	hypothetical protein CISIN_1g0013281mg, partial [Citrus sinensis]	SMC3_ARATH	SMC3_ARATH	.	Required for chromosome condensation and partitioning (By similarity)	GO:0051301|cell division;GO:0007059|chromosome segregation;GO:0006281|DNA repair;GO:0051321|meiotic cell cycle;GO:0007064|mitotic sister chromatid cohesion;GO:0007062|sister chromatid cohesion	GO:0000785|chromatin;GO:0000775|chromosome, centromeric region;GO:0008278|cohesin complex;GO:0005737|cytoplasm;GO:0016363|nuclear matrix;GO:0005634|nucleus;GO:0009506|plasmodesma;GO:0005819|spindle	K06669|SMC3, CSPG6; structural maintenance of chromosome 3 (chondroitin sulfate proteoglycan 6)	map04113|Meiosis - yeast;map04110|Cell cycle;map04111|Cell cycle - yeast;map04114|Oocyte meiosis
TRINITY_DN44211_c1_g11	2.32214	0.000953468	0.00450139	up	yes	Gene.77384::TRINITY_DN44211_c1_g11::g.77384::m.77384	453-779[+]	Theobroma cacao Sucrose nonfermenting 1(SNF1)-related protein kinase 2.3 (TCM_000556) mRNA, complete cds	PREDICTED: serine/threonine-protein kinase SAPK10 [Elaeis guineensis]	SAPKA_ORYSJ	SAPKA_ORYSJ	.	Serine Threonine protein kinase	GO:0009738|abscisic acid-activated signaling pathway;GO:0035556|intracellular signal transduction;GO:0006468|protein phosphorylation	GO:0005737|cytoplasm;GO:0005634|nucleus	K14498|SNRK2; serine/threonine-protein kinase SRK2 [EC:2.7.11.1]	map04075|Plant hormone signal transduction
TRINITY_DN40854_c0_g1	1.4141	0.0011944	0.00546553	up	yes	Gene.78706::TRINITY_DN40854_c0_g1::g.78706::m.78706	1324-1755[-]	.	PREDICTED: cytochrome P450 86B1-like [Sesamum indicum]	C96AF_ARATH	C96AF_ARATH	Cytochrome P450	Cytochrome p450	GO:0010025|wax biosynthetic processGO:0055114|oxidation-reduction process	GO:0005783|endoplasmic reticulum;GO:0005789|endoplasmic reticulum membrane;GO:0016021|integral component of membrane	K15405|MAH1, CYP96A15; midchain alkane hydroxylase	map01110|Biosynthesis of secondary metabolites;map00073|Cutin, suberine and wax biosynthesis
TRINITY_DN45471_c3_g2	1.87637	1.35082e-08	1.63186e-07	up	yes	Gene.79634::TRINITY_DN45471_c3_g2::g.79634::m.79634	1571-1936[-]	PREDICTED: Solanum lycopersicum Hop-interacting protein THI028 (LOC101055517), transcript variant X1, mRNA	Hop-interacting protein THI028 [Solanum lycopersicum]	CAP8_ARATH	PLDD1_ARATH	.	Catalyzes the reversible phosphatidyl group transfer from one phosphatidylglycerol molecule to another to form cardiolipin (CL) (diphosphatidylglycerol) and glycerol (By similarity)	GO:0016042|lipid catabolic process;GO:0046473|phosphatidic acid metabolic process;GO:0046470|phosphatidylcholine metabolic process;GO:0009789|positive regulation of abscisic acid-activated signaling pathway;GO:0012501|programmed cell death;GO:0090333|regulation of stomatal closure;GO:0009409|response to cold	GO:0016020|membrane;GO:0005886|plasma membrane;GO:0009506|plasmodesma;GO:0005773|vacuole	K01115|PLD1_2; phospholipase D1/2 [EC:3.1.4.4];K01115|PLD1_2; phospholipase D1/2 [EC:3.1.4.4]	map04071|Sphingolipid signaling pathway;map04144|Endocytosis;map00565|Ether lipid metabolism;map00564|Glycerophospholipid metabolism;map04014|Ras signaling pathway;map05231|Choline metabolism in cancer;map04024|cAMP signaling pathway;map04912|GnRH signaling pathway;map01110|Biosynthesis of secondary metabolites;map01100|Metabolic pathways;map04666|Fc gamma R-mediated phagocytosis;map04724|Glutama…
TRINITY_DN53861_c1_g3	2.07055	8.80027e-05	0.000548957	up	yes	Gene.80333::TRINITY_DN53861_c1_g3::g.80333::m.80333	3-515[+]	Vitis vinifera contig VV79X002518.2, whole genome shotgun sequence	hypothetical protein VITISV_031393 [Vitis vinifera]	YI31B_YEAST	YI31B_YEAST	Reverse transcriptase (RNA-dependent DNA polymerase)	.	GO:0015074|DNA integration;GO:0006310|DNA recombination;GO:0032197|transposition, RNA-mediated	GO:0005737|cytoplasm;GO:0005634|nucleus;GO:0000943|retrotransposon nucleocapsid	K07497|K07497; putative transposase	.
TRINITY_DN52576_c4_g1	1.07165	0.00433574	0.0164472	up	yes	Gene.80569::TRINITY_DN52576_c4_g1::g.80569::m.80569	1052-1546[-]	PREDICTED: Jatropha curcas Golgi SNAP receptor complex member 1-1 (LOC105630333), mRNA	golgi snare 11 protein [Camellia sinensis]	GOS11_ARATH	GOS11_ARATH	.	Involved in transport from the ER to the Golgi apparatus as well as in intra-Golgi transport. It belongs to a super-family of proteins called t-SNAREs or soluble NSF (N-ethylmaleimide- sensitive factor) attachment protein receptor (By similarity)	GO:0006888|ER to Golgi vesicle-mediated transport;GO:0015031|protein transport;GO:0048209|regulation of vesicle targeting, to, from or within Golgi;GO:0006906|vesicle fusion	GO:0005801|cis-Golgi network;GO:0005794|Golgi apparatus;GO:0005797|Golgi medial cisterna;GO:0000139|Golgi membrane;GO:0016021|integral component of membrane;GO:0031201|SNARE complex	K08495|GOSR1, GOS1; golgi SNAP receptor complex member 1	map04130|SNARE interactions in vesicular transport
TRINITY_DN49283_c1_g2	3.87726	7.00817e-94	5.91502e-91	up	yes	Gene.80733::TRINITY_DN49283_c1_g2::g.80733::m.80733	305-712[+]	PREDICTED: Pyrus x bretschneideri upstream activation factor subunit UAF30-like (LOC103951414), mRNA	PREDICTED: GDSL esterase/lipase At4g26790 [Ricinus communis]	GDL66_ARATH	GDL48_ARATH	.	GDSL esterase lipase	GO:0016042|lipid catabolic process	GO:0005576|extracellular region	K15223|UAF30, SPP27; upstream activation factor subunit UAF30	.
TRINITY_DN47403_c4_g1	1.66633	3.2027e-21	1.34976e-19	up	yes	Gene.81126::TRINITY_DN47403_c4_g1::g.81126::m.81126	231-563[-]	Camellia oleifera malonyl-CoA:ACP transacylase mRNA, complete cds	malonyl-CoA:ACP transacylase [Camellia oleifera]	FABD_HUMAN	PKSC_BACSU	.	Malonyl coA-acyl carrier protein transacylase	GO:0017000|antibiotic biosynthetic process	GO:0005737|cytoplasm	K15327|pksC; polyketide biosynthesis malonyl-CoA-[acyl-carrier-protein] transacylase;K00645|fabD; [acyl-carrier-protein] S-malonyltransferase [EC:2.3.1.39]	map01100|Metabolic pathways;map00061|Fatty acid biosynthesis;map01212|Fatty acid metabolism
TRINITY_DN40782_c0_g2	1.52637	3.4966e-14	8.10729e-13	up	yes	Gene.81804::TRINITY_DN40782_c0_g2::g.81804::m.81804	3-2090[+]	Ilex asprella var. asprella mixed amyrin synthase 1 mRNA, complete cds	PREDICTED: dammarenediol II synthase-like [Sesamum indicum]	DADIS_PANGI	DADIS_PANGI	Squalene-hopene cyclase N-terminal domain	.	.	GO:0016021|integral component of membrane	K15817|DDS; dammarenediol II synthase [EC:4.2.1.125]	.
TRINITY_DN53827_c2_g1	2.87946	2.3029e-23	1.13975e-21	up	yes	Gene.89090::TRINITY_DN53827_c2_g1::g.89090::m.89090	2-1081[+]	PREDICTED: Amborella trichopoda legumain (LOC18429268), mRNA	PREDICTED: vacuolar-processing enzyme-like [Gossypium raimondii]	VPE_RICCO	VPE_RICCO	Peptidase C13 family	.	GO:0006508|proteolysis	.	K01369|LGMN; legumain [EC:3.4.22.34]	map04142|Lysosome;map04612|Antigen processing and presentation
TRINITY_DN38847_c0_g1	3.08056	0.00402209	0.0154274	up	yes	Gene.90354::TRINITY_DN38847_c0_g1::g.90354::m.90354	2-1069[+]	.	hypothetical protein POPTR_0002s19350g [Populus trichocarpa]	GPAT3_ARATH	GPAT3_ARATH	Acyltransferase	glycerol-3-phosphate acyltransferase	GO:0016024|CDP-diacylglycerol biosynthetic process;GO:0010143|cutin biosynthetic process;GO:0016311|dephosphorylationGO:0008152|metabolic process	GO:0016021|integral component of membrane;GO:0016020|membrane	K13508|GPAT; glycerol-3-phosphate acyltransferase [EC:2.3.1.15]	map01110|Biosynthesis of secondary metabolites;map00561|Glycerolipid metabolism;map01100|Metabolic pathways;map00564|Glycerophospholipid metabolism
TRINITY_DN53420_c4_g1	1.11069	0.00652141	0.0231121	up	yes	Gene.90923::TRINITY_DN53420_c4_g1::g.90923::m.90923	94-1647[-]	.	PREDICTED: cytochrome P450 86B1-like [Sesamum indicum]	C96AF_ARATH	C96AF_ARATH	Cytochrome P450	Cytochrome p450	GO:0010025|wax biosynthetic processGO:0055114|oxidation-reduction process	GO:0005783|endoplasmic reticulum;GO:0005789|endoplasmic reticulum membrane;GO:0016021|integral component of membrane	K15405|MAH1, CYP96A15; midchain alkane hydroxylase	map01110|Biosynthesis of secondary metabolites;map00073|Cutin, suberine and wax biosynthesis
TRINITY_DN41233_c0_g1	2.87818	0.0151923	0.0467597	up	yes	Gene.92107::TRINITY_DN41233_c0_g1::g.92107::m.92107	3-311[+]	Medicago truncatula 26S proteasome regulatory subunit S2 1B mRNA	unnamed protein product [Coffea canephora]	PSD2A_ARATH	PSD2A_ARATH	.	26s proteasome regulatory subunit	GO:0045087|innate immune response;GO:0043161|proteasome-mediated ubiquitin-dependent protein catabolic process;GO:0030163|protein catabolic process;GO:0051726|regulation of cell cycle;GO:0042176|regulation of protein catabolic process;GO:0009751|response to salicylic acid	GO:0005737|cytoplasm;GO:0005829|cytosol;GO:0005634|nucleus;GO:0005886|plasma membrane;GO:0009506|plasmodesma;GO:0000502|proteasome complex;GO:0034515|proteasome storage granule	K03028|PSMD2, RPN1; 26S proteasome regulatory subunit N1	map03050|Proteasome;map05169|Epstein-Barr virus infection
TRINITY_DN46531_c0_g2	1.88415	9.88335e-08	1.05544e-06	up	yes	Gene.948::TRINITY_DN46531_c0_g2::g.948::m.948	342-653[+]	.	PREDICTED: DNA topoisomerase 2-like isoform X2 [Nelumbo nucifera]	TOP2_ARATH	TOP2_ARATH	DNA gyrase/topoisomerase IV, subunit A	DNA gyrase negatively supercoils closed circular double- stranded DNA in an ATP-dependent manner and also catalyzes the interconversion of other topological isomers of double-stranded DNA rings, including catenanes and knotted rings (By similarity)	GO:0006265|DNA topological change;GO:0044774|mitotic DNA integrity checkpoint;GO:0000712|resolution of meiotic recombination intermediates;GO:0000819|sister chromatid segregationGO:0006265|DNA topological change	GO:0005634|nucleus	K03164|TOP2; DNA topoisomerase II [EC:5.99.1.3]	.
TRINITY_DN41880_c0_g1	1.48463	0.00256014	0.0105085	up	yes	Gene.2726::TRINITY_DN41880_c0_g1::g.2726::m.2726	313-1347[+]	.	PREDICTED: E3 ubiquitin-protein ligase ATL4 [Nicotiana sylvestris]	ATL4_ARATH	ATL4_ARATH	Ring finger domain	zinc ion binding	GO:0043161|proteasome-mediated ubiquitin-dependent protein catabolic process;GO:0016567|protein ubiquitination	GO:0016021|integral component of membraneGO:0005680|anaphase-promoting complex	K10663|ATL4; E3 ubiquitin-protein ligase ATL4 [EC:2.3.2.27]	.
TRINITY_DN41916_c2_g1	1.11133	6.59328e-10	9.53293e-09	up	yes	Gene.4534::TRINITY_DN41916_c2_g1::g.4534::m.4534	2821-3234[+]	Theobroma cacao Amidohydrolase family protein, expressed isoform 1 (TCM_008582) mRNA, complete cds	hypothetical protein B456_002G022900 [Gossypium raimondii]	MTAD_THEPX	MTAD_THEPX	Amidohydrolase family	.	.	.	K12960|mtaD; 5-methylthioadenosine/S-adenosylhomocysteine deaminase [EC:3.5.4.31 3.5.4.28]	map01100|Metabolic pathways;map00270|Cysteine and methionine metabolism
TRINITY_DN52065_c0_g2	2.02136	0.00125219	0.00569352	up	yes	Gene.4637::TRINITY_DN52065_c0_g2::g.4637::m.4637	1-3306[+]	.	Uncharacterized protein TCM_006116 [Theobroma cacao]	DRL37_ARATH	RPS2_ARATH	NB-ARC domain	leucine Rich Repeat	GO:0006952|defense response;GO:0042742|defense response to bacterium;GO:0016045|detection of bacterium;GO:0009626|plant-type hypersensitive response;GO:0007165|signal transduction	GO:0005737|cytoplasm;GO:0005886|plasma membrane	K13459|RPS2; disease resistance protein RPS2	map04626|Plant-pathogen interaction
TRINITY_DN46209_c2_g1	1.58816	1.18279e-25	6.79279e-24	up	yes	Gene.6076::TRINITY_DN46209_c2_g1::g.6076::m.6076	2347-3087[+]	PREDICTED: Nicotiana sylvestris aminotransferase ALD1 (LOC104244396), transcript variant X5, mRNA	hypothetical protein VITISV_011509 [Vitis vinifera]	DAPAT_ORYSJ	ALD1_ARATH	Aminotransferase class I and II	aminotransferase	GO:0042742|defense response to bacterium;GO:0010150|leaf senescence;GO:0009089|lysine biosynthetic process via diaminopimelate;GO:0009862|systemic acquired resistance, salicylic acid mediated signaling pathwayGO:0009058|biosynthetic process	.	K10206|E2.6.1.83; LL-diaminopimelate aminotransferase [EC:2.6.1.83];K10206|E2.6.1.83; LL-diaminopimelate aminotransferase [EC:2.6.1.83]	map01230|Biosynthesis of amino acids;map01100|Metabolic pathways;map00300|Lysine biosynthesis;map01110|Biosynthesis of secondary metabolites;map01130|Biosynthesis of antibiotics;map01230|Biosynthesis of amino acids;map01100|Metabolic pathways;map00300|Lysine biosynthesis;map01110|Biosynthesis of secondary metabolites;map01130|Biosynthesis of antibiotics
TRINITY_DN46777_c1_g4	2.60643	0.0052685	0.0193328	up	yes	Gene.7275::TRINITY_DN46777_c1_g4::g.7275::m.7275	1-1239[-]	.	hypothetical protein EUGRSUZ_G011492, partial [Eucalyptus grandis]	EFR_ARATH	EFR_ARATH	Leucine rich repeat N-terminal domain	Serine Threonine protein kinase	GO:0010204|defense response signaling pathway, resistance gene-independent;GO:0016045|detection of bacterium;GO:0002764|immune response-regulating signaling pathway;GO:0009626|plant-type hypersensitive response;GO:0010359|regulation of anion channel activity	GO:0012505|endomembrane system;GO:0016021|integral component of membrane;GO:0005886|plasma membrane	K13428|EFR; LRR receptor-like serine/threonine-protein kinase EFR [EC:2.7.11.1]	map04626|Plant-pathogen interaction
TRINITY_DN41865_c1_g1	1.77246	6.16665e-16	1.68673e-14	up	yes	Gene.9138::TRINITY_DN41865_c1_g1::g.9138::m.9138	635-1453[+]	PREDICTED: Cucumis sativus SWI/SNF complex component SNF12 homolog (LOC101216251), transcript variant X3, mRNA	hypothetical protein PRUPE_ppa003829mg [Prunus persica]	SNF12_ARATH	SNF12_ARATH	.	SWI SNF related, matrix associated, actin dependent regulator of chromatin, subfamily d, member	GO:0016569|covalent chromatin modification;GO:0006281|DNA repair;GO:0009909|regulation of flower development;GO:0010468|regulation of gene expression;GO:2000024|regulation of leaf development;GO:0006355|regulation of transcription, DNA-templated;GO:0010224|response to UV-B;GO:0048364|root development;GO:0006351|transcription, DNA-templated	GO:0005634|nucleus	K11650|SMARCD; SWI/SNF-related matrix-associated actin-dependent regulator of chromatin subfamily D	.
TRINITY_DN52767_c0_g4	1.49825	1.40387e-15	3.72775e-14	up	yes	Gene.14725::TRINITY_DN52767_c0_g4::g.14725::m.14725	88-1479[+]	PREDICTED: Populus euphratica hydroquinone glucosyltransferase-like (LOC105124784), mRNA	UDP-glycosyltransferase 72B23 [Camellia sinensis]	HQGT_RAUSE	HQGT_RAUSE	UDP-glucoronosyl and UDP-glucosyl transferase	.	GO:0008152|metabolic processGO:0008152|metabolic process	.	K08237|E2.4.1.218; hydroquinone glucosyltransferase [EC:2.4.1.218]	.
TRINITY_DN45790_c2_g1	1.18287	3.77634e-23	1.84009e-21	up	yes	Gene.15593::TRINITY_DN45790_c2_g1::g.15593::m.15593	2396-2866[+]	Populus trichocarpa hypothetical protein (POPTR_0007s14210g) mRNA, complete cds	unnamed protein product [Coffea canephora]	AIL7_ARATH	AIL6_ARATH	.	Transcription factor	GO:0009873|ethylene-activated signaling pathway;GO:0007275|multicellular organism development;GO:0006351|transcription, DNA-templated	GO:0005634|nucleus	K09285|OVM, ANT; AP2-like factor, ANT lineage	.
TRINITY_DN40248_c0_g1	4.98651	0.000112534	0.000684723	up	yes	Gene.17390::TRINITY_DN40248_c0_g1::g.17390::m.17390	3-956[+]	.	hypothetical protein DI09_88p90 [Mitosporidium daphniae]	RGPD2_HUMAN	RGPD2_HUMAN	RanBP1 domain	ran binding protein	GO:0000042|protein targeting to GolgiGO:0046907|intracellular transport	GO:0005622|intracellular	K12172|RANBP2, NUP358; E3 SUMO-protein ligase RanBP2	map03013|RNA transport
TRINITY_DN41631_c7_g2	4.40427	1.77103e-20	7.058e-19	up	yes	Gene.17466::TRINITY_DN41631_c7_g2::g.17466::m.17466	439-1035[-]	.	unnamed protein product [Coffea canephora]	PYL6_ARATH	PYL6_ARATH	Polyketide cyclase / dehydrase and lipid transport	abscisic acid receptor	GO:0009738|abscisic acid-activated signaling pathway	GO:0005737|cytoplasm;GO:0005634|nucleus;GO:0005886|plasma membrane	K14496|PYL; abscisic acid receptor PYR/PYL family	map04075|Plant hormone signal transduction
TRINITY_DN46813_c1_g13	2.61661	0.0108329	0.0353031	up	yes	Gene.19431::TRINITY_DN46813_c1_g13::g.19431::m.19431	3-662[+]	Actinidia deliciosa putative mitochondrial type II NAD(P)H dehydrogenase (NDB3) mRNA, partial cds; nuclear gene for mitochondrial product	PREDICTED: external alternative NAD(P)H-ubiquinone oxidoreductase B3, mitochondrial-like [Eucalyptus grandis]	NDB4_ARATH	NDB4_ARATH	.	Nadh dehydrogenase	GO:0055114|oxidation-reduction process	GO:0031314|extrinsic component of mitochondrial inner membrane;GO:0005758|mitochondrial intermembrane space;GO:0005739|mitochondrion;GO:0005777|peroxisome;GO:0009536|plastid	K17871|ndh1; NADH:ubiquinone reductase (non-electrogenic) [EC:1.6.5.9]	.
TRINITY_DN39236_c0_g1	2.39007	0.00644154	0.0228788	up	yes	Gene.20710::TRINITY_DN39236_c0_g1::g.20710::m.20710	68-730[+]	.	PREDICTED: probable glutathione S-transferase [Populus euphratica]	GSTX6_SOYBN	GSTX6_SOYBN	Glutathione S-transferase, N-terminal domain	glutathione Stransferase	GO:0006749|glutathione metabolic process;GO:0009737|response to abscisic acid;GO:0009733|response to auxin;GO:0009735|response to cytokinin;GO:0009739|response to gibberellin;GO:0009408|response to heat;GO:0010038|response to metal ion;GO:0009407|toxin catabolic process	GO:0005737|cytoplasm	K00799|GST, gst; glutathione S-transferase [EC:2.5.1.18]	map05204|Chemical carcinogenesis;map00982|Drug metabolism - cytochrome P450;map00480|Glutathione metabolism;map00980|Metabolism of xenobiotics by cytochrome P450
TRINITY_DN45125_c3_g2	2.26103	3.14255e-28	2.14024e-26	up	yes	Gene.20762::TRINITY_DN45125_c3_g2::g.20762::m.20762	190-1713[-]	.	PREDICTED: isoflavone 2'-hydroxylase-like [Solanum tuberosum]	C81E8_MEDTR	C81E1_GLYEC	Cytochrome P450	.	GO:0055114|oxidation-reduction process	GO:0016020|membrane	K13260|CYP81E1_7; isoflavone 2'-hydroxylase [EC:1.14.13.89]	map01110|Biosynthesis of secondary metabolites;map00943|Isoflavonoid biosynthesis
TRINITY_DN53411_c1_g2	1.47397	2.41501e-17	7.46048e-16	up	yes	Gene.22319::TRINITY_DN53411_c1_g2::g.22319::m.22319	182-793[+]	Petunia x hybrida PHAP2B protein (Ap2B) mRNA, complete cds	PHAP2B protein [Petunia x hybrida]	RAP27_ARATH	RAP27_ARATH	.	Transcription factor	GO:0009873|ethylene-activated signaling pathway;GO:0007275|multicellular organism development;GO:0006351|transcription, DNA-templated	GO:0005634|nucleus	K09284|AP2; AP2-like factor, euAP2 lineage	.
TRINITY_DN51916_c2_g3	3.42097	0.00309349	0.0123429	up	yes	Gene.22493::TRINITY_DN51916_c2_g3::g.22493::m.22493	16-978[-]	.	PREDICTED: glutamate receptor 2.7-like [Vitis vinifera]	GLR31_ARATH	GLR31_ARATH	Ligand-gated ion channel	Glutamate-gated receptor that probably acts as non- selective cation channel (By similarity)	GO:0006816|calcium ion transport;GO:0019722|calcium-mediated signaling;GO:0071230|cellular response to amino acid stimulus	GO:0016021|integral component of membrane;GO:0005622|intracellular;GO:0005886|plasma membraneGO:0016020|membrane	K05387|GRIP; glutamate receptor, ionotropic, plant	.
TRINITY_DN52006_c0_g4	2.53513	0.00912197	0.0306019	up	yes	Gene.26220::TRINITY_DN52006_c0_g4::g.26220::m.26220	36-1388[-]	PREDICTED: Ricinus communis vinorine synthase (LOC8266356), mRNA	HXXXD-type acyl-transferase family protein, putative [Theobroma cacao]	VINSY_RAUSE	VINSY_RAUSE	Transferase family	.	GO:0009820|alkaloid metabolic process	.	K12694|E2.3.1.160; vinorine synthase [EC:2.3.1.160]	.
TRINITY_DN12500_c0_g1	7.71679	2.18301e-11	3.79338e-10	up	yes	Gene.28120::TRINITY_DN12500_c0_g1::g.28120::m.28120	2-961[+]	.	PREDICTED: isoleucine N-monooxygenase 2-like [Gossypium raimondii]	C79A1_SORBI	C79A1_SORBI	Cytochrome P450	Cytochrome p450	GO:0010132|dhurrin biosynthetic processGO:0055114|oxidation-reduction process	GO:0005789|endoplasmic reticulum membrane;GO:0016021|integral component of membrane	K13027|CYP79A1; tyrosine N-monooxygenase [EC:1.14.13.41]	map00966|Glucosinolate biosynthesis;map00460|Cyanoamino acid metabolism;map01210|2-Oxocarboxylic acid metabolism;map01110|Biosynthesis of secondary metabolites
TRINITY_DN45169_c2_g1	1.28768	1.11897e-12	2.21242e-11	up	yes	Gene.30576::TRINITY_DN45169_c2_g1::g.30576::m.30576	1-462[-]	.	hypothetical protein PRUPE_ppa001094mg [Prunus persica]	PANK2_ARATH	PANK2_ARATH	Fumble	PaNtothenate Kinase	GO:0015937|coenzyme A biosynthetic processGO:0015937|coenzyme A biosynthetic process	GO:0005829|cytosol	K09680|coaW; type II pantothenate kinase [EC:2.7.1.33]	map01100|Metabolic pathways;map00770|Pantothenate and CoA biosynthesis
TRINITY_DN46491_c3_g5	1.16135	1.13571e-06	1.02373e-05	up	yes	Gene.31833::TRINITY_DN46491_c3_g5::g.31833::m.31833	2-595[-]	PREDICTED: Nicotiana tomentosiformis ethylene-responsive transcription factor RAP2-7-like (LOC104096225), transcript variant X2, mRNA	PREDICTED: AP2-like ethylene-responsive transcription factor TOE3 [Prunus mume]	SNZ_ARATH	TOE2_ARATH	.	AP2	GO:0009873|ethylene-activated signaling pathway;GO:0007275|multicellular organism development;GO:0006351|transcription, DNA-templated	GO:0005634|nucleus	K09284|AP2; AP2-like factor, euAP2 lineage	.
TRINITY_DN54102_c3_g8	1.7344	2.23526e-08	2.6219e-07	up	yes	Gene.32153::TRINITY_DN54102_c3_g8::g.32153::m.32153	266-643[+]	PREDICTED: Vitis vinifera callose synthase 1 (LOC100256340), transcript variant X2, mRNA	PREDICTED: callose synthase 2-like [Nicotiana tomentosiformis]	CALS2_ARATH	CALS2_ARATH	.	synthase	GO:0006075|(1->3)-beta-D-glucan biosynthetic process;GO:0071555|cell wall organization;GO:0008360|regulation of cell shape	GO:0000148|1,3-beta-D-glucan synthase complex;GO:0016021|integral component of membrane;GO:0005886|plasma membrane	K11000|CALS; callose synthase [EC:2.4.1.-]	.
TRINITY_DN42413_c1_g1	2.48696	0.0110433	0.03586	up	yes	Gene.32195::TRINITY_DN42413_c1_g1::g.32195::m.32195	1067-1633[+]	PREDICTED: Vitis vinifera AP2-like ethylene-responsive transcription factor ANT (LOC100257805), transcript variant X2, mRNA	PREDICTED: AP2-like ethylene-responsive transcription factor AIL1 [Ricinus communis]	ANT_ARATH	ANT_ARATH	.	Transcription factor	GO:0030154|cell differentiation;GO:0009908|flower development;GO:0019760|glucosinolate metabolic process;GO:0010492|maintenance of shoot apical meristem identity;GO:0042127|regulation of cell proliferation;GO:0006351|transcription, DNA-templated	GO:0005634|nucleus	K09285|OVM, ANT; AP2-like factor, ANT lineage	.
TRINITY_DN45619_c0_g2	1.91958	0.000332998	0.00179691	up	yes	Gene.34521::TRINITY_DN45619_c0_g2::g.34521::m.34521	91-900[-]	.	unnamed protein product [Coffea canephora]	DEAHC_ARATH	DEAHC_ARATH	IBR domain, a half RING-finger domain	helicase	GO:0006396|RNA processing	GO:0009507|chloroplast;GO:0005737|cytoplasm;GO:0005730|nucleolus	K12818|DHX8, PRP22; ATP-dependent RNA helicase DHX8/PRP22 [EC:3.6.4.13]	map03040|Spliceosome
TRINITY_DN51634_c1_g7	1.15048	5.89343e-13	1.20052e-11	up	yes	Gene.36625::TRINITY_DN51634_c1_g7::g.36625::m.36625	894-1487[+]	.	hypothetical protein L484_022176 [Morus notabilis]	GLFT_THEAC	GLFT_THEAC	Formiminotransferase domain, N-terminal subdomain	Glutamate formiminotransferase	GO:0019556|histidine catabolic process to glutamate and formamide;GO:0019557|histidine catabolic process to glutamate and formate;GO:0035999|tetrahydrofolate interconversionGO:0008152|metabolic process	GO:0005737|cytoplasm	K00603|fctD; glutamate formiminotransferase [EC:2.1.2.5];K13990|FTCD; glutamate formiminotransferase / formiminotetrahydrofolate cyclodeaminase [EC:2.1.2.5 4.3.1.4]	map01100|Metabolic pathways;map00670|One carbon pool by folate;map00340|Histidine metabolism;map01100|Metabolic pathways;map00670|One carbon pool by folate;map00340|Histidine metabolism
TRINITY_DN50568_c3_g1	1.35864	1.37421e-22	6.44045e-21	up	yes	Gene.40012::TRINITY_DN50568_c3_g1::g.40012::m.40012	1970-3511[+]	PREDICTED: Solanum lycopersicum SNF2 domain-containing protein CLASSY 1-like (LOC101262122), transcript variant X6, mRNA	PREDICTED: SNF2 domain-containing protein CLASSY 1-like [Solanum pennellii]	CLSY1_ARATH	CLSY2_ARATH	.	helicase	.	GO:0005634|nucleus	K10875|RAD54L, RAD54; DNA repair and recombination protein RAD54 and RAD54-like protein [EC:3.6.4.-];K10875|RAD54L, RAD54; DNA repair and recombination protein RAD54 and RAD54-like protein [EC:3.6.4.-];K10875|RAD54L, RAD54; DNA repair and recombination protein RAD54 and RAD54-like protein [EC:3.6.4.-]	map03440|Homologous recombination;map03440|Homologous recombination;map03440|Homologous recombination
TRINITY_DN49177_c1_g1	2.78364	8.02481e-15	1.98219e-13	up	yes	Gene.42449::TRINITY_DN49177_c1_g1::g.42449::m.42449	163-696[+]	Medicago truncatula calcium-activated chloride channel protein mRNA	PREDICTED: anoctamin-like protein At1g73020 isoform X1 [Vitis vinifera]	CACLC_ARATH	CACLC_ARATH	.	Anoctamin	.	GO:0034707|chloride channel complex	K19327|ANO10, TMEM16K; anoctamin-10	.
TRINITY_DN42315_c6_g1	1.74861	1.20593e-05	9.04446e-05	up	yes	Gene.43493::TRINITY_DN42315_c6_g1::g.43493::m.43493	1-672[+]	PREDICTED: Vitis vinifera ethylene-responsive transcription factor RAP2-7 (LOC100246815), transcript variant X1, mRNA	PREDICTED: ethylene-responsive transcription factor RAP2-7 isoform X2 [Vitis vinifera]	RAP27_ARATH	RAP27_ARATH	.	Transcription factor	GO:0009873|ethylene-activated signaling pathway;GO:0007275|multicellular organism development;GO:0006351|transcription, DNA-templated	GO:0005634|nucleus	K09284|AP2; AP2-like factor, euAP2 lineage	.
TRINITY_DN42962_c0_g4	1.28411	0.00624947	0.0223165	up	yes	Gene.45629::TRINITY_DN42962_c0_g4::g.45629::m.45629	383-1687[-]	.	PREDICTED: aldehyde dehydrogenase family 3 member F1-like [Nicotiana sylvestris]	AL3F1_ARATH	AL3F1_ARATH	Aldehyde dehydrogenase family	Dehydrogenase	GO:0006081|cellular aldehyde metabolic processGO:0008152|metabolic process;GO:0055114|oxidation-reduction process	GO:0005783|endoplasmic reticulum;GO:0016020|membrane	K00128|E1.2.1.3; aldehyde dehydrogenase (NAD+) [EC:1.2.1.3]	map00620|Pyruvate metabolism;map00280|Valine, leucine and isoleucine degradation;map00380|Tryptophan metabolism;map00625|Chloroalkane and chloroalkene degradation;map00010|Glycolysis / Gluconeogenesis;map00071|Fatty acid degradation;map00561|Glycerolipid metabolism;map00330|Arginine and proline metabolism;map00410|beta-Alanine metabolism;map00310|Lysine degradation;map00040|Pentose and glucuronat…
TRINITY_DN46090_c5_g1	1.98828	0.00159563	0.00702111	up	yes	Gene.47594::TRINITY_DN46090_c5_g1::g.47594::m.47594	73-402[+]	Vitis vinifera contig VV78X113742.9, whole genome shotgun sequence	hypothetical protein LR48_Vigan03g289900 [Vigna angularis]	BRN2L_ARATH	BRN1L_ARATH	.	CUGBP, Elav-like family member	GO:0009908|flower development;GO:0006402|mRNA catabolic process;GO:0009626|plant-type hypersensitive response;GO:0080151|positive regulation of salicylic acid mediated signaling pathway;GO:2000028|regulation of photoperiodism, flowering	GO:0005737|cytoplasm;GO:0030529|intracellular ribonucleoprotein complex	K13207|CUGBP, BRUNOL, CELF; CUG-BP- and ETR3-like factor	.
TRINITY_DN44099_c0_g1	1.37165	0.000231654	0.00130392	up	yes	Gene.47739::TRINITY_DN44099_c0_g1::g.47739::m.47739	295-777[+]	Glycine max (RS)-norcoclaurine 6-O-methyltransferase-like (LOC100782951), mRNA	RS-norcoclaurine 6-O-methyltransferase [Theobroma cacao]	7OMT_PAPSO	7OMT_PAPSO	Dimerisation domain	.	GO:0009821|alkaloid biosynthetic process	.	K13390|PSOMT1; (R,S)-reticuline 7-O-methyltransferase [EC:2.1.1.291]	.
TRINITY_DN46079_c1_g1	1.3741	7.7974e-13	1.56395e-11	up	yes	Gene.50263::TRINITY_DN46079_c1_g1::g.50263::m.50263	1-2757[-]	.	unnamed protein product [Coffea canephora]	DRL25_ARATH	DRL25_ARATH	NB-ARC domain	leucine Rich Repeat	GO:0006952|defense response;GO:0007165|signal transduction	GO:0005886|plasma membrane	K06685|MOB1, Mats; MOB kinase activator 1	map04111|Cell cycle - yeast;map04390|Hippo signaling pathway;map04391|Hippo signaling pathway - fly
TRINITY_DN45445_c1_g3	1.87742	3.30385e-13	6.92335e-12	up	yes	Gene.50740::TRINITY_DN45445_c1_g3::g.50740::m.50740	3205-4083[+]	.	PREDICTED: gibberellin 20 oxidase 1-like [Prunus mume]	IDM1_ARATH	GAOX1_ARATH	non-haem dioxygenase in morphine synthesis N-terminal	2OGFe(II) oxygenase	GO:0009908|flower development;GO:0009740|gibberellic acid mediated signaling pathway;GO:0009686|gibberellin biosynthetic process;GO:0048366|leaf development;GO:0009739|response to gibberellin;GO:0048575|short-day photoperiodism, flowering;GO:0009826|unidimensional cell growthGO:0055114|oxidation-reduction process	GO:0005737|cytoplasm	K05282|E1.14.11.12; gibberellin 20-oxidase [EC:1.14.11.12]	map01100|Metabolic pathways;map01110|Biosynthesis of secondary metabolites;map00904|Diterpenoid biosynthesis
TRINITY_DN47781_c0_g4	1.53362	1.49452e-15	3.95844e-14	up	yes	Gene.53098::TRINITY_DN47781_c0_g4::g.53098::m.53098	193-1224[+]	.	PREDICTED: protein TIFY 6B isoform X1 [Vitis vinifera]	TIF6B_ARATH	TIF6B_ARATH	tify domain	TIFY 6B-like	GO:0006952|defense response;GO:0009867|jasmonic acid mediated signaling pathway;GO:1903507|negative regulation of nucleic acid-templated transcription;GO:0031347|regulation of defense response;GO:2000022|regulation of jasmonic acid mediated signaling pathway;GO:0006355|regulation of transcription, DNA-templated;GO:0009611|response to wounding;GO:0006351|transcription, DNA-templated	GO:0005634|nucleus	K13464|JAZ; jasmonate ZIM domain-containing protein	map04075|Plant hormone signal transduction
TRINITY_DN41121_c1_g10	5.79801	2.54733e-32	2.16741e-30	up	yes	Gene.55079::TRINITY_DN41121_c1_g10::g.55079::m.55079	649-1026[-]	PREDICTED: Ricinus communis probable pectate lyase 8 (LOC8258025), mRNA	PREDICTED: probable pectate lyase 8 isoform X1 [Eucalyptus grandis]	PLY1_ARATH	PLY15_ARATH	.	pectate lyase activity	GO:0045490|pectin catabolic process	.	K01728|pel; pectate lyase [EC:4.2.2.2]	map00040|Pentose and glucuronate interconversions
TRINITY_DN48470_c0_g1	1.80389	6.81943e-14	1.53523e-12	up	yes	Gene.55677::TRINITY_DN48470_c0_g1::g.55677::m.55677	2321-2710[-]	PREDICTED: Vitis vinifera GDP-mannose transporter GONST2 (LOC100262025), mRNA	PREDICTED: GDP-mannose transporter GONST2 [Fragaria vesca subsp. vesca]	GONS2_ARATH	GONS2_ARATH	.	Solute carrier family 35	GO:0008643|carbohydrate transport;GO:1990570|GDP-mannose transmembrane transport;GO:0015784|GDP-mannose transport;GO:0015780|nucleotide-sugar transport	GO:0000139|Golgi membrane;GO:0016021|integral component of membrane	K15356|VRG4, GONST1; GDP-mannose transporter	.
TRINITY_DN51880_c0_g1	1.31376	4.1905e-16	1.1668e-14	up	yes	Gene.56897::TRINITY_DN51880_c0_g1::g.56897::m.56897	926-2389[+]	Populus trichocarpa clone POP071-K11, complete sequence	PREDICTED: uncharacterized protein LOC100264062 [Vitis vinifera]	TF29_SCHPO	YG31B_YEAST	Integrase core domain	.	GO:0015074|DNA integration;GO:0006310|DNA recombination;GO:0032197|transposition, RNA-mediatedGO:0015074|DNA integration	GO:0005737|cytoplasm;GO:0005634|nucleus;GO:0000943|retrotransposon nucleocapsid	K07497|K07497; putative transposase	.
TRINITY_DN46442_c4_g2	3.3546	1.3287e-09	1.84438e-08	up	yes	Gene.57762::TRINITY_DN46442_c4_g2::g.57762::m.57762	50-721[-]	Eleutherococcus senticosus putative AP2-family transcription factor (PLT1) mRNA, complete cds	PREDICTED: AP2-like ethylene-responsive transcription factor PLT1 [Populus euphratica]	PLET2_ARATH	PLET1_ARATH	.	Transcription factor	GO:0009734|auxin-activated signaling pathway;GO:0009873|ethylene-activated signaling pathway;GO:0007389|pattern specification process;GO:0048364|root development;GO:0010449|root meristem growth;GO:0019827|stem cell population maintenance;GO:0000723|telomere maintenance;GO:0006351|transcription, DNA-templated	GO:0005634|nucleus	K09285|OVM, ANT; AP2-like factor, ANT lineage;K09285|OVM, ANT; AP2-like factor, ANT lineage	.
TRINITY_DN49905_c0_g8	2.00781	2.02287e-12	3.90487e-11	up	yes	Gene.58477::TRINITY_DN49905_c0_g8::g.58477::m.58477	230-940[-]	.	unnamed protein product [Coffea canephora]	RIN4_ARATH	RIN4_ARATH	Cleavage site for pathogenic type III effector avirulence factor Avr	RPM1-interacting protein	GO:0010204|defense response signaling pathway, resistance gene-independent;GO:0009816|defense response to bacterium, incompatible interaction;GO:0034051|negative regulation of plant-type hypersensitive response;GO:0009626|plant-type hypersensitive response;GO:0006468|protein phosphorylation;GO:0002237|response to molecule of bacterial origin	GO:0012505|endomembrane system;GO:0019897|extrinsic component of plasma membrane;GO:0016020|membrane;GO:0005886|plasma membrane	K13456|RIN4; RPM1-interacting protein 4	map04626|Plant-pathogen interaction
TRINITY_DN53913_c3_g5	5.06031	1.30347e-10	2.05807e-09	up	yes	Gene.59651::TRINITY_DN53913_c3_g5::g.59651::m.59651	3-1133[-]	.	PREDICTED: probable pectinesterase/pectinesterase inhibitor 59 [Sesamum indicum]	PME59_ARATH	PME59_ARATH	Plant invertase/pectin methylesterase inhibitor	pectinesterase	GO:0042545|cell wall modification;GO:0045490|pectin catabolic processGO:0042545|cell wall modification	GO:0071944|cell periphery;GO:0005618|cell wall;GO:0005576|extracellular regionGO:0005618|cell wall	K01051|E3.1.1.11; pectinesterase [EC:3.1.1.11]	map01100|Metabolic pathways;map00040|Pentose and glucuronate interconversions;map00500|Starch and sucrose metabolism
TRINITY_DN48256_c0_g3	3.68128	7.61633e-15	1.88622e-13	up	yes	Gene.61930::TRINITY_DN48256_c0_g3::g.61930::m.61930	227-2047[-]	.	PREDICTED: exocyst complex component EXO70A1-like [Sesamum indicum]	E70H1_ARATH	E70H1_ARATH	Exo70 exocyst complex subunit	exocyst complex	GO:0006887|exocytosis;GO:1900426|positive regulation of defense response to bacterium;GO:0009617|response to bacterium;GO:0009620|response to fungus;GO:0002237|response to molecule of bacterial originGO:0006887|exocytosis	GO:0005829|cytosol;GO:0000145|exocyst;GO:0005634|nucleus;GO:0031982|vesicleGO:0000145|exocyst	K07195|EXOC7, EXO70; exocyst complex component 7	map04910|Insulin signaling pathway
TRINITY_DN13931_c0_g1	4.14839	2.0051e-06	1.73209e-05	up	yes	Gene.63936::TRINITY_DN13931_c0_g1::g.63936::m.63936	265-948[-]	.	hypothetical protein CICLE_v10032858mg [Citrus clementina]	TIF9_ARATH	TIF9_ARATH	tify domain	jasmonate-zim-domain protein 10	GO:0006952|defense response;GO:1903507|negative regulation of nucleic acid-templated transcription;GO:2000022|regulation of jasmonic acid mediated signaling pathway;GO:0010112|regulation of systemic acquired resistance;GO:0006355|regulation of transcription, DNA-templated;GO:0009753|response to jasmonic acid;GO:0009611|response to wounding;GO:0006351|transcription, DNA-templated	GO:0005634|nucleus	K13464|JAZ; jasmonate ZIM domain-containing protein	map04075|Plant hormone signal transduction
TRINITY_DN53774_c1_g2	1.18253	1.24834e-06	1.11801e-05	up	yes	Gene.66895::TRINITY_DN53774_c1_g2::g.66895::m.66895	154-1407[+]	.	PREDICTED: polyadenylate-binding protein 2-like isoform X2 [Nelumbo nucifera]	PABP2_ARATH	PABP2_ARATH	RNA recognition motif. (a.k.a. RRM, RBD, or RNP domain)	poly(A) binding protein, cytoplasmic	GO:0000184|nuclear-transcribed mRNA catabolic process, nonsense-mediated decay;GO:1900151|regulation of nuclear-transcribed mRNA catabolic process, deadenylation-dependent decay;GO:0060211|regulation of nuclear-transcribed mRNA poly(A) tail shortening;GO:0006446|regulation of translational initiation;GO:0009651|response to salt stress;GO:0006413|translational initiation;GO:0016032|viral process	GO:0005829|cytosol;GO:0005634|nucleus	K13126|PABPC; polyadenylate-binding protein	map03015|mRNA surveillance pathway;map03013|RNA transport;map03018|RNA degradation
TRINITY_DN52266_c3_g1	2.32861	0.00614015	0.0219843	up	yes	Gene.68606::TRINITY_DN52266_c3_g1::g.68606::m.68606	1-330[-]	.	PREDICTED: probable LRR receptor-like serine/threonine-protein kinase At3g47570 [Brassica napus]	EFR_ARATH	EFR_ARATH	Leucine Rich Repeat	Serine Threonine protein kinase	GO:0010204|defense response signaling pathway, resistance gene-independent;GO:0016045|detection of bacterium;GO:0002764|immune response-regulating signaling pathway;GO:0009626|plant-type hypersensitive response;GO:0010359|regulation of anion channel activity	GO:0012505|endomembrane system;GO:0016021|integral component of membrane;GO:0005886|plasma membrane	K13428|EFR; LRR receptor-like serine/threonine-protein kinase EFR [EC:2.7.11.1]	map04626|Plant-pathogen interaction
TRINITY_DN46139_c3_g3	1.11135	1.09203e-09	1.53205e-08	up	yes	Gene.68828::TRINITY_DN46139_c3_g3::g.68828::m.68828	997-1653[+]	.	hypothetical protein CICLE_v10021233mg [Citrus clementina]	NADHK_ARATH	NADHK_ARATH	ATP-NAD kinase	NAD kinase domain containing 1	GO:0019674|NAD metabolic process;GO:0006741|NADP biosynthetic processGO:0006741|NADP biosynthetic process;GO:0008152|metabolic process	GO:0005737|cytoplasm;GO:0005829|cytosol	K00858|ppnK, NADK; NAD+ kinase [EC:2.7.1.23]	map00760|Nicotinate and nicotinamide metabolism;map01100|Metabolic pathways
TRINITY_DN51163_c1_g4	1.81173	3.10034e-08	3.56712e-07	up	yes	Gene.69450::TRINITY_DN51163_c1_g4::g.69450::m.69450	2-358[+]	Vitis vinifera contig VV78X005565.11, whole genome shotgun sequence	hypothetical protein VITISV_001171 [Vitis vinifera]	MER3_ARATH	MER3_ARATH	.	helicase	GO:0051026|chiasma assembly;GO:0007131|reciprocal meiotic recombination;GO:0010501|RNA secondary structure unwinding	GO:0005737|cytoplasm;GO:0005730|nucleolus	K15271|HFM1, MER3; ATP-dependent DNA helicase HFM1/MER3 [EC:3.6.4.12]	.
TRINITY_DN43472_c0_g1	2.70194	1.09545e-11	1.96533e-10	up	yes	Gene.70666::TRINITY_DN43472_c0_g1::g.70666::m.70666	303-845[-]	PREDICTED: Nelumbo nucifera myb-related protein 315-like (LOC104585641), transcript variant X3, mRNA	PREDICTED: transcription factor MYB3-like [Jatropha curcas]	MYB17_ARATH	MYB17_ARATH	.	Myblike DNAbinding domain containing protein	GO:0030154|cell differentiation;GO:0009908|flower development;GO:0009909|regulation of flower development;GO:0006357|regulation of transcription from RNA polymerase II promoter;GO:0009753|response to jasmonic acid;GO:0009751|response to salicylic acid;GO:0006351|transcription, DNA-templated	GO:0005634|nucleus	K09422|MYBP; myb proto-oncogene protein, plant	.
TRINITY_DN51060_c1_g2	1.338	1.11054e-08	1.35667e-07	up	yes	Gene.79200::TRINITY_DN51060_c1_g2::g.79200::m.79200	1571-2017[-]	PREDICTED: Vitis vinifera probable manganese-transporting ATPase PDR2 (LOC100257916), mRNA	P-type ATPase transporter [Theobroma cacao]	PDR2_ARATH	PDR2_ARATH	.	P-type atpase	GO:0006874|cellular calcium ion homeostasis;GO:0006875|cellular metal ion homeostasis;GO:0016036|cellular response to phosphate starvation;GO:0010073|meristem maintenance;GO:0009846|pollen germination;GO:0010152|pollen maturation;GO:0048867|stem cell fate determination	GO:0005783|endoplasmic reticulum;GO:0005789|endoplasmic reticulum membrane;GO:0005887|integral component of plasma membrane;GO:0005886|plasma membrane	K14950|ATP13A1; cation-transporting ATPase 13A1 [EC:3.6.3.-];K14950|ATP13A1; cation-transporting ATPase 13A1 [EC:3.6.3.-];K14950|ATP13A1; cation-transporting ATPase 13A1 [EC:3.6.3.-]	.
TRINITY_DN49959_c1_g1	1.27353	8.43782e-08	9.11782e-07	up	yes	Gene.79424::TRINITY_DN49959_c1_g1::g.79424::m.79424	2-526[+]	PREDICTED: Gossypium raimondii ethylene-responsive transcription factor RAP2-7-like (LOC105777358), transcript variant X3, mRNA	hypothetical protein POPTR_0010s22320g [Populus trichocarpa]	AP2_ARATH	TOE2_ARATH	.	AP2	GO:0009873|ethylene-activated signaling pathway;GO:0007275|multicellular organism development;GO:0006351|transcription, DNA-templated	GO:0005634|nucleus	K09284|AP2; AP2-like factor, euAP2 lineage	.
TRINITY_DN42908_c8_g2	1.29934	6.02275e-06	4.78268e-05	up	yes	Gene.79508::TRINITY_DN42908_c8_g2::g.79508::m.79508	1060-1500[+]	PREDICTED: Citrus sinensis serine/threonine-protein kinase 38 (LOC102607156), transcript variant X4, mRNA	PREDICTED: serine/threonine-protein kinase tricorner-like [Nicotiana sylvestris]	CBK1_CANAL	NDRA_DICDI	.	serine threonine-protein kinase	GO:0035556|intracellular signal transduction;GO:0018105|peptidyl-serine phosphorylation;GO:0060100|positive regulation of phagocytosis, engulfment	GO:0005813|centrosome;GO:0005737|cytoplasm;GO:0072686|mitotic spindle	K08286|E2.7.11.-; protein-serine/threonine kinase [EC:2.7.11.-]	.
TRINITY_DN45344_c1_g1	2.58729	6.28855e-06	4.97491e-05	up	yes	Gene.81146::TRINITY_DN45344_c1_g1::g.81146::m.81146	17-883[-]	.	PREDICTED: (+)-neomenthol dehydrogenase isoform X2 [Vitis vinifera]	SDR1_ARATH	SDR1_ARATH	short chain dehydrogenase	Dehydrogenase reductase	GO:0006952|defense response	GO:0005737|cytoplasm	K15095|E1.1.1.208; (+)-neomenthol dehydrogenase [EC:1.1.1.208]	map00902|Monoterpenoid biosynthesis;map01110|Biosynthesis of secondary metabolites
TRINITY_DN46223_c2_g5	1.06456	4.6238e-06	3.74829e-05	up	yes	Gene.81466::TRINITY_DN46223_c2_g5::g.81466::m.81466	137-1051[+]	.	PREDICTED: dehydrodolichyl diphosphate synthase 2 [Pyrus x bretschneideri]	DDPS2_ARATH	DDPS2_ARATH	Putative undecaprenyl diphosphate synthase	Catalyzes the condensation of isopentenyl diphosphate (IPP) with allylic pyrophosphates generating different type of terpenoids (By similarity)	GO:0016094|polyprenol biosynthetic process;GO:0006486|protein glycosylation	GO:0009507|chloroplast;GO:0005829|cytosol	K11778|DHDDS, RER2, SRT1; ditrans,polycis-polyprenyl diphosphate synthase [EC:2.5.1.87]	map00900|Terpenoid backbone biosynthesis;map01110|Biosynthesis of secondary metabolites
TRINITY_DN46442_c4_g1	4.1729	3.8987e-41	5.33349e-39	up	yes	Gene.83738::TRINITY_DN46442_c4_g1::g.83738::m.83738	1-585[-]	PREDICTED: Pyrus x bretschneideri AP2-like ethylene-responsive transcription factor AIL5 (LOC103959506), mRNA	AP2/ERF domain-containing protein [Cynara cardunculus var. scolymus]	AIL5_ARATH	AIL5_ARATH	.	Transcription factor	GO:0060774|auxin mediated signaling pathway involved in phyllotactic patterning;GO:0009873|ethylene-activated signaling pathway;GO:0060772|leaf phyllotactic patterning;GO:0060771|phyllotactic patterning;GO:0040019|positive regulation of embryonic development;GO:0009791|post-embryonic development;GO:0048364|root development;GO:0009845|seed germination;GO:0006351|transcription, DNA-templated	GO:0005634|nucleus	K09285|OVM, ANT; AP2-like factor, ANT lineage	.
TRINITY_DN41960_c4_g1	2.25463	1.02027e-91	7.71571e-89	up	yes	Gene.84288::TRINITY_DN41960_c4_g1::g.84288::m.84288	1358-3511[-]	PREDICTED: Vitis vinifera homeobox-leucine zipper protein ANTHOCYANINLESS 2 (LOC100260889), transcript variant X3, mRNA	PREDICTED: homeobox-leucine zipper protein ANTHOCYANINLESS 2 isoform X2 [Vitis vinifera]	ANL2_ARATH	ANL2_ARATH	Homeobox domain	Homeobox-leucine zipper protein	GO:0043481|anthocyanin accumulation in tissues in response to UV light;GO:0042335|cuticle development;GO:0009827|plant-type cell wall modification;GO:0048364|root development;GO:0048765|root hair cell differentiation;GO:0006351|transcription, DNA-templated	GO:0005634|nucleus	K09338|HD-ZIP; homeobox-leucine zipper protein	.
TRINITY_DN46498_c0_g1	5.0455	9.92149e-07	9.02066e-06	up	yes	Gene.86541::TRINITY_DN46498_c0_g1::g.86541::m.86541	262-1149[-]	.	PREDICTED: probable aquaporin NIP7-1 [Prunus mume]	NIP71_ARATH	NIP71_ARATH	Major intrinsic protein	Channel that permits osmotically driven movement of water in both directions. It is involved in the osmoregulation and in the maintenance of cell turgor during volume expansion in rapidly growing cells. It mediates rapid entry or exit of water in response to abrupt changes in osmolarity (By similarity)	GO:0035445|borate transmembrane transportGO:0006810|transport	GO:0005887|integral component of plasma membraneGO:0016020|membrane	K09874|NIP; aquaporin NIP	.
TRINITY_DN42413_c1_g2	1.75619	9.19365e-17	2.69648e-15	up	yes	Gene.87266::TRINITY_DN42413_c1_g2::g.87266::m.87266	419-2128[+]	Theobroma cacao Integrase-type DNA-binding superfamily protein (TCM_034652) mRNA, complete cds	PREDICTED: AP2-like ethylene-responsive transcription factor ANT [Vitis vinifera]	ANT_ARATH	ANT_ARATH	AP2 domain	Transcription factor	GO:0030154|cell differentiation;GO:0009908|flower development;GO:0019760|glucosinolate metabolic process;GO:0010492|maintenance of shoot apical meristem identity;GO:0042127|regulation of cell proliferation;GO:0006351|transcription, DNA-templatedGO:0006355|regulation of transcription, DNA-templated	GO:0005634|nucleus	K09285|OVM, ANT; AP2-like factor, ANT lineage;K09285|OVM, ANT; AP2-like factor, ANT lineage	.
TRINITY_DN48028_c0_g1	1.03602	0.00614559	0.0220029	up	yes	Gene.87314::TRINITY_DN48028_c0_g1::g.87314::m.87314	416-1249[-]	.	aquaporin protein 23 [Camellia sinensis]	AQP_ANOGA	AQP_ANOGA	Major intrinsic protein	Channel that permits osmotically driven movement of water in both directions. It is involved in the osmoregulation and in the maintenance of cell turgor during volume expansion in rapidly growing cells. It mediates rapid entry or exit of water in response to abrupt changes in osmolarity (By similarity)	GO:0034220|ion transmembrane transportGO:0006810|transport	GO:0005887|integral component of plasma membraneGO:0016020|membrane	K09884|AQPN; aquaporin rerated protein, invertebrate	.
TRINITY_DN48703_c3_g1	1.25467	5.30667e-12	9.85346e-11	up	yes	Gene.88061::TRINITY_DN48703_c3_g1::g.88061::m.88061	934-1290[+]	Vitis vinifera contig VV78X201907.12, whole genome shotgun sequence	PREDICTED: polynucleotide 5'-hydroxyl-kinase NOL9 isoform X2 [Nicotiana tomentosiformis]	NOL9_ARATH	NOL9_ARATH	.	Nucleolar protein 9	GO:0000448|cleavage in ITS2 between 5.8S rRNA and LSU-rRNA of tricistronic rRNA transcript (SSU-rRNA, 5.8S rRNA, LSU-rRNA);GO:0006364|rRNA processing	GO:0005730|nucleolus;GO:0005634|nucleus	K06947|GRC3, NOL9; polynucleotide 5'-hydroxyl-kinase GRC3/NOL9 [EC:2.7.1.-]	.
TRINITY_DN47419_c1_g3	2.68081	0.00117678	0.00539584	up	yes	Gene.89339::TRINITY_DN47419_c1_g3::g.89339::m.89339	1-1137[-]	PREDICTED: Nicotiana tomentosiformis zeatin O-glucosyltransferase-like (LOC104092935), mRNA	PREDICTED: zeatin O-glucosyltransferase-like [Vitis vinifera]	ZOG_PHALU	ZOG_PHALU	UDP-glucoronosyl and UDP-glucosyl transferase	.	GO:0009690|cytokinin metabolic process;GO:0048439|flower morphogenesis;GO:0009965|leaf morphogenesis;GO:0045926|negative regulation of growth;GO:0006486|protein glycosylation;GO:0010380|regulation of chlorophyll biosynthetic process;GO:0010083|regulation of vegetative meristem growth;GO:0010015|root morphogenesis;GO:0048316|seed developmentGO:0008152|metabolic process	.	K13492|ZOG1; zeatin O-glucosyltransferase [EC:2.4.1.203]	.
TRINITY_DN43562_c2_g1	1.58441	0.00563916	0.0204736	up	yes	Gene.89799::TRINITY_DN43562_c2_g1::g.89799::m.89799	477-992[+]	Solanum nigrum clone 100 ubiquitin fusion degradation protein 1 (UFD1) mRNA, partial cds	PREDICTED: ubiquitin fusion degradation protein 1 homolog isoform X1 [Populus euphratica]	UFD1_DICDI	UFD1_DICDI	.	Ubiquitin fusion degradation protein	GO:0043161|proteasome-mediated ubiquitin-dependent protein catabolic process;GO:0006511|ubiquitin-dependent protein catabolic process	.	K14016|UFD1; ubiquitin fusion degradation protein 1	map04141|Protein processing in endoplasmic reticulum
TRINITY_DN52800_c3_g5	2.76957	0.00889479	0.0299695	up	yes	Gene.91424::TRINITY_DN52800_c3_g5::g.91424::m.91424	1400-1978[-]	PREDICTED: Nelumbo nucifera gibberellin 20 oxidase 1-B-like (LOC104606699), mRNA	gibberellin 20 oxidase 2 [Camellia lipoensis]	GAOX2_ARATH	GAO1B_WHEAT	non-haem dioxygenase in morphine synthesis N-terminal	.	.	.	K05282|E1.14.11.12; gibberellin 20-oxidase [EC:1.14.11.12]	map01100|Metabolic pathways;map01110|Biosynthesis of secondary metabolites;map00904|Diterpenoid biosynthesis
TRINITY_DN44563_c1_g1	1.52743	1.06182e-05	8.05115e-05	up	yes	Gene.156::TRINITY_DN44563_c1_g1::g.156::m.156	410-730[-]	PREDICTED: Vitis vinifera FAS-associated factor 2 (LOC100263375), mRNA	PREDICTED: FAS-associated factor 2 [Vitis vinifera]	PUX10_ARATH	PUX10_ARATH	.	Fas associated factor family member 2	.	GO:0005886|plasma membrane	K18726|FAF2, UBXD8; FAS-associated factor 2	.
TRINITY_DN45616_c1_g2	1.0084	1.10364e-07	1.16985e-06	up	yes	Gene.5463::TRINITY_DN45616_c1_g2::g.5463::m.5463	1-2835[+]	.	hypothetical protein PRUPE_ppa000113mg [Prunus persica]	JMJ25_ARATH	JMJ25_ARATH	Zinc-finger domain of monoamine-oxidase A repressor R1	lysine (K)-specific demethylase	GO:0060969|negative regulation of gene silencing;GO:0006355|regulation of transcription, DNA-templated;GO:0006351|transcription, DNA-templated	GO:0000785|chromatin;GO:0005634|nucleus	K15601|KDM3; lysine-specific demethylase 3 [EC:1.14.11.-]	.
TRINITY_DN48160_c1_g1	3.00224	4.21596e-09	5.4804e-08	up	yes	Gene.5936::TRINITY_DN48160_c1_g1::g.5936::m.5936	284-814[+]	Prunus persica hypothetical protein (PRUPE_ppa012380mg) mRNA, complete cds	PREDICTED: uncharacterized protein LOC105634878 [Jatropha curcas]	.	FOSB_GEOTN	Glyoxalase/Bleomycin resistance protein/Dioxygenase superfamily	glyoxalase bleomycin resistance protein dioxygenase	GO:0046677|response to antibiotic	GO:0005737|cytoplasm	K11210|fosB; metallothiol transferase [EC:2.5.1.-]	.
TRINITY_DN49497_c3_g1	2.14005	0.0021731	0.00915717	up	yes	Gene.11597::TRINITY_DN49497_c3_g1::g.11597::m.11597	133-1287[-]	.	PREDICTED: uncharacterized protein LOC104773993 [Camelina sativa]	RNH_HALSA	RNH_HALSA	RNase H	ribonuclease H activity	.	GO:0005737|cytoplasm	K03469|rnhA, RNASEH1; ribonuclease HI [EC:3.1.26.4]	map03030|DNA replication
TRINITY_DN35861_c0_g1	5.63287	1.46454e-06	1.29628e-05	up	yes	Gene.26810::TRINITY_DN35861_c0_g1::g.26810::m.26810	2-1228[+]	.	PREDICTED: putative cyclin-D6-1 [Nelumbo nucifera]	CCD61_ARATH	CCD61_ARATH	Cyclin, N-terminal domain	(DC) complex that phosphorylates and inhibits members of the retinoblastoma (RB) protein family including RB1 and regulates the cell-cycle during G(1) S transition. Phosphorylation of RB1 allows dissociation of the transcription factor E2F from the RB E2F complex and the subsequent transcription of E2F target genes which are responsible for the progression through the G(1) phase. Hypophosphorylat…	GO:0007049|cell cycle;GO:0051301|cell division;GO:0051726|regulation of cell cycle	GO:0005634|nucleusGO:0005634|nucleus	K18812|CYCD6; cyclin D6, plant	.
TRINITY_DN42013_c2_g1	1.28122	6.83465e-13	1.38051e-11	up	yes	Gene.27453::TRINITY_DN42013_c2_g1::g.27453::m.27453	2357-2656[+]	Prunus persica hypothetical protein (PRUPE_ppa010554mg) mRNA, complete cds	PREDICTED: E3 ubiquitin ligase BIG BROTHER [Sesamum indicum]	BB_ARATH	BB_ARATH	RING-H2 zinc finger domain	zinc ion binding	GO:0048437|floral organ development;GO:0046621|negative regulation of organ growth;GO:0043161|proteasome-mediated ubiquitin-dependent protein catabolic process;GO:0051865|protein autoubiquitination;GO:0016567|protein ubiquitination	.	K19045|BB; E3 ubiquitin-protein ligase BIG BROTHER and related proteins [EC:2.3.2.27];K19045|BB; E3 ubiquitin-protein ligase BIG BROTHER and related proteins [EC:2.3.2.27]	.
TRINITY_DN50119_c1_g4	2.44239	1.93503e-12	3.74372e-11	up	yes	Gene.29690::TRINITY_DN50119_c1_g4::g.29690::m.29690	46-510[+]	.	PREDICTED: SKP1-like protein 1A [Nicotiana tomentosiformis]	SKP1_ARTOC	SKP1_ARTOC	Skp1 family, tetramerisation domain	ubiquitin-dependent protein catabolic process	GO:0016567|protein ubiquitination;GO:0006511|ubiquitin-dependent protein catabolic processGO:0006511|ubiquitin-dependent protein catabolic process	.	K03094|SKP1, CBF3D; S-phase kinase-associated protein 1	map04141|Protein processing in endoplasmic reticulum;map04310|Wnt signaling pathway;map04350|TGF-beta signaling pathway;map04110|Cell cycle;map04111|Cell cycle - yeast;map04114|Oocyte meiosis;map04120|Ubiquitin mediated proteolysis;map04710|Circadian rhythm;map05168|Herpes simplex infection
TRINITY_DN53958_c0_g1	1.28598	1.74073e-12	3.38304e-11	up	yes	Gene.33170::TRINITY_DN53958_c0_g1::g.33170::m.33170	3-323[+]	.	hypothetical protein CISIN_1g036755mg, partial [Citrus sinensis]	G3OX3_ARATH	G3OX3_ARATH	non-haem dioxygenase in morphine synthesis N-terminal	2OGFe(II) oxygenase	GO:0009740|gibberellic acid mediated signaling pathway;GO:0009686|gibberellin biosynthetic process;GO:0009416|response to light stimulus	.	K04124|E1.14.11.15; gibberellin 3-beta-dioxygenase [EC:1.14.11.15]	map01110|Biosynthesis of secondary metabolites;map00904|Diterpenoid biosynthesis
TRINITY_DN50832_c0_g2	3.32914	1.63306e-05	0.00011954	up	yes	Gene.35775::TRINITY_DN50832_c0_g2::g.35775::m.35775	275-1534[-]	.	Glucose-methanol-choline oxidoreductase, partial [Cynara cardunculus var. scolymus]	MDLL_ARATH	MDLL_ARATH	GMC oxidoreductase	oxidoreductase	GO:0055114|oxidation-reduction process	.	K08248|E4.1.2.10; mandelonitrile lyase [EC:4.1.2.10]	map01110|Biosynthesis of secondary metabolites;map00460|Cyanoamino acid metabolism
TRINITY_DN42835_c1_g2	1.56699	0.000240897	0.00134937	up	yes	Gene.38433::TRINITY_DN42835_c1_g2::g.38433::m.38433	3-1364[+]	.	RNA-binding protein Musashi-Rbp6-like protein [Morus notabilis]	RBP1_ARATH	RBP1_ARATH	RNA recognition motif. (a.k.a. RRM, RBD, or RNP domain)	Rna-binding protein	GO:0008283|cell proliferation	.	K14411|MSI; RNA-binding protein Musashi	map03015|mRNA surveillance pathway
TRINITY_DN46786_c1_g1	1.26789	4.6516e-05	0.000308963	up	yes	Gene.40704::TRINITY_DN46786_c1_g1::g.40704::m.40704	902-1522[+]	.	D5-type cyclin, putative [Theobroma cacao]	CCD51_ORYSJ	CCD51_ORYSJ	Cyclin, N-terminal domain	(DC) complex that phosphorylates and inhibits members of the retinoblastoma (RB) protein family including RB1 and regulates the cell-cycle during G(1) S transition. Phosphorylation of RB1 allows dissociation of the transcription factor E2F from the RB E2F complex and the subsequent transcription of E2F target genes which are responsible for the progression through the G(1) phase. Hypophosphorylat…	GO:0007049|cell cycle;GO:0051301|cell division	GO:0005634|nucleus	K18811|CYCD5; cyclin D5, plant	.
TRINITY_DN41595_c2_g2	1.87583	1.98586e-19	7.3044e-18	up	yes	Gene.52792::TRINITY_DN41595_c2_g2::g.52792::m.52792	297-692[-]	.	PREDICTED: probable BOI-related E3 ubiquitin-protein ligase 3 [Nicotiana tomentosiformis]	BRG3_ARATH	BRG3_ARATH	Zinc finger, C3HC4 type (RING finger)	protein binding zinc ion binding	GO:0006952|defense response;GO:0043161|proteasome-mediated ubiquitin-dependent protein catabolic process;GO:0043067|regulation of programmed cell death	GO:0005634|nucleus	K19042|BOI; E3 ubiquitin-protein ligase BOI and related proteins [EC:2.3.2.27]	.
TRINITY_DN40261_c0_g1	3.2965	0.000934189	0.00442076	up	yes	Gene.56049::TRINITY_DN40261_c0_g1::g.56049::m.56049	107-1228[+]	.	unnamed protein product [Coffea canephora]	NRX1_ARATH	NRX1_ARATH	C1 domain	nucleoredoxin-like	GO:0045454|cell redox homeostasis;GO:0009860|pollen tube growth;GO:0010183|pollen tube guidance;GO:0080092|regulation of pollen tube growth;GO:0046686|response to cadmium ion	GO:0005829|cytosol	K17609|NXN; nucleoredoxin [EC:1.8.1.8]	.
TRINITY_DN52003_c1_g1	2.38417	0.000588129	0.00295487	up	yes	Gene.56969::TRINITY_DN52003_c1_g1::g.56969::m.56969	80-1594[+]	.	UDP-glucose flavonoid glucosyl-transferase [Actinidia chinensis]	SGT2_SOYBN	SGT2_SOYBN	UDP-glucoronosyl and UDP-glucosyl transferase	Transferase	GO:0008152|metabolic processGO:0008152|metabolic process	GO:0043231|intracellular membrane-bounded organelle	K18822|UGT73P2; soyasapogenol B glucuronide galactosyltransferase [EC:2.4.1.272]	.
TRINITY_DN49750_c0_g3	2.80043	9.79425e-09	1.20569e-07	up	yes	Gene.57853::TRINITY_DN49750_c0_g3::g.57853::m.57853	213-1142[+]	.	PREDICTED: ubiquitin fusion degradation protein 1 homolog isoform X2 [Gossypium raimondii]	UFD1_DICDI	UFD1_DICDI	Ubiquitin fusion degradation protein UFD1	Ubiquitin fusion degradation protein	GO:0043161|proteasome-mediated ubiquitin-dependent protein catabolic process;GO:0006511|ubiquitin-dependent protein catabolic processGO:0006511|ubiquitin-dependent protein catabolic process	.	K14016|UFD1; ubiquitin fusion degradation protein 1	map04141|Protein processing in endoplasmic reticulum
TRINITY_DN52210_c4_g2	3.97286	1.70723e-50	3.67618e-48	up	yes	Gene.62646::TRINITY_DN52210_c4_g2::g.62646::m.62646	990-1328[+]	.	PREDICTED: uncharacterized protein LOC104598128 [Nelumbo nucifera]	MARH3_MOUSE	MARH3_MOUSE	RING-variant domain	(Membrane-Associated Ring finger (C3HC4))	GO:0006897|endocytosis;GO:0016567|protein ubiquitination	GO:0030659|cytoplasmic vesicle membrane;GO:0031901|early endosome membrane;GO:0005768|endosome;GO:0016021|integral component of membrane;GO:0005764|lysosome	K10658|MARCH3; E3 ubiquitin-protein ligase MARCH3 [EC:2.3.2.27]	.
TRINITY_DN54527_c1_g2	1.8861	0.000903701	0.00429626	up	yes	Gene.62880::TRINITY_DN54527_c1_g2::g.62880::m.62880	1-675[+]	.	PREDICTED: uncharacterized protein LOC103327203 [Prunus mume]	RNH_HALSA	RNH_HALSA	Reverse transcriptase-like	ribonuclease H activity	.	GO:0005737|cytoplasm	K03469|rnhA, RNASEH1; ribonuclease HI [EC:3.1.26.4]	map03030|DNA replication
TRINITY_DN51660_c1_g1	1.81402	8.01102e-42	1.15439e-39	up	yes	Gene.70552::TRINITY_DN51660_c1_g1::g.70552::m.70552	2452-3162[+]	.	bZIP78 [Corylus heterophylla]	GBF3_ARATH	GBF3_ARATH	bZIP Maf transcription factor	Transcription factor	GO:0009737|response to abscisic acid;GO:0006351|transcription, DNA-templatedGO:0006355|regulation of transcription, DNA-templated	GO:0005829|cytosol;GO:0005634|nucleusGO:0005634|nucleus	K09060|GBF; plant G-box-binding factor	.
TRINITY_DN44856_c1_g2	5.13075	2.5742e-41	3.54722e-39	up	yes	Gene.76305::TRINITY_DN44856_c1_g2::g.76305::m.76305	2-391[-]	.	PREDICTED: serine carboxypeptidase-like 45 [Solanum pennellii]	SCP40_ARATH	SCP22_ARATH	Serine carboxypeptidase	carboxy-peptidase	GO:0009742|brassinosteroid mediated signaling pathway;GO:0051603|proteolysis involved in cellular protein catabolic processGO:0006508|proteolysis	GO:0005615|extracellular space	K16297|SCPL-II; serine carboxypeptidase-like clade II [EC:3.4.16.-]	.
TRINITY_DN51607_c1_g2	1.1285	3.48833e-07	3.42493e-06	up	yes	Gene.77960::TRINITY_DN51607_c1_g2::g.77960::m.77960	1039-2016[-]	.	Annexin 8, putative [Theobroma cacao]	ANX13_HUMAN	ANX13_HUMAN	Annexin	annexin A7	GO:0030154|cell differentiation;GO:0042997|negative regulation of Golgi to plasma membrane protein transport;GO:0042998|positive regulation of Golgi to plasma membrane protein transport	GO:0016324|apical plasma membrane;GO:0016323|basolateral plasma membrane;GO:0070382|exocytic vesicle;GO:0070062|extracellular exosome;GO:0005615|extracellular space;GO:0045121|membrane raft;GO:0005654|nucleoplasm;GO:0005886|plasma membrane	K17099|ANXA13; annexin A13	.
TRINITY_DN44693_c0_g1	1.02935	0.00440294	0.016655	up	yes	Gene.82409::TRINITY_DN44693_c0_g1::g.82409::m.82409	1054-1740[-]	.	PREDICTED: probable LRR receptor-like serine/threonine-protein kinase At3g47570 [Citrus sinensis]	Y3475_ARATH	EFR_ARATH	Leucine rich repeat N-terminal domain	Serine Threonine protein kinase	GO:0010204|defense response signaling pathway, resistance gene-independent;GO:0016045|detection of bacterium;GO:0002764|immune response-regulating signaling pathway;GO:0009626|plant-type hypersensitive response;GO:0010359|regulation of anion channel activity	GO:0012505|endomembrane system;GO:0016021|integral component of membrane;GO:0005886|plasma membrane	K13428|EFR; LRR receptor-like serine/threonine-protein kinase EFR [EC:2.7.11.1]	map04626|Plant-pathogen interaction
TRINITY_DN52749_c1_g1	4.76648	3.41544e-32	2.88526e-30	up	yes	Gene.86482::TRINITY_DN52749_c1_g1::g.86482::m.86482	324-839[+]	.	Serine carboxypeptidase 46 isoform 2 [Theobroma cacao]	SCP45_ARATH	SCP45_ARATH	Serine carboxypeptidase	carboxy-peptidase	GO:0051603|proteolysis involved in cellular protein catabolic processGO:0006508|proteolysis	GO:0005576|extracellular region;GO:0009505|plant-type cell wall;GO:0009506|plasmodesma	K16297|SCPL-II; serine carboxypeptidase-like clade II [EC:3.4.16.-]	.
TRINITY_DN52555_c0_g2	1.24459	2.94701e-06	2.47254e-05	up	yes	Gene.33798::TRINITY_DN52555_c0_g2::g.33798::m.33798	1-360[-]	.	PREDICTED: ABC transporter B family member 29, chloroplastic [Vitis vinifera]	AB29B_ARATH	AB29B_ARATH	ABC transporter	(ABC) transporter	.	GO:0009507|chloroplast;GO:0009941|chloroplast envelope;GO:0031969|chloroplast membrane;GO:0016021|integral component of membrane	K02021|ABC.MR; putative ABC transport system ATP-binding protein	.
TRINITY_DN43558_c3_g2	2.90227	2.31132e-05	0.000163699	up	yes	Gene.36728::TRINITY_DN43558_c3_g2::g.36728::m.36728	3-1244[+]	Populus trichocarpa hypothetical protein (POPTR_0003s10730g) mRNA, complete cds	unnamed protein product [Coffea canephora]	FB254_ARATH	FB254_ARATH	.	F-box and leucine-rich repeat protein	.	.	K10268|FBXL2_20; F-box and leucine-rich repeat protein 2/20	.
TRINITY_DN40262_c0_g1	3.98467	0.00185378	0.00800064	up	yes	Gene.40772::TRINITY_DN40262_c0_g1::g.40772::m.40772	2-478[-]	Cucumis melo genomic chromosome, chr_9	Retrotransposon protein, putative [Theobroma cacao]	YG31B_YEAST	YG31B_YEAST	.	.	GO:0015074|DNA integration;GO:0006310|DNA recombination;GO:0032197|transposition, RNA-mediated	GO:0005737|cytoplasm;GO:0005634|nucleus;GO:0000943|retrotransposon nucleocapsid	K07497|K07497; putative transposase	.
TRINITY_DN42864_c4_g7	2.5436	9.16731e-12	1.65759e-10	up	yes	Gene.48532::TRINITY_DN42864_c4_g7::g.48532::m.48532	1-393[+]	.	PREDICTED: mitochondrial amidoxime reducing component 2 isoform X1 [Eucalyptus grandis]	MOCOS_DANRE	MOCOS_SOLLC	MOSC N-terminal beta barrel domain	cysteine desulfurase	GO:0006777|Mo-molybdopterin cofactor biosynthetic process	.	K15631|ABA3; molybdenum cofactor sulfurtransferase [EC:2.8.1.9]	.
TRINITY_DN58101_c0_g1	3.92252	1.8289e-05	0.000132439	up	yes	Gene.55508::TRINITY_DN58101_c0_g1::g.55508::m.55508	88-771[-]	.	PREDICTED: ribonuclease MC-like isoform X1 [Cicer arietinum]	RNLX_SOLLC	RNLX_SOLLC	Ribonuclease T2 family	ribonuclease T2 activity	.	GO:0005737|cytoplasm	K01166|E3.1.27.1; ribonuclease T2 [EC:3.1.27.1]	.
TRINITY_DN50810_c1_g1	1.15359	6.14147e-06	4.86592e-05	up	yes	Gene.59194::TRINITY_DN50810_c1_g1::g.59194::m.59194	3114-3479[+]	PREDICTED: Vitis vinifera serine/threonine-protein kinase Nek2 (LOC100852976), transcript variant X7, mRNA	PREDICTED: serine/threonine-protein kinase Nek2-like [Nelumbo nucifera]	NEK4_ARATH	NEK4_ARATH	.	NIMA-related kinase	.	.	K08857|NEK; NIMA (never in mitosis gene a)-related kinase [EC:2.7.11.1];K08857|NEK; NIMA (never in mitosis gene a)-related kinase [EC:2.7.11.1]	.
TRINITY_DN41875_c0_g3	1.19981	2.95922e-33	2.68202e-31	up	yes	Gene.63127::TRINITY_DN41875_c0_g3::g.63127::m.63127	211-894[-]	PREDICTED: Malus x domestica protein prune homolog (LOC103423490), transcript variant X1, mRNA	PREDICTED: protein prune homolog isoform X2 [Sesamum indicum]	PRUN1_BOVIN	.	DHHA2 domain	.	.	GO:0005737|cytoplasm	K01514|PRUNE, PPX1; exopolyphosphatase [EC:3.6.1.11]	map00230|Purine metabolism
TRINITY_DN46477_c3_g1	3.95949	9.39588e-05	0.000582651	up	yes	Gene.78988::TRINITY_DN46477_c3_g1::g.78988::m.78988	491-844[+]	Arachis ipaensis voucher KG30076 retrotransposon B60_Venus_autonomous-Ty3-type, complete sequence	PREDICTED: uncharacterized protein LOC106403337 [Brassica napus]	YI31B_YEAST	YI31B_YEAST	.	.	GO:0015074|DNA integration;GO:0006310|DNA recombination;GO:0032197|transposition, RNA-mediated	GO:0005737|cytoplasm;GO:0005634|nucleus;GO:0000943|retrotransposon nucleocapsid	K07497|K07497; putative transposase	.
TRINITY_DN52664_c0_g14	3.62175	4.74486e-05	0.000314826	up	yes	Gene.79365::TRINITY_DN52664_c0_g14::g.79365::m.79365	243-548[-]	.	unknown [Lotus japonicus]	SUMO2_ARATH	SUMO2_ARATH	Ubiquitin-2 like Rad60 SUMO-like	.	GO:0016925|protein sumoylation	GO:0005737|cytoplasm;GO:0005634|nucleus	K12160|SUMO, SMT3; small ubiquitin-related modifier	map03013|RNA transport
TRINITY_DN41203_c0_g2	2.48235	0.0148515	0.0458675	up	yes	Gene.83506::TRINITY_DN41203_c0_g2::g.83506::m.83506	714-1034[-]	.	Highly ABA-induced PP2C gene 3, putative [Theobroma cacao]	P2C08_ORYSJ	P2C51_ORYSJ	Protein phosphatase 2C	Phosphatase	.	.	K14497|PP2C; protein phosphatase 2C [EC:3.1.3.16];K14497|PP2C; protein phosphatase 2C [EC:3.1.3.16]	map04075|Plant hormone signal transduction;map04931|Insulin resistance;map04075|Plant hormone signal transduction;map04931|Insulin resistance
TRINITY_DN41099_c1_g1	1.06247	1.69794e-05	0.00012379	up	yes	Gene.4105::TRINITY_DN41099_c1_g1::g.4105::m.4105	270-1859[+]	.	Putative amidase [Morus notabilis]	YI01_SCHPO	YI01_SCHPO	Amidase	.	.	GO:0005829|cytosol	K01426|E3.5.1.4, amiE; amidase [EC:3.5.1.4]	map00627|Aminobenzoate degradation;map00643|Styrene degradation;map00330|Arginine and proline metabolism;map00360|Phenylalanine metabolism;map00380|Tryptophan metabolism;map01120|Microbial metabolism in diverse environments
TRINITY_DN40574_c0_g1	1.2055	0.000478861	0.00247211	up	yes	Gene.8661::TRINITY_DN40574_c0_g1::g.8661::m.8661	2307-2867[+]	.	hypothetical protein CICLE_v10001855mg [Citrus clementina]	CCR1_ORYSJ	CCR1_ORYSJ	.	Nad-dependent epimerase dehydratase	GO:0006952|defense response;GO:0009809|lignin biosynthetic process	GO:0005737|cytoplasm	K09753|CCR; cinnamoyl-CoA reductase [EC:1.2.1.44]	map01100|Metabolic pathways;map00940|Phenylpropanoid biosynthesis;map01110|Biosynthesis of secondary metabolites
TRINITY_DN53400_c1_g1	2.02858	0.0129246	0.0408344	up	yes	Gene.11708::TRINITY_DN53400_c1_g1::g.11708::m.11708	1-300[-]	PREDICTED: Nicotiana tomentosiformis uncharacterized LOC104087250 (LOC104087250), ncRNA	gag-pol precursor [Castanea mollissima]	YI31B_YEAST	TF28_SCHPO	.	.	GO:0015074|DNA integration;GO:0006310|DNA recombination	.	K07497|K07497; putative transposase	.
TRINITY_DN42170_c0_g1	2.29996	6.58716e-18	2.12738e-16	up	yes	Gene.11777::TRINITY_DN42170_c0_g1::g.11777::m.11777	307-1257[+]	.	chromomethylase 2 [Nicotiana benthamiana]	CMT2_ARATH	CMT2_ARATH	.	Cytosine-specific methyltransferase	GO:0034605|cellular response to heat;GO:0016569|covalent chromatin modification;GO:0010426|DNA methylation on cytosine within a CHH sequence;GO:0006355|regulation of transcription, DNA-templated;GO:0006351|transcription, DNA-templated	GO:0005634|nucleus	K00558|DNMT1, dcm; DNA (cytosine-5)-methyltransferase 1 [EC:2.1.1.37]	map00270|Cysteine and methionine metabolism;map01100|Metabolic pathways;map05206|MicroRNAs in cancer
TRINITY_DN51142_c6_g2	1.16913	5.23518e-05	0.000344074	up	yes	Gene.13017::TRINITY_DN51142_c6_g2::g.13017::m.13017	501-941[-]	.	PREDICTED: glutamate receptor 2.7-like [Vitis vinifera]	GLR27_ARATH	GLR28_ARATH	.	glutamate receptor	GO:0006816|calcium ion transport;GO:0019722|calcium-mediated signaling;GO:0071230|cellular response to amino acid stimulus	GO:0016021|integral component of membrane;GO:0005622|intracellular;GO:0005886|plasma membrane	K05387|GRIP; glutamate receptor, ionotropic, plant;K05387|GRIP; glutamate receptor, ionotropic, plant	.
TRINITY_DN8120_c0_g1	3.70405	0.00476496	0.0177917	up	yes	Gene.17238::TRINITY_DN8120_c0_g1::g.17238::m.17238	3-320[+]	.	hypothetical protein CISIN_1g043517mg [Citrus sinensis]	ACA12_ARATH	ACA12_ARATH	.	ATPase, Ca transporting, plasma membrane	.	GO:0005887|integral component of plasma membrane;GO:0043231|intracellular membrane-bounded organelle	K01537|E3.6.3.8; Ca2+-transporting ATPase [EC:3.6.3.8]	map04742|Taste transduction;map00230|Purine metabolism
TRINITY_DN49069_c3_g4	1.04518	0.0142517	0.0443119	up	yes	Gene.34701::TRINITY_DN49069_c3_g4::g.34701::m.34701	300-1088[-]	PREDICTED: Vitis vinifera BRI1 kinase inhibitor 1 (LOC100243702), mRNA	PREDICTED: BRI1 kinase inhibitor 1-like [Pyrus x bretschneideri]	.	BKI1_ARATH	.	BRI1 kinase inhibitor	GO:0009742|brassinosteroid mediated signaling pathway;GO:0006629|lipid metabolic process;GO:0010423|negative regulation of brassinosteroid biosynthetic process	GO:0005829|cytosol;GO:0005886|plasma membrane	K14499|BKI1; BRI1 kinase inhibitor 1	map04075|Plant hormone signal transduction
TRINITY_DN54051_c3_g2	1.15559	2.10528e-12	4.05734e-11	up	yes	Gene.43327::TRINITY_DN54051_c3_g2::g.43327::m.43327	461-958[-]	.	unnamed protein product [Vitis vinifera]	XRCC2_ARATH	XRCC2_ARATH	.	X-ray repair complementing defective repair in Chinese hamster cells 2	GO:0000724|double-strand break repair via homologous recombination;GO:0000707|meiotic DNA recombinase assembly;GO:0006312|mitotic recombination;GO:0007131|reciprocal meiotic recombination;GO:0010212|response to ionizing radiation;GO:0042148|strand invasion	GO:0033063|Rad51B-Rad51C-Rad51D-XRCC2 complex;GO:0005657|replication fork	K10879|XRCC2; DNA-repair protein XRCC2	map03440|Homologous recombination
TRINITY_DN39328_c0_g2	5.23153	3.43088e-12	6.48773e-11	up	yes	Gene.44751::TRINITY_DN39328_c0_g2::g.44751::m.44751	828-1172[+]	.	unnamed protein product [Vitis vinifera]	C71BB_ARATH	C83B1_ARATH	.	Cytochrome p450	GO:0048830|adventitious root development;GO:0052544|defense response by callose deposition in cell wall;GO:0042742|defense response to bacterium;GO:0009759|indole glucosinolate biosynthetic process;GO:0009684|indoleacetic acid biosynthetic process;GO:0009682|induced systemic resistance;GO:0040008|regulation of growth;GO:0010114|response to red light;GO:0009641|shade avoidance;GO:0000162|tryptopha…	GO:0005783|endoplasmic reticulum;GO:0016021|integral component of membrane;GO:0016020|membrane;GO:0005739|mitochondrion;GO:0005886|plasma membrane	K11818|CYP83B1; cytochrome P450, family 83, subfamily B, polypeptide 1 [EC:1.14.-.-]	map00966|Glucosinolate biosynthesis;map00380|Tryptophan metabolism;map01110|Biosynthesis of secondary metabolites;map01210|2-Oxocarboxylic acid metabolism
TRINITY_DN40666_c1_g2	1.20396	4.7069e-26	2.78437e-24	up	yes	Gene.50355::TRINITY_DN40666_c1_g2::g.50355::m.50355	3-674[-]	.	hypothetical protein CISIN_1g0000012mg, partial [Citrus sinensis]	MDN1_DICDI	MDN1_DICDI	.	Nuclear chaperone required for maturation and nuclear export of pre-60S ribosome subunits (By similarity)	GO:0000027|ribosomal large subunit assembly;GO:0006364|rRNA processing	GO:0005634|nucleus;GO:0030687|preribosome, large subunit precursor	K14572|MDN1, REA1; midasin	map03008|Ribosome biogenesis in eukaryotes
TRINITY_DN52823_c1_g2	1.18208	0.0129392	0.0408722	up	yes	Gene.51399::TRINITY_DN52823_c1_g2::g.51399::m.51399	1835-2248[-]	.	unnamed protein product [Vitis vinifera]	TPS12_RICCO	TPS12_RICCO	Terpene synthase family, metal binding domain	.	GO:0008152|metabolic process	.	K12742|ispS; isoprene synthase [EC:4.2.3.27]	map00900|Terpenoid backbone biosynthesis;map01110|Biosynthesis of secondary metabolites
TRINITY_DN47383_c3_g3	1.62464	1.19069e-19	4.44886e-18	up	yes	Gene.52298::TRINITY_DN47383_c3_g3::g.52298::m.52298	517-924[+]	.	unknown [Populus trichocarpa]	CADH9_ARATH	CADH9_ARATH	.	alcohol dehydrogenase	GO:0009809|lignin biosynthetic process;GO:0009735|response to cytokinin	GO:0048046|apoplast	K00083|E1.1.1.195; cinnamyl-alcohol dehydrogenase [EC:1.1.1.195]	map01100|Metabolic pathways;map00940|Phenylpropanoid biosynthesis;map01110|Biosynthesis of secondary metabolites
TRINITY_DN45703_c2_g3	1.91069	2.12323e-07	2.15956e-06	up	yes	Gene.62278::TRINITY_DN45703_c2_g3::g.62278::m.62278	2-505[+]	.	Retrotransposon, unclassified-like protein [Theobroma cacao]	YG31B_YEAST	YI31B_YEAST	Reverse transcriptase (RNA-dependent DNA polymerase)	.	GO:0015074|DNA integration;GO:0006310|DNA recombination;GO:0032197|transposition, RNA-mediated	GO:0005737|cytoplasm;GO:0005634|nucleus;GO:0000943|retrotransposon nucleocapsid	K07497|K07497; putative transposase	.
TRINITY_DN44634_c2_g3	2.15941	1.09223e-09	1.53211e-08	up	yes	Gene.63363::TRINITY_DN44634_c2_g3::g.63363::m.63363	505-1221[-]	.	Threonine dehydratase biosynthetic [Morus notabilis]	THD1_ARATH	THD1_ARATH	.	Threonine dehydratase	GO:0009097|isoleucine biosynthetic process	GO:0009507|chloroplast	K01754|E4.3.1.19, ilvA, tdcB; threonine dehydratase [EC:4.3.1.19]	map01200|Carbon metabolism;map01230|Biosynthesis of amino acids;map00260|Glycine, serine and threonine metabolism;map01110|Biosynthesis of secondary metabolites;map01100|Metabolic pathways;map00290|Valine, leucine and isoleucine biosynthesis;map01130|Biosynthesis of antibiotics
TRINITY_DN41451_c0_g1	2.45379	2.10778e-05	0.000150786	up	yes	Gene.65461::TRINITY_DN41451_c0_g1::g.65461::m.65461	278-613[-]	.	Enhancer of yellow 2 isoform 1 [Theobroma cacao]	SUS1_ARATH	SUS1_ARATH	Transcription factor e(y)2	.	GO:0016578|histone deubiquitination;GO:0016973|poly(A)+ mRNA export from nucleus;GO:0045893|positive regulation of transcription, DNA-templated;GO:0006357|regulation of transcription from RNA polymerase II promoter;GO:0006351|transcription, DNA-templatedGO:0006406|mRNA export from nucleus;GO:0045893|positive regulation of transcription, DNA-templated	GO:0071819|DUBm complex;GO:0005643|nuclear pore;GO:0000124|SAGA complexGO:0000124|SAGA complex;GO:0005643|nuclear pore	K11368|ENY2, DC6, SUS1; enhancer of yellow 2 transcription factor	.
TRINITY_DN46168_c1_g1	2.5548	0.00397449	0.0152702	up	yes	Gene.76676::TRINITY_DN46168_c1_g1::g.76676::m.76676	38-862[-]	.	PREDICTED: uncharacterized protein LOC104898740 [Beta vulgaris subsp. vulgaris]	YI31B_YEAST	YI31B_YEAST	Reverse transcriptase (RNA-dependent DNA polymerase)	.	GO:0015074|DNA integration;GO:0006310|DNA recombination;GO:0032197|transposition, RNA-mediated	GO:0005737|cytoplasm;GO:0005634|nucleus;GO:0000943|retrotransposon nucleocapsid	K07497|K07497; putative transposase	.
TRINITY_DN54514_c5_g1	1.61812	7.38967e-15	1.83345e-13	up	yes	Gene.81066::TRINITY_DN54514_c5_g1::g.81066::m.81066	2-943[+]	.	PREDICTED: midasin [Vitis vinifera]	MDN1_DICDI	MDN1_DICDI	.	Nuclear chaperone required for maturation and nuclear export of pre-60S ribosome subunits (By similarity)	GO:0000027|ribosomal large subunit assembly;GO:0006364|rRNA processing	GO:0005634|nucleus;GO:0030687|preribosome, large subunit precursor	K14572|MDN1, REA1; midasin	map03008|Ribosome biogenesis in eukaryotes
TRINITY_DN39552_c0_g1	5.40157	1.60272e-40	2.11973e-38	up	yes	Gene.775::TRINITY_DN39552_c0_g1::g.775::m.775	221-1561[-]	.	HXXXD-type acyl-transferase family protein, putative [Theobroma cacao]	SALAT_PAPSO	SALAT_PAPSO	Transferase family	.	GO:0009820|alkaloid metabolic process	.	K13393|SALAT; salutaridinol 7-O-acetyltransferase [EC:2.3.1.150]	.
TRINITY_DN53022_c1_g5	1.45954	5.83293e-05	0.000379116	up	yes	Gene.13917::TRINITY_DN53022_c1_g5::g.13917::m.13917	418-1497[+]	.	hypothetical protein PHAVU_006G023800g, partial [Phaseolus vulgaris]	.	PABP3_ARATH	RNA recognition motif. (a.k.a. RRM, RBD, or RNP domain)	poly(A) binding protein, cytoplasmic	GO:0006397|mRNA processing;GO:0000184|nuclear-transcribed mRNA catabolic process, nonsense-mediated decay;GO:0060211|regulation of nuclear-transcribed mRNA poly(A) tail shortening;GO:0006417|regulation of translation	GO:0005737|cytoplasm;GO:0005634|nucleus	K13126|PABPC; polyadenylate-binding protein	map03015|mRNA surveillance pathway;map03013|RNA transport;map03018|RNA degradation
TRINITY_DN52006_c0_g1	1.811	2.97272e-05	0.000205914	up	yes	Gene.24217::TRINITY_DN52006_c0_g1::g.24217::m.24217	3-743[-]	.	HXXXD-type acyl-transferase family protein, putative [Theobroma cacao]	SALAT_PAPSO	SALAT_PAPSO	Transferase family	.	GO:0009820|alkaloid metabolic process	.	K13393|SALAT; salutaridinol 7-O-acetyltransferase [EC:2.3.1.150]	.
TRINITY_DN54262_c2_g1	2.16676	0.000284838	0.00156491	up	yes	Gene.25498::TRINITY_DN54262_c2_g1::g.25498::m.25498	3-392[-]	.	PREDICTED: chaperone protein ClpB1 [Eucalyptus grandis]	CLPB1_ARATH	CLPB1_ARATH	.	ATP-dependent CLP protease ATP-binding subunit	GO:0045727|positive regulation of translation;GO:0019538|protein metabolic process;GO:0043335|protein unfolding;GO:0009408|response to heat;GO:0009644|response to high light intensity;GO:0042542|response to hydrogen peroxide	GO:0009941|chloroplast envelope;GO:0009570|chloroplast stroma;GO:0005829|cytosol;GO:0005634|nucleus	K03695|clpB; ATP-dependent Clp protease ATP-binding subunit ClpB	.
TRINITY_DN56417_c0_g1	3.848	0.00312049	0.012437	up	yes	Gene.26453::TRINITY_DN56417_c0_g1::g.26453::m.26453	2-337[+]	.	PREDICTED: probable RNA helicase SDE3 [Populus euphratica]	SDE3_ARATH	SDE3_ARATH	.	Helicase	GO:0035194|posttranscriptional gene silencing by RNA;GO:0009616|virus induced gene silencing	GO:0005737|cytoplasm	K18422|MOV10; helicase MOV-10 [EC:3.6.4.13]	.
TRINITY_DN53245_c1_g5	2.91754	4.96947e-15	1.25237e-13	up	yes	Gene.40551::TRINITY_DN53245_c1_g5::g.40551::m.40551	3-584[-]	.	PREDICTED: vinorine synthase-like [Prunus mume]	VINSY_RAUSE	VINSY_RAUSE	Transferase family	.	GO:0009820|alkaloid metabolic process	.	K12694|E2.3.1.160; vinorine synthase [EC:2.3.1.160]	.
TRINITY_DN43128_c6_g1	1.27143	2.25582e-05	0.000160285	up	yes	Gene.53428::TRINITY_DN43128_c6_g1::g.53428::m.53428	2086-2571[+]	.	PREDICTED: E3 ubiquitin protein ligase DRIP2-like isoform X1 [Vitis vinifera]	DRIP2_ARATH	DRIP1_ARATH	.	Polycomb group ring finger	GO:0051865|protein autoubiquitination;GO:0016567|protein ubiquitination;GO:0009414|response to water deprivation	GO:0005634|nucleus	K16277|DRIP; E3 ubiquitin-protein ligase DRIP [EC:2.3.2.27]	.
TRINITY_DN50626_c2_g1	2.6587	6.16804e-06	4.88493e-05	up	yes	Gene.54079::TRINITY_DN50626_c2_g1::g.54079::m.54079	174-1496[-]	.	HXXXD-type acyl-transferase family protein, putative [Theobroma cacao]	VINSY_RAUSE	VINSY_RAUSE	Transferase family	.	GO:0009820|alkaloid metabolic process	.	K12694|E2.3.1.160; vinorine synthase [EC:2.3.1.160]	.
TRINITY_DN48866_c1_g1	1.58312	9.06275e-09	1.12134e-07	up	yes	Gene.54904::TRINITY_DN48866_c1_g1::g.54904::m.54904	4087-4821[-]	.	PREDICTED: homeobox-leucine zipper protein HDG1-like, partial [Erythranthe guttata]	HDG2_ARATH	PDF2_ARATH	.	Homeobox-leucine zipper protein	GO:0048825|cotyledon development;GO:0009913|epidermal cell differentiation;GO:0009845|seed germination;GO:0006351|transcription, DNA-templated	GO:0005634|nucleus	K09338|HD-ZIP; homeobox-leucine zipper protein;K09338|HD-ZIP; homeobox-leucine zipper protein	.
TRINITY_DN54345_c6_g1	3.38012	3.55881e-21	1.49385e-19	up	yes	Gene.61195::TRINITY_DN54345_c6_g1::g.61195::m.61195	265-5412[+]	PREDICTED: Vitis vinifera uncharacterized LOC100252577 (LOC100252577), mRNA	PREDICTED: uncharacterized protein LOC104111017 [Nicotiana tomentosiformis]	.	SACS_HUMAN	.	Spastic ataxia of Charlevoix-Saguenay (Sacsin)	GO:0090084|negative regulation of inclusion body assembly;GO:0006457|protein folding	GO:0030424|axon;GO:0070852|cell body fiber;GO:0005737|cytoplasm;GO:0030425|dendrite;GO:0005739|mitochondrion;GO:0005634|nucleus	K17592|SACS; sacsin	.
TRINITY_DN42420_c2_g5	3.14155	1.26735e-15	3.37758e-14	up	yes	Gene.69544::TRINITY_DN42420_c2_g5::g.69544::m.69544	3-1385[+]	.	PREDICTED: BAHD acyltransferase At5g47980 [Ricinus communis]	BAHD1_ARATH	VINSY_RAUSE	Transferase family	.	GO:0009820|alkaloid metabolic process	.	K12694|E2.3.1.160; vinorine synthase [EC:2.3.1.160]	.
TRINITY_DN51813_c0_g1	2.02694	3.20526e-141	8.65696e-138	up	yes	Gene.71086::TRINITY_DN51813_c0_g1::g.71086::m.71086	4270-4593[-]	.	hypothetical protein CICLE_v10008231mg [Citrus clementina]	RAVL2_ARATH	RAVL3_ARATH	.	AP2 domain-containing transcription factor	GO:0009873|ethylene-activated signaling pathway;GO:0006351|transcription, DNA-templated	GO:0005634|nucleus	K09287|RAV; RAV-like factor	.
TRINITY_DN51009_c3_g1	1.6981	3.91017e-07	3.81139e-06	up	yes	Gene.76619::TRINITY_DN51009_c3_g1::g.76619::m.76619	128-520[+]	PREDICTED: Prunus mume mitochondrial substrate carrier family protein B-like (LOC103332540), transcript variant X3, misc_RNA	PREDICTED: mitochondrial substrate carrier family protein B-like [Sesamum indicum]	.	MCFB_DICDI	.	Solute carrier family 25	GO:0006839|mitochondrial transport	GO:0016021|integral component of membrane;GO:0005743|mitochondrial inner membrane;GO:0005739|mitochondrion	K14684|SLC25A23S; solute carrier family 25 (mitochondrial phosphate transporter), member 23/24/25/41	.
TRINITY_DN44333_c4_g6	2.87184	0.0158978	0.0485517	up	yes	Gene.77667::TRINITY_DN44333_c4_g6::g.77667::m.77667	3-398[+]	.	unnamed protein product [Vitis vinifera]	UBP2_ARATH	UBP2_ARATH	.	ubiquitin carboxyl-terminal hydrolase	GO:0016579|protein deubiquitination;GO:0006511|ubiquitin-dependent protein catabolic process	GO:0009507|chloroplast;GO:0000502|proteasome complex	K11844|USP16_45; ubiquitin carboxyl-terminal hydrolase 16/45 [EC:3.4.19.12]	.
TRINITY_DN11239_c0_g1	2.20991	0.00114678	0.00527544	up	yes	Gene.80392::TRINITY_DN11239_c0_g1::g.80392::m.80392	3-1361[+]	.	unnamed protein product [Coffea canephora]	VINSY_RAUSE	VINSY_RAUSE	Transferase family	.	GO:0009820|alkaloid metabolic process	.	K12694|E2.3.1.160; vinorine synthase [EC:2.3.1.160]	.
TRINITY_DN49922_c0_g2	2.17583	0.001286	0.00582662	up	yes	.	.	PREDICTED: Gossypium raimondii dihydrolipoyllysine-residue acetyltransferase component 2 of pyruvate dehydrogenase complex, mitochondrial-like (LOC105767364), mRNA	Dihydrolipoamide acetyltransferase, long form protein isoform 1 [Theobroma cacao]	ODP23_ARATH	.	.	Dehydrogenase	GO:0006096|glycolytic process	GO:0005759|mitochondrial matrix;GO:0005739|mitochondrion;GO:0045254|pyruvate dehydrogenase complex	K00627|DLAT, aceF, pdhC; pyruvate dehydrogenase E2 component (dihydrolipoamide acetyltransferase) [EC:2.3.1.12]	map00620|Pyruvate metabolism;map01200|Carbon metabolism;map00020|Citrate cycle (TCA cycle);map00010|Glycolysis / Gluconeogenesis;map01110|Biosynthesis of secondary metabolites;map01100|Metabolic pathways;map01120|Microbial metabolism in diverse environments;map01130|Biosynthesis of antibiotics
TRINITY_DN13339_c0_g1	3.33352	0.0154157	0.0473402	up	yes	.	.	Prunus persica hypothetical protein (PRUPE_ppa013914mg) mRNA, complete cds	hypothetical protein PRUPE_ppa022412mg [Prunus persica]	PSD11_ARATH	.	.	cop9 signalosome complex subunit	GO:0043248|proteasome assembly;GO:0030163|protein catabolic process;GO:0046686|response to cadmium ion	GO:0005829|cytosol;GO:0005634|nucleus;GO:0009506|plasmodesma;GO:0000502|proteasome complex;GO:0008541|proteasome regulatory particle, lid subcomplex	K03036|PSMD11, RPN6; 26S proteasome regulatory subunit N6	map03050|Proteasome;map05169|Epstein-Barr virus infection
TRINITY_DN51829_c0_g6	4.25043	1.21688e-05	9.12157e-05	up	yes	.	.	Vitis vinifera contig VV78X211390.14, whole genome shotgun sequence	TPA: hypothetical protein ZEAMMB73_780640 [Zea mays]	PKP3_ARATH	.	.	Pyruvate kinase	GO:0010431|seed maturation	GO:0009507|chloroplast;GO:0009570|chloroplast stroma	K00873|PK, pyk; pyruvate kinase [EC:2.7.1.40]	map00620|Pyruvate metabolism;map01200|Carbon metabolism;map01230|Biosynthesis of amino acids;map04930|Type II diabetes mellitus;map00010|Glycolysis / Gluconeogenesis;map05203|Viral carcinogenesis;map05230|Central carbon metabolism in cancer;map01110|Biosynthesis of secondary metabolites;map01100|Metabolic pathways;map00230|Purine metabolism;map01120|Microbial metabolism in diverse environments;ma…
TRINITY_DN45471_c3_g4	3.34138	1.17245e-16	3.41862e-15	up	yes	.	.	Vitis vinifera contig VV78X250630.5, whole genome shotgun sequence	unnamed protein product [Coffea canephora]	PLDD1_ARATH	.	.	Catalyzes the reversible phosphatidyl group transfer from one phosphatidylglycerol molecule to another to form cardiolipin (CL) (diphosphatidylglycerol) and glycerol (By similarity)	GO:0016042|lipid catabolic process;GO:0046473|phosphatidic acid metabolic process;GO:0046470|phosphatidylcholine metabolic process;GO:0009789|positive regulation of abscisic acid-activated signaling pathway;GO:0012501|programmed cell death;GO:0090333|regulation of stomatal closure;GO:0009409|response to cold	GO:0016020|membrane;GO:0005886|plasma membrane;GO:0009506|plasmodesma;GO:0005773|vacuole	K01115|PLD1_2; phospholipase D1/2 [EC:3.1.4.4]	map04071|Sphingolipid signaling pathway;map04144|Endocytosis;map00565|Ether lipid metabolism;map00564|Glycerophospholipid metabolism;map04014|Ras signaling pathway;map05231|Choline metabolism in cancer;map04024|cAMP signaling pathway;map04912|GnRH signaling pathway;map01110|Biosynthesis of secondary metabolites;map01100|Metabolic pathways;map04666|Fc gamma R-mediated phagocytosis;map04724|Glutama…
TRINITY_DN49628_c0_g2	2.65652	8.30562e-12	1.50784e-10	up	yes	.	.	Zea mays uncharacterized LOC100274348 (LOC100274348), mRNA	PREDICTED: 40S ribosomal protein S3-1-like [Populus euphratica]	RS31_ARATH	.	.	Binds the lower part of the 30S subunit head. Binds mRNA in the 70S ribosome, positioning it for translation (By similarity)	GO:0002181|cytoplasmic translation;GO:0006281|DNA repair;GO:0042256|mature ribosome assembly;GO:0009651|response to salt stress	GO:0009507|chloroplast;GO:0005829|cytosol;GO:0022626|cytosolic ribosome;GO:0022627|cytosolic small ribosomal subunit;GO:0016020|membrane;GO:0005634|nucleus;GO:0009506|plasmodesma;GO:0005774|vacuolar membrane;GO:0005773|vacuole	K02985|RP-S3e, RPS3; small subunit ribosomal protein S3e	map03010|Ribosome
TRINITY_DN44798_c1_g2	3.22036	0.00440011	0.016647	up	yes	.	.	PREDICTED: Cucumis sativus 60S ribosomal protein L7a-2-like (LOC101218399), transcript variant X2, mRNA	60S ribosomal protein L7a-2, partial [Aegiceras corniculatum]	RL7A1_ARATH	.	.	(ribosomal) protein	GO:0000470|maturation of LSU-rRNA;GO:0042256|mature ribosome assembly;GO:0042255|ribosome assembly;GO:0006412|translation	GO:0009507|chloroplast;GO:0005829|cytosol;GO:0022625|cytosolic large ribosomal subunit;GO:0022626|cytosolic ribosome;GO:0005730|nucleolus;GO:0009506|plasmodesma;GO:0042788|polysomal ribosome;GO:0005774|vacuolar membrane	K02936|RP-L7Ae, RPL7A; large subunit ribosomal protein L7Ae	map03010|Ribosome
TRINITY_DN49088_c1_g4	1.16229	0.0102573	0.0337178	up	yes	.	.	Medicago truncatula chromosome 8 clone mth2-145c3, complete sequence	PREDICTED: paired amphipathic helix protein Sin3-like 4 isoform X5 [Glycine max]	SNL5_ARATH	.	.	Paired AMPhipathic helix protein	GO:0016575|histone deacetylation;GO:0000122|negative regulation of transcription from RNA polymerase II promoter;GO:0006351|transcription, DNA-templated	GO:0000785|chromatin;GO:0000118|histone deacetylase complex	K11644|SIN3A; paired amphipathic helix protein Sin3a	map05016|Huntington's disease;map04919|Thyroid hormone signaling pathway;map05202|Transcriptional misregulation in cancer
TRINITY_DN52480_c0_g2	1.18431	8.8031e-09	1.09164e-07	up	yes	.	.	Vitis vinifera contig VV78X156386.2, whole genome shotgun sequence	unknown [Lotus japonicus]	HIS4_ARATH	.	.	IGPS catalyzes the conversion of PRFAR and glutamine to IGP, AICAR and glutamate. The HisF subunit catalyzes the cyclization activity that produces IGP and AICAR from PRFAR using the ammonia provided by the HisH subunit (By similarity)	GO:0006541|glutamine metabolic process;GO:0000105|histidine biosynthetic process	GO:0009507|chloroplast;GO:0009570|chloroplast stroma;GO:0009536|plastid	K01663|HIS7; glutamine amidotransferase / cyclase [EC:2.4.2.- 4.1.3.-]	map01230|Biosynthesis of amino acids;map01100|Metabolic pathways;map01110|Biosynthesis of secondary metabolites;map00340|Histidine metabolism
TRINITY_DN50771_c0_g1	1.04532	5.48957e-09	7.01635e-08	up	yes	Gene.9426::TRINITY_DN50771_c0_g1::g.9426::m.9426	1-675[-]	.	PREDICTED: uncharacterized protein LOC103967783 [Pyrus x bretschneideri]	.	MTEF2_ARATH	mTERF	mitochondrial transcription termination	GO:0009658|chloroplast organization;GO:0032502|developmental process;GO:0006353|DNA-templated transcription, termination;GO:0006355|regulation of transcription, DNA-templated;GO:0042255|ribosome assembly;GO:0008380|RNA splicingGO:0006355|regulation of transcription, DNA-templated	GO:0009507|chloroplast;GO:0009506|plasmodesma	K15032|MTERFD; mTERF domain-containing protein, mitochondrial	.
TRINITY_DN40414_c0_g1	2.09372	2.18029e-05	0.000155385	up	yes	.	.	Morus notabilis 3-oxoacyl-[acyl-carrier-protein] synthase II partial mRNA	Exosome complex exonuclease RRP46 like [Glycine soja]	KASC2_ARATH	.	.	Catalyzes the condensation reaction of fatty acid synthesis by the addition to an acyl acceptor of two carbons from malonyl-ACP (By similarity)	GO:0009631|cold acclimation;GO:0009793|embryo development ending in seed dormancy;GO:0006633|fatty acid biosynthetic process;GO:0006636|unsaturated fatty acid biosynthetic process	GO:0009507|chloroplast;GO:0009570|chloroplast stroma;GO:0009536|plastid	K09458|fabF; 3-oxoacyl-[acyl-carrier-protein] synthase II [EC:2.3.1.179]	map01100|Metabolic pathways;map00061|Fatty acid biosynthesis;map01212|Fatty acid metabolism;map00780|Biotin metabolism
TRINITY_DN53922_c0_g2	1.48027	0.00286824	0.011584	up	yes	.	.	Camellia oleifera aldehyde dehydrogenase mRNA, complete cds	hypothetical protein PRUPE_ppa004555mg [Prunus persica]	AL2C4_ARATH	.	.	Dehydrogenase	GO:0009699|phenylpropanoid biosynthetic process	GO:0005829|cytosol	K12355|REF1; coniferyl-aldehyde dehydrogenase [EC:1.2.1.68]	map00940|Phenylpropanoid biosynthesis
TRINITY_DN48320_c1_g4	3.86976	1.36811e-14	3.30931e-13	up	yes	.	.	PREDICTED: Nicotiana tomentosiformis 2-succinylbenzoate--CoA ligase, chloroplastic/peroxisomal (LOC104085528), transcript variant X2, mRNA	Acyl-activating enzyme 14, putative [Theobroma cacao]	MENE_ARATH	.	.	Amp-dependent synthetase and ligase	GO:0042372|phylloquinone biosynthetic process	GO:0009507|chloroplast;GO:0031969|chloroplast membrane;GO:0016021|integral component of membrane;GO:0005778|peroxisomal membrane;GO:0005777|peroxisome	K14760|AAE14; acyl-activating enzyme 14 [EC:6.2.1.26]	map00130|Ubiquinone and other terpenoid-quinone biosynthesis;map01100|Metabolic pathways;map01110|Biosynthesis of secondary metabolites
TRINITY_DN43963_c2_g2	2.55899	3.12706e-08	3.59349e-07	up	yes	.	.	PREDICTED: Sesamum indicum homocysteine S-methyltransferase 2 (LOC105163294), mRNA	PREDICTED: selenocysteine methyltransferase isoform X2 [Populus euphratica]	HMT2_ARATH	.	.	Homocysteine s-methyltransferase	GO:0009086|methionine biosynthetic process;GO:0033528|S-methylmethionine cycle	GO:0005737|cytoplasm	K00547|mmuM; homocysteine S-methyltransferase [EC:2.1.1.10]	map01100|Metabolic pathways;map00270|Cysteine and methionine metabolism;map01110|Biosynthesis of secondary metabolites
TRINITY_DN42246_c0_g1	1.60976	5.08719e-25	2.79264e-23	up	yes	.	.	Populus trichocarpa 26S proteasome non-ATPase regulatory subunit 7 family protein (POPTR_0010s19960g) mRNA, complete cds	unknown [Zea mays]	PSD7A_ARATH	.	.	Component of the eukaryotic translation initiation factor 3 (eIF-3) complex, which is involved in protein synthesis and, together with other initiation factors, stimulates binding of mRNA and methionyl-tRNAi to the 40S ribosome (By similarity)	GO:0045087|innate immune response;GO:0009965|leaf morphogenesis;GO:0043161|proteasome-mediated ubiquitin-dependent protein catabolic process	GO:0005829|cytosol;GO:0000502|proteasome complex;GO:0005838|proteasome regulatory particle	K03038|PSMD7, RPN8; 26S proteasome regulatory subunit N8	map03050|Proteasome;map05169|Epstein-Barr virus infection
TRINITY_DN45474_c2_g10	1.23869	0.0138718	0.0433502	up	yes	.	.	Solanum pennellii chromosome ch11, complete genome	Choline/Ethanolamine kinase, partial [Cynara cardunculus var. scolymus]	EKI_ARATH	.	.	Ethanolamine kinase	GO:0006646|phosphatidylethanolamine biosynthetic process;GO:0008654|phospholipid biosynthetic process	GO:0005886|plasma membrane	K00894|ETNK, EKI; ethanolamine kinase [EC:2.7.1.82]	map01100|Metabolic pathways;map00564|Glycerophospholipid metabolism
TRINITY_DN43829_c4_g1	1.34889	0.000370417	0.00197348	up	yes	.	.	PREDICTED: Amborella trichopoda dolichyl-diphosphooligosaccharide--protein glycosyltransferase 48 kDa subunit (LOC18445912), transcript variant X2, misc_RNA	unknown [Lotus japonicus]	OST48_ARATH	.	.	Dolichyl-diphosphooligosaccharide--protein glycosyltransferase	GO:0009664|plant-type cell wall organization;GO:0018279|protein N-linked glycosylation via asparagine;GO:0009826|unidimensional cell growth	GO:0005783|endoplasmic reticulum;GO:0005794|Golgi apparatus;GO:0016021|integral component of membrane;GO:0016020|membrane;GO:0005730|nucleolus;GO:0008250|oligosaccharyltransferase complex;GO:0009505|plant-type cell wall;GO:0009506|plasmodesma;GO:0005774|vacuolar membrane;GO:0005773|vacuole	K12670|WBP1; oligosaccharyltransferase complex subunit beta	map04141|Protein processing in endoplasmic reticulum;map00513|Various types of N-glycan biosynthesis;map01100|Metabolic pathways;map00510|N-Glycan biosynthesis
TRINITY_DN48867_c4_g3	4.53197	0.000294556	0.00161062	up	yes	.	.	Camellia japonica RNA polymerase II second largest subunit (RPB2) gene, exons 2 through 12 and partial cds	RPB2I, partial [Menziesia ciliicalyx]	RPB2_SOLLC	.	.	DNA-dependent RNA polymerase catalyzes the transcription of DNA into RNA using the four ribonucleoside triphosphates as substrates (By similarity)	GO:0006366|transcription from RNA polymerase II promoter	GO:0005665|DNA-directed RNA polymerase II, core complex	K03010|RPB2, POLR2B; DNA-directed RNA polymerase II subunit RPB2 [EC:2.7.7.6]	map03020|RNA polymerase;map00240|Pyrimidine metabolism;map05169|Epstein-Barr virus infection;map01100|Metabolic pathways;map05016|Huntington's disease;map00230|Purine metabolism
TRINITY_DN43534_c2_g2	1.46252	5.66738e-06	4.52137e-05	up	yes	.	.	PREDICTED: Citrus sinensis mitotic spindle checkpoint protein MAD2-like (LOC102614950), mRNA	unnamed protein product [Coffea canephora]	MAD2_ARATH	.	.	mitotic spindle	GO:0051301|cell division;GO:0007094|mitotic spindle assembly checkpoint;GO:0007346|regulation of mitotic cell cycle	GO:0010369|chromocenter;GO:0000777|condensed chromosome kinetochore;GO:0005737|cytoplasm;GO:0000776|kinetochore;GO:0005828|kinetochore microtubule;GO:0005635|nuclear envelope;GO:0005634|nucleus;GO:0005876|spindle microtubule	K02537|MAD2; mitotic spindle assembly checkpoint protein MAD2	map04110|Cell cycle;map04113|Meiosis - yeast;map05166|HTLV-I infection;map04111|Cell cycle - yeast;map04114|Oocyte meiosis;map04914|Progesterone-mediated oocyte maturation
TRINITY_DN42938_c6_g3	1.42054	3.12811e-38	3.7195e-36	up	yes	.	.	PREDICTED: Vitis vinifera dihydrolipoyl dehydrogenase 2, chloroplastic (LOC100246616), mRNA	FAD/NAD-linked reductase, dimerization, partial [Cynara cardunculus var. scolymus]	PLPD2_ARATH	.	.	dihydrolipoyl dehydrogenase	GO:0045454|cell redox homeostasis;GO:0046685|response to arsenic-containing substance	GO:0009507|chloroplast;GO:0009941|chloroplast envelope;GO:0009570|chloroplast stroma	K00382|DLD, lpd, pdhD; dihydrolipoamide dehydrogenase [EC:1.8.1.4]	map00620|Pyruvate metabolism;map01200|Carbon metabolism;map00280|Valine, leucine and isoleucine degradation;map00630|Glyoxylate and dicarboxylate metabolism;map00020|Citrate cycle (TCA cycle);map00640|Propanoate metabolism;map00010|Glycolysis / Gluconeogenesis;map00260|Glycine, serine and threonine metabolism;map01110|Biosynthesis of secondary metabolites;map01100|Metabolic pathways;map01120|Micr…
TRINITY_DN53482_c2_g1	1.16151	5.61415e-17	1.67415e-15	up	yes	.	.	Morus notabilis hypothetical protein partial mRNA	hypothetical protein EUGRSUZ_A00285 [Eucalyptus grandis]	CALR3_ARATH	.	.	Calreticulin	GO:0046283|anthocyanin-containing compound metabolic process;GO:0010204|defense response signaling pathway, resistance gene-independent;GO:0042742|defense response to bacterium;GO:0009626|plant-type hypersensitive response;GO:0006457|protein folding	GO:0005783|endoplasmic reticulum;GO:0005788|endoplasmic reticulum lumen;GO:0005789|endoplasmic reticulum membrane	K08057|CALR; calreticulin	map04141|Protein processing in endoplasmic reticulum;map05142|Chagas disease (American trypanosomiasis);map05166|HTLV-I infection;map04145|Phagosome;map04612|Antigen processing and presentation
TRINITY_DN43816_c1_g1	1.45873	6.50494e-69	2.62783e-66	up	yes	.	.	PREDICTED: Pyrus x bretschneideri omega-amidase,chloroplastic-like (LOC103927493), mRNA	hypothetical protein M569_05426, partial [Genlisea aurea]	NILP3_ARATH	.	.	nitrilase cyanide hydratase and apolipoprotein n-acyltransferase	GO:0006108|malate metabolic process;GO:0006807|nitrogen compound metabolic process;GO:0006107|oxaloacetate metabolic process	GO:0009507|chloroplast;GO:0009570|chloroplast stroma;GO:0005829|cytosol	K13566|NIT2; omega-amidase [EC:3.5.1.3]	map00250|Alanine, aspartate and glutamate metabolism
TRINITY_DN50549_c1_g1	1.07784	1.5805e-06	1.39058e-05	up	yes	.	.	Solanum tuberosum chromosome 11 clone RH052D21, complete sequence	n-acetylglucosaminyl-phosphatidylinositol de-n-acetylase, putative [Ricinus communis]	PIGL_DICDI	.	.	lmbE family	GO:0006506|GPI anchor biosynthetic process	GO:0005789|endoplasmic reticulum membrane	K03434|PIGL; N-acetylglucosaminylphosphatidylinositol deacetylase [EC:3.5.1.89]	map00563|Glycosylphosphatidylinositol(GPI)-anchor biosynthesis;map01100|Metabolic pathways
TRINITY_DN47067_c0_g2	1.64131	1.57482e-06	1.38652e-05	up	yes	.	.	Populus trichocarpa hypothetical protein (POPTR_0001s18670g) mRNA, complete cds	PREDICTED: peroxisome biogenesis protein 2 [Erythranthe guttata]	PEX2_ARATH	.	.	Peroxisomal biogenesis factor 2	GO:0006635|fatty acid beta-oxidation;GO:0007031|peroxisome organization;GO:0009640|photomorphogenesis;GO:0016558|protein import into peroxisome matrix;GO:0006513|protein monoubiquitination	GO:0005829|cytosol;GO:0005778|peroxisomal membrane;GO:0005777|peroxisome;GO:0009506|plasmodesma	K06664|PEX2, PXMP3; peroxin-2	map04146|Peroxisome
TRINITY_DN53506_c2_g1	1.86649	0.000223931	0.00126544	up	yes	.	.	PREDICTED: Jatropha curcas probable sucrose-phosphate synthase 4 (LOC105640094), transcript variant X2, mRNA	PREDICTED: probable sucrose-phosphate synthase 4 [Nelumbo nucifera]	SPSA4_ARATH	.	.	Glycosyl transferase (Group 1	GO:0005986|sucrose biosynthetic process	GO:0005886|plasma membrane	K00696|E2.4.1.14; sucrose-phosphate synthase [EC:2.4.1.14]	map01100|Metabolic pathways;map00500|Starch and sucrose metabolism
TRINITY_DN54078_c1_g3	2.61083	0.000537597	0.00273001	up	yes	.	.	PREDICTED: Vitis vinifera 60S ribosomal protein L29 (LOC100251756), mRNA	PREDICTED: 60S ribosomal protein L29-1 [Vitis vinifera]	RL292_ARATH	.	.	ribosomal protein l29	GO:0002181|cytoplasmic translation	GO:0022625|cytosolic large ribosomal subunit	K02905|RP-L29e, RPL29; large subunit ribosomal protein L29e	map03010|Ribosome
TRINITY_DN42336_c5_g5	3.87897	2.3612e-42	3.50399e-40	up	yes	.	.	PREDICTED: Vitis vinifera phospholipase D delta-like (LOC100241982), mRNA	hypothetical protein AALP_AA4G036700 [Arabis alpina]	PLDD1_ARATH	.	.	Catalyzes the reversible phosphatidyl group transfer from one phosphatidylglycerol molecule to another to form cardiolipin (CL) (diphosphatidylglycerol) and glycerol (By similarity)	GO:0016042|lipid catabolic process;GO:0046473|phosphatidic acid metabolic process;GO:0046470|phosphatidylcholine metabolic process;GO:0009789|positive regulation of abscisic acid-activated signaling pathway;GO:0012501|programmed cell death;GO:0090333|regulation of stomatal closure;GO:0009409|response to cold	GO:0016020|membrane;GO:0005886|plasma membrane;GO:0009506|plasmodesma;GO:0005773|vacuole	K01115|PLD1_2; phospholipase D1/2 [EC:3.1.4.4]	map04071|Sphingolipid signaling pathway;map04144|Endocytosis;map00565|Ether lipid metabolism;map00564|Glycerophospholipid metabolism;map04014|Ras signaling pathway;map05231|Choline metabolism in cancer;map04024|cAMP signaling pathway;map04912|GnRH signaling pathway;map01110|Biosynthesis of secondary metabolites;map01100|Metabolic pathways;map04666|Fc gamma R-mediated phagocytosis;map04724|Glutama…
TRINITY_DN45269_c4_g2	1.31633	1.75336e-15	4.61686e-14	up	yes	.	.	PREDICTED: Tarenaya hassleriana BRCA1-associated protein (LOC104812453), mRNA	hypothetical protein POPTR_0005s11260g, partial [Populus trichocarpa]	BRAP_HUMAN	.	.	BRCA1 associated protein	GO:0000165|MAPK cascade;GO:0009968|negative regulation of signal transduction;GO:0016567|protein ubiquitination;GO:0007265|Ras protein signal transduction	GO:0005737|cytoplasm;GO:0005829|cytosol;GO:0031965|nuclear membrane;GO:0000151|ubiquitin ligase complex	K10632|BRAP; BRCA1-associated protein [EC:2.3.2.27]	map04014|Ras signaling pathway
TRINITY_DN46385_c1_g4	1.4067	2.71076e-19	9.85569e-18	up	yes	.	.	Camellia chekiangoleosa isolate zjs01 hydroxyacyl-ACP dehydratase (HAD) mRNA, complete cds	hypothetical protein PHAVU_006G207200g [Phaseolus vulgaris]	CB4B_SOLLC	.	.	Chlorophyll A-B binding protein	GO:0009768|photosynthesis, light harvesting in photosystem I;GO:0018298|protein-chromophore linkage;GO:0009416|response to light stimulus	GO:0009941|chloroplast envelope;GO:0009535|chloroplast thylakoid membrane;GO:0016021|integral component of membrane;GO:0009523|photosystem II;GO:0010287|plastoglobule	K08917|LHCB6; light-harvesting complex II chlorophyll a/b binding protein 6	map00196|Photosynthesis - antenna proteins;map01100|Metabolic pathways
TRINITY_DN42662_c7_g2	2.32686	5.05363e-06	4.06881e-05	up	yes	.	.	Citrus clementina hypothetical protein (CICLE_v10021646mg) mRNA, complete cds	PREDICTED: serine/arginine-rich splicing factor SR34A, partial [Sesamum indicum]	SR34A_ARATH	.	.	Rna-binding protein	GO:0006397|mRNA processing;GO:0008380|RNA splicing	GO:0005829|cytosol;GO:0016607|nuclear speck;GO:0005730|nucleolus;GO:0005681|spliceosomal complex	K12890|SFRS1_9; splicing factor, arginine/serine-rich 1/9	map05168|Herpes simplex infection;map03040|Spliceosome
TRINITY_DN53279_c1_g1	1.24071	8.40342e-11	1.35605e-09	up	yes	.	.	PREDICTED: Elaeis guineensis UDP-glucose 4-epimerase GEPI48 (LOC105047327), mRNA	hypothetical protein GLYMA_01G225800 [Glycine max]	UGE4_ARATH	.	.	udp-glucose 4-epimerase	GO:0042546|cell wall biogenesis;GO:0071555|cell wall organization;GO:0006012|galactose metabolic process;GO:0009832|plant-type cell wall biogenesis;GO:0010053|root epidermal cell differentiation;GO:0009969|xyloglucan biosynthetic process	GO:0005795|Golgi stack	K01784|galE, GALE; UDP-glucose 4-epimerase [EC:5.1.3.2]	map01100|Metabolic pathways;map00052|Galactose metabolism;map00520|Amino sugar and nucleotide sugar metabolism;map00010|Glycolysis / Gluconeogenesis;map01110|Biosynthesis of secondary metabolites;map01120|Microbial metabolism in diverse environments;map01130|Biosynthesis of antibiotics
TRINITY_DN45663_c0_g5	1.6645	5.48265e-06	4.38436e-05	up	yes	.	.	Theobroma cacao GSK3/SHAGGY-like protein kinase 1 isoform 2 (TCM_001738) mRNA, complete cds	PREDICTED: shaggy-related protein kinase eta-like [Solanum lycopersicum]	KSG7_ARATH	.	.	Serine Threonine protein kinase	GO:0009742|brassinosteroid mediated signaling pathway;GO:0009729|detection of brassinosteroid stimulus;GO:0009965|leaf morphogenesis;GO:0009825|multidimensional cell growth;GO:0046827|positive regulation of protein export from nucleus;GO:0046777|protein autophosphorylation;GO:0006468|protein phosphorylation;GO:0009733|response to auxin;GO:0048765|root hair cell differentiation;GO:0016032|viral pr…	GO:0005886|plasma membrane	K14502|BIN2; protein brassinosteroid insensitive 2 [EC:2.7.11.1]	map04075|Plant hormone signal transduction
TRINITY_DN46809_c2_g1	1.30108	0.0109481	0.0356032	up	yes	.	.	PREDICTED: Glycine max chorismate mutase 1, chloroplastic-like (LOC100793028), mRNA	putative chorismate mutase [Fagus sylvatica]	CM3_ARATH	.	.	Chorismate mutase	GO:0009073|aromatic amino acid family biosynthetic process;GO:0046417|chorismate metabolic process;GO:0042742|defense response to bacterium;GO:0000162|tryptophan biosynthetic process	GO:0009507|chloroplast;GO:0009536|plastid	K01850|E5.4.99.5; chorismate mutase [EC:5.4.99.5]	map01230|Biosynthesis of amino acids;map01100|Metabolic pathways;map00400|Phenylalanine, tyrosine and tryptophan biosynthesis;map01110|Biosynthesis of secondary metabolites;map01130|Biosynthesis of antibiotics
TRINITY_DN54150_c1_g2	1.60598	4.28311e-09	5.56157e-08	up	yes	.	.	Vitis vinifera contig VV78X119347.17, whole genome shotgun sequence	PREDICTED: inositol-pentakisphosphate 2-kinase-like [Nicotiana tomentosiformis]	IPPK_ARATH	.	.	inositol 1,3,4,5,6-pentakisphosphate 2-kinase	GO:0030643|cellular phosphate ion homeostasis;GO:0042742|defense response to bacterium;GO:0050832|defense response to fungus;GO:0051607|defense response to virus;GO:0040007|growth;GO:0052746|inositol phosphorylation;GO:0048527|lateral root development;GO:0010264|myo-inositol hexakisphosphate biosynthetic process;GO:0055062|phosphate ion homeostasis	GO:0005737|cytoplasm;GO:0005634|nucleus	K10572|IPPK; inositol-pentakisphosphate 2-kinase [EC:2.7.1.158]	map00562|Inositol phosphate metabolism;map01100|Metabolic pathways;map04070|Phosphatidylinositol signaling system
TRINITY_DN51878_c0_g2	1.16268	2.35219e-19	8.60165e-18	up	yes	.	.	Theobroma cacao Isopentenyltransferase 9 isoform 2 (TCM_031717) mRNA, complete cds	unnamed protein product [Vitis vinifera]	IPT9_ARATH	.	.	Catalyzes the transfer of a dimethylallyl group onto the adenine at position 37 in tRNAs that read codons beginning with uridine, leading to the formation of N6-(dimethylallyl)adenosine (i(6)A) (By similarity)	GO:0009691|cytokinin biosynthetic process;GO:0006400|tRNA modification	GO:0005739|mitochondrion	K00791|miaA, TRIT1; tRNA dimethylallyltransferase [EC:2.5.1.75]	map00908|Zeatin biosynthesis;map01100|Metabolic pathways;map01110|Biosynthesis of secondary metabolites
TRINITY_DN45166_c1_g4	1.49813	1.62744e-13	3.51398e-12	up	yes	.	.	PREDICTED: Cicer arietinum syntaxin-81 (LOC101502723), transcript variant X2, mRNA	hypothetical protein EUTSA_v10011542mg [Eutrema salsugineum]	SYP81_ARATH	.	.	Syntaxin 18	GO:0006888|ER to Golgi vesicle-mediated transport;GO:0015031|protein transport;GO:0006890|retrograde vesicle-mediated transport, Golgi to ER	GO:0005783|endoplasmic reticulum;GO:0016021|integral component of membrane;GO:0031201|SNARE complex	K08492|STX18; syntaxin 18	map04145|Phagosome;map04130|SNARE interactions in vesicular transport
TRINITY_DN44690_c4_g3	2.41208	0.0106389	0.0347836	up	yes	.	.	Theobroma cacao Class II aaRS and biotin synthetases superfamily protein isoform 3 (TCM_004945) mRNA, complete cds	PREDICTED: putative proline--tRNA ligase C19C7.06 [Nelumbo nucifera]	SYPC_ARATH	.	.	Catalyzes the attachment of proline to tRNA(Pro) in a two-step reaction proline is first activated by ATP to form Pro- AMP and then transferred to the acceptor end of tRNA(Pro). As ProRS can inadvertently accommodate and process non-cognate amino acids such as alanine and cysteine, to avoid such errors it has two additional distinct editing activities against alanine. One activity is designated a…	GO:0006433|prolyl-tRNA aminoacylation	GO:0017101|aminoacyl-tRNA synthetase multienzyme complex;GO:0005829|cytosol;GO:0016020|membrane;GO:0009506|plasmodesma	K01881|PARS, proS; prolyl-tRNA synthetase [EC:6.1.1.15]	map00970|Aminoacyl-tRNA biosynthesis
TRINITY_DN40162_c0_g1	2.63694	0.000685318	0.00337254	up	yes	.	.	PREDICTED: Brassica napus ATP-citrate synthase beta chain protein 2-like (LOC106403002), mRNA	hypothetical protein M569_17298, partial [Genlisea aurea]	ACLB1_ARATH	.	.	Succinyl-CoA ligase ADP-forming subunit alpha	GO:0006085|acetyl-CoA biosynthetic process;GO:0006629|lipid metabolic process	GO:0009346|citrate lyase complex;GO:0005829|cytosol;GO:0016020|membrane	K01648|ACLY; ATP citrate (pro-S)-lyase [EC:2.3.3.8]	map00020|Citrate cycle (TCA cycle);map00720|Carbon fixation pathways in prokaryotes;map01110|Biosynthesis of secondary metabolites;map01100|Metabolic pathways;map01120|Microbial metabolism in diverse environments;map01130|Biosynthesis of antibiotics
TRINITY_DN44272_c4_g5	2.40469	0.000205236	0.00117148	up	yes	.	.	Arabidopsis thaliana chromosome 4 sequence	hypothetical protein EUGRSUZ_E00359 [Eucalyptus grandis]	CLPR4_ARATH	.	.	Cleaves peptides in various proteins in a process that requires ATP hydrolysis. Has a chymotrypsin-like activity. Plays a major role in the degradation of misfolded proteins (By similarity)	GO:0010468|regulation of gene expression;GO:0000302|response to reactive oxygen species	GO:0009507|chloroplast;GO:0009941|chloroplast envelope;GO:0009570|chloroplast stroma;GO:0009536|plastid;GO:0009532|plastid stroma	K01358|clpP, CLPP; ATP-dependent Clp protease, protease subunit [EC:3.4.21.92]	map04112|Cell cycle - Caulobacter
TRINITY_DN50310_c2_g2	3.10827	5.44512e-07	5.17887e-06	up	yes	.	.	PREDICTED: Eucalyptus grandis 26S proteasome non-ATPase regulatory subunit 7 homolog A-like (LOC104421111), mRNA	hypothetical protein CICLE_v10012194mg [Citrus clementina]	PSD7B_ARATH	.	.	Component of the eukaryotic translation initiation factor 3 (eIF-3) complex, which is involved in protein synthesis and, together with other initiation factors, stimulates binding of mRNA and methionyl-tRNAi to the 40S ribosome (By similarity)	GO:0009793|embryo development ending in seed dormancy;GO:0043161|proteasome-mediated ubiquitin-dependent protein catabolic process;GO:0030163|protein catabolic process	GO:0005634|nucleus;GO:0000502|proteasome complex;GO:0005838|proteasome regulatory particle	K03038|PSMD7, RPN8; 26S proteasome regulatory subunit N8	map03050|Proteasome;map05169|Epstein-Barr virus infection
TRINITY_DN52012_c2_g2	1.13845	2.93502e-13	6.18337e-12	up	yes	Gene.31342::TRINITY_DN52012_c2_g2::g.31342::m.31342	583-888[+]	.	Mediator of RNA polymerase II transcription subunit 13-like protein [Morus notabilis]	MED13_ARATH	MED13_ARATH	.	.	GO:0008643|carbohydrate transport;GO:0007275|multicellular organism development;GO:0040034|regulation of development, heterochronic;GO:0040008|regulation of growth;GO:0090213|regulation of radial pattern formation;GO:0006355|regulation of transcription, DNA-templated;GO:0006351|transcription, DNA-templated	GO:0016021|integral component of membrane;GO:0005634|nucleus	K15164|MED13; mediator of RNA polymerase II transcription subunit 13	map04919|Thyroid hormone signaling pathway
TRINITY_DN49746_c0_g1	1.5216	4.57316e-13	9.43888e-12	up	yes	.	.	Vitis vinifera contig VV78X082914.4, whole genome shotgun sequence	RAB GTPase-like protein A5D [Medicago truncatula]	YPTM2_MAIZE	.	.	member RAS oncogene family	GO:0015031|protein transport	GO:0005886|plasma membrane	K07874|RAB1A; Ras-related protein Rab-1A	map05134|Legionellosis
TRINITY_DN51352_c2_g3	2.17537	3.91137e-28	2.63913e-26	up	yes	.	.	PREDICTED: Populus euphratica lipoamide acyltransferase component of branched-chain alpha-keto acid dehydrogenase complex, mitochondrial-like (LOC105115650), mRNA	unnamed protein product [Vitis vinifera]	ODB2_ARATH	.	.	Dehydrogenase	GO:0043617|cellular response to sucrose starvation;GO:0006633|fatty acid biosynthetic process;GO:0009646|response to absence of light;GO:0009744|response to sucrose	GO:0005759|mitochondrial matrix;GO:0005739|mitochondrion	K09699|DBT, bkdB; 2-oxoisovalerate dehydrogenase E2 component (dihydrolipoyl transacylase) [EC:2.3.1.168]	map01110|Biosynthesis of secondary metabolites;map00280|Valine, leucine and isoleucine degradation;map00640|Propanoate metabolism;map01100|Metabolic pathways;map01130|Biosynthesis of antibiotics
TRINITY_DN42776_c1_g3	1.81433	0.00131082	0.00592708	up	yes	.	.	PREDICTED: Elaeis guineensis nuclear transcription factor Y subunit A-3-like (LOC105056468), transcript variant X2, mRNA	PREDICTED: nuclear transcription factor Y subunit A-4-like isoform X1 [Nicotiana sylvestris]	NFYA3_ARATH	.	.	Nuclear transcription factor Y	GO:0006351|transcription, DNA-templated	GO:0016602|CCAAT-binding factor complex	K08064|NFYA; nuclear transcription factor Y, alpha	map04612|Antigen processing and presentation;map05152|Tuberculosis
TRINITY_DN47591_c1_g3	1.29061	8.12679e-15	2.00529e-13	up	yes	.	.	PREDICTED: Sesamum indicum cystathionine beta-lyase, chloroplastic (LOC105162593), transcript variant X4, mRNA	PREDICTED: cystathionine beta-lyase, chloroplastic [Cicer arietinum]	METC_ARATH	.	.	cystathionine	GO:0019343|cysteine biosynthetic process via cystathionine;GO:0019279|L-methionine biosynthetic process from L-homoserine via cystathionine;GO:0019346|transsulfuration	GO:0009507|chloroplast;GO:0009570|chloroplast stroma	K01760|metC; cystathionine beta-lyase [EC:4.4.1.8]	map01230|Biosynthesis of amino acids;map01100|Metabolic pathways;map00270|Cysteine and methionine metabolism;map01110|Biosynthesis of secondary metabolites;map00450|Selenocompound metabolism
TRINITY_DN8181_c0_g2	3.75523	0.00402107	0.0154247	up	yes	Gene.33673::TRINITY_DN8181_c0_g2::g.33673::m.33673	2-319[+]	.	PREDICTED: feruloyl CoA ortho-hydroxylase 1-like [Nicotiana sylvestris]	F6H1_ARATH	F6H1_ARATH	.	2OGFe(II) oxygenase	GO:0009805|coumarin biosynthetic process;GO:0010421|hydrogen peroxide-mediated programmed cell death;GO:0009699|phenylpropanoid biosynthetic process	.	K06892|F6H1; feruloyl-CoA ortho-hydroxylase [EC:1.14.11.-]	.
TRINITY_DN50920_c1_g1	4.4889	9.75516e-104	1.00234e-100	up	yes	.	.	Citrus clementina hypothetical protein (CICLE_v10006723mg) mRNA, complete cds	PREDICTED: peroxygenase-like [Musa acuminata subsp. malaccensis]	PXG1_ARATH	.	.	Calcium-binding peroxygenase involved in the degradation of storage lipid in oil bodies. May be involved in the interaction between oil bodies and vacuoles during seed germination and in the oxylipin signaling pathways and plant defense responses. Can catalyze sulfoxidation of thiobenzamide, hydroxylation of aniline	GO:0006952|defense response;GO:0009793|embryo development ending in seed dormancy;GO:0034389|lipid particle organization;GO:0031408|oxylipin biosynthetic process	GO:0005783|endoplasmic reticulum;GO:0016021|integral component of membrane;GO:0005811|lipid droplet;GO:0031090|organelle membrane	K17991|PXG; peroxygenase [EC:1.11.2.3]	map00073|Cutin, suberine and wax biosynthesis
TRINITY_DN42972_c2_g1	1.36344	5.16305e-27	3.25375e-25	up	yes	.	.	PREDICTED: Citrus sinensis calreticulin-3-like (LOC102611212), transcript variant X2, mRNA	PREDICTED: calreticulin-3-like [Populus euphratica]	CALR3_ARATH	.	.	Calreticulin	GO:0046283|anthocyanin-containing compound metabolic process;GO:0010204|defense response signaling pathway, resistance gene-independent;GO:0042742|defense response to bacterium;GO:0009626|plant-type hypersensitive response;GO:0006457|protein folding	GO:0005783|endoplasmic reticulum;GO:0005788|endoplasmic reticulum lumen;GO:0005789|endoplasmic reticulum membrane	K08057|CALR; calreticulin	map04141|Protein processing in endoplasmic reticulum;map05142|Chagas disease (American trypanosomiasis);map05166|HTLV-I infection;map04145|Phagosome;map04612|Antigen processing and presentation
TRINITY_DN44946_c1_g8	1.0932	0.000126808	0.000761764	up	yes	.	.	PREDICTED: Glycine max tubulin beta chain (LOC100819883), mRNA	PREDICTED: tubulin beta chain [Beta vulgaris subsp. vulgaris]	TBB6_ORYSJ	.	.	protein polymerization	GO:0007017|microtubule-based process	GO:0005737|cytoplasm;GO:0005874|microtubule	K07375|TUBB; tubulin beta	map05130|Pathogenic Escherichia coli infection;map04145|Phagosome;map04540|Gap junction
TRINITY_DN50387_c0_g1	1.60016	3.87017e-12	7.28489e-11	up	yes	.	.	Erythranthe guttata clone MGBa-85A18, complete sequence	Alkaline ceramidase 3 [Morus notabilis]	ACER_ARATH	.	.	alkaline ceramidase	GO:0009738|abscisic acid-activated signaling pathway;GO:0006672|ceramide metabolic process;GO:0042742|defense response to bacterium;GO:0009814|defense response, incompatible interaction;GO:0007275|multicellular organism development;GO:0090333|regulation of stomatal closure;GO:0009737|response to abscisic acid;GO:0002238|response to molecule of fungal origin;GO:0009651|response to salt stress;GO:0…	GO:0005783|endoplasmic reticulum;GO:0005789|endoplasmic reticulum membrane;GO:0005794|Golgi apparatus;GO:0000139|Golgi membrane;GO:0016021|integral component of membrane;GO:0005634|nucleus	K04711|ACER3, YDC1; dihydroceramidase [EC:3.5.1.-]	map00600|Sphingolipid metabolism
TRINITY_DN54432_c3_g4	2.59851	0.00101362	0.00474648	up	yes	.	.	PREDICTED: Populus euphratica valine--tRNA ligase, mitochondrial-like (LOC105118826), transcript variant X4, mRNA	ATP binding,valine-tRNA ligase isoform 5 [Theobroma cacao]	SYV_BACSU	.	.	amino acids such as threonine, to avoid such errors, it has a posttransfer editing activity that hydrolyzes mischarged Thr-tRNA(Val) in a tRNA-dependent manner (By similarity)	GO:0006438|valyl-tRNA aminoacylation	GO:0005737|cytoplasm	K01873|VARS, valS; valyl-tRNA synthetase [EC:6.1.1.9]	map00970|Aminoacyl-tRNA biosynthesis
TRINITY_DN51611_c1_g4	2.07662	2.41253e-05	0.00017014	up	yes	.	.	PREDICTED: Nelumbo nucifera triosephosphate isomerase, chloroplastic-like (LOC104605564), transcript variant X3, misc_RNA	triosephosphate isomerase [Cucumis sativus]	TPIC_ARATH	.	.	triosephosphate isomerase	GO:0009658|chloroplast organization;GO:0006094|gluconeogenesis;GO:0046166|glyceraldehyde-3-phosphate biosynthetic process;GO:0019563|glycerol catabolic process;GO:0006096|glycolytic process;GO:0032504|multicellular organism reproduction;GO:0080022|primary root development;GO:0019253|reductive pentose-phosphate cycle;GO:0006642|triglyceride mobilization	GO:0048046|apoplast;GO:0009507|chloroplast;GO:0009941|chloroplast envelope;GO:0009570|chloroplast stroma;GO:0005829|cytosol;GO:0005739|mitochondrion;GO:0009579|thylakoid	K01803|TPI, tpiA; triosephosphate isomerase (TIM) [EC:5.3.1.1]	map00562|Inositol phosphate metabolism;map01200|Carbon metabolism;map01230|Biosynthesis of amino acids;map00010|Glycolysis / Gluconeogenesis;map00710|Carbon fixation in photosynthetic organisms;map01110|Biosynthesis of secondary metabolites;map00051|Fructose and mannose metabolism;map01100|Metabolic pathways;map01120|Microbial metabolism in diverse environments;map01130|Biosynthesis of antibiotics
TRINITY_DN50907_c3_g1	1.13135	0.000489568	0.00252105	up	yes	.	.	Populus trichocarpa hypothetical protein (POPTR_0014s15280g) mRNA, complete cds	PREDICTED: dihydrolipoyllysine-residue succinyltransferase component of 2-oxoglutarate dehydrogenase complex 1, mitochondrial-like [Nicotiana sylvestris]	ODO2A_ARATH	.	.	Dehydrogenase	GO:0033512|L-lysine catabolic process to acetyl-CoA via saccharopine;GO:0006979|response to oxidative stress;GO:0006099|tricarboxylic acid cycle	GO:0022626|cytosolic ribosome;GO:0005739|mitochondrion;GO:0045252|oxoglutarate dehydrogenase complex	K00658|DLST, sucB; 2-oxoglutarate dehydrogenase E2 component (dihydrolipoamide succinyltransferase) [EC:2.3.1.61]	map01200|Carbon metabolism;map00020|Citrate cycle (TCA cycle);map00310|Lysine degradation;map01110|Biosynthesis of secondary metabolites;map01100|Metabolic pathways;map01120|Microbial metabolism in diverse environments;map01130|Biosynthesis of antibiotics
TRINITY_DN43244_c2_g1	1.6311	4.82608e-12	8.99644e-11	up	yes	.	.	Vitis vinifera clone SS0ABG56YC13	hypothetical protein CISIN_1g027710mg [Citrus sinensis]	IPYR2_ARATH	.	.	Pyrophosphate phospho-hydrolase	GO:0006796|phosphate-containing compound metabolic process	GO:0005737|cytoplasm	K01507|ppa; inorganic pyrophosphatase [EC:3.6.1.1]	map00190|Oxidative phosphorylation
TRINITY_DN48023_c3_g4	2.76962	0.000319153	0.00173	up	yes	.	.	PREDICTED: Jatropha curcas mannosyl-oligosaccharide 1,2-alpha-mannosidase MNS3 (LOC105633984), transcript variant X2, mRNA	PREDICTED: mannosyl-oligosaccharide 1,2-alpha-mannosidase MNS3 [Citrus sinensis]	MNS3_ARATH	.	.	Mannosidase alpha class	GO:0006491|N-glycan processing;GO:0006486|protein glycosylation	GO:0005783|endoplasmic reticulum;GO:0005768|endosome;GO:0005794|Golgi apparatus;GO:0000139|Golgi membrane;GO:0016021|integral component of membrane;GO:0005802|trans-Golgi network	K01230|MAN1; mannosyl-oligosaccharide alpha-1,2-mannosidase [EC:3.2.1.113]	map04141|Protein processing in endoplasmic reticulum;map00513|Various types of N-glycan biosynthesis;map01100|Metabolic pathways;map00510|N-Glycan biosynthesis
TRINITY_DN46385_c1_g1	1.06162	0.000335263	0.00180779	up	yes	.	.	PREDICTED: Eucalyptus grandis uncharacterized LOC104419917 (LOC104419917), mRNA	(3R)-hydroxymyristoyl-[acyl-carrier-protein] dehydratase [Glycine soja]	FABZ_SYNSC	.	.	Involved in unsaturated fatty acids biosynthesis. Catalyzes the dehydration of short chain beta-hydroxyacyl-ACPs and long chain saturated and unsaturated beta-hydroxyacyl-ACPs (By similarity)	GO:0006633|fatty acid biosynthetic process;GO:0009245|lipid A biosynthetic process	GO:0005737|cytoplasm	K02372|fabZ; 3-hydroxyacyl-[acyl-carrier-protein] dehydratase [EC:4.2.1.59]	map01100|Metabolic pathways;map00061|Fatty acid biosynthesis;map01212|Fatty acid metabolism;map00780|Biotin metabolism
TRINITY_DN47240_c4_g1	1.46983	2.42793e-11	4.19661e-10	up	yes	.	.	PREDICTED: Gossypium raimondii NADH dehydrogenase [ubiquinone] flavoprotein 2, mitochondrial-like (LOC105766628), mRNA	Thioredoxin-like 2Fe-2S ferredoxin [Cynara cardunculus var. scolymus]	NDUV2_ARATH	.	.	Nadh dehydrogenase	GO:0006120|mitochondrial electron transport, NADH to ubiquinone;GO:0006979|response to oxidative stress	GO:0005747|mitochondrial respiratory chain complex I;GO:0005739|mitochondrion	K03943|NDUFV2; NADH dehydrogenase (ubiquinone) flavoprotein 2 [EC:1.6.5.3 1.6.99.3]	map05012|Parkinson's disease;map04932|Non-alcoholic fatty liver disease (NAFLD);map05016|Huntington's disease;map05010|Alzheimer's disease;map01100|Metabolic pathways;map00190|Oxidative phosphorylation
TRINITY_DN40896_c0_g1	1.08657	0.000291091	0.00159444	up	yes	.	.	Camellia oleifera aldehyde dehydrogenase mRNA, complete cds	aldehyde dehydrogenase [Camellia oleifera]	AL2C4_ARATH	.	.	Dehydrogenase	GO:0009699|phenylpropanoid biosynthetic process	GO:0005829|cytosol	K12355|REF1; coniferyl-aldehyde dehydrogenase [EC:1.2.1.68]	map00940|Phenylpropanoid biosynthesis
TRINITY_DN10587_c0_g1	1.15131	0.00566485	0.0205485	up	yes	.	.	Cucumis melo genomic chromosome, chr_4	Dynein light chain LC6, flagellar outer arm [Glycine soja]	DYL2_RAT	.	.	dynein, light chain	GO:0060271|cilium assembly;GO:2000582|positive regulation of ATP-dependent microtubule motor activity, plus-end-directed;GO:0008039|synaptic target recognition;GO:0010970|transport along microtubule	GO:0005813|centrosome;GO:0005737|cytoplasm;GO:0005868|cytoplasmic dynein complex;GO:0016020|membrane;GO:0005874|microtubule;GO:0016459|myosin complex;GO:0031475|myosin V complex;GO:0005634|nucleus	K10418|DYNLL; dynein light chain LC8-type	map04962|Vasopressin-regulated water reabsorption
TRINITY_DN46921_c2_g7	3.73108	3.87315e-85	2.44086e-82	up	yes	.	.	PREDICTED: Vigna radiata var. radiata UDP-glucuronic acid decarboxylase 2-like (LOC106757897), mRNA	hypothetical protein B456_004G090000 [Gossypium raimondii]	UXS4_ARATH	.	.	Nad-dependent epimerase dehydratase	GO:0033320|UDP-D-xylose biosynthetic process	GO:0032580|Golgi cisterna membrane;GO:0016021|integral component of membrane	K08678|UXS1, uxs; UDP-glucuronate decarboxylase [EC:4.1.1.35]	map01100|Metabolic pathways;map00500|Starch and sucrose metabolism;map00520|Amino sugar and nucleotide sugar metabolism
TRINITY_DN50666_c0_g5	1.85661	0.000341446	0.00183704	up	yes	.	.	PREDICTED: Vitis vinifera 40S ribosomal protein S13 (LOC100242146), mRNA	hypothetical protein LR48_Vigan01g220300 [Vigna angularis]	RS13_SOYBN	.	.	Forms an intersubunit bridge (bridge B4) with the 23S rRNA of the 50S subunit in the ribosome (By similarity)	GO:0006412|translation	GO:0022627|cytosolic small ribosomal subunit;GO:0005730|nucleolus	K02953|RP-S13e, RPS13; small subunit ribosomal protein S13e	map03010|Ribosome
TRINITY_DN51238_c0_g8	1.02972	1.61738e-13	3.49488e-12	up	yes	.	.	Hevea brasiliensis acetyl-CoA C-acetyltransferase (AACT3) mRNA, complete cds	PREDICTED: acetyl-CoA acetyltransferase, cytosolic 1 [Jatropha curcas]	THIC2_ARATH	.	.	acetyl-coa acetyltransferase	GO:0006635|fatty acid beta-oxidation	GO:0005829|cytosol	K00626|E2.3.1.9, atoB; acetyl-CoA C-acetyltransferase [EC:2.3.1.9]	map00620|Pyruvate metabolism;map01200|Carbon metabolism;map00280|Valine, leucine and isoleucine degradation;map00630|Glyoxylate and dicarboxylate metabolism;map01212|Fatty acid metabolism;map00650|Butanoate metabolism;map00640|Propanoate metabolism;map00071|Fatty acid degradation;map00720|Carbon fixation pathways in prokaryotes;map00072|Synthesis and degradation of ketone bodies;map00310|Lysine d…
TRINITY_DN47998_c1_g4	2.02752	3.03716e-17	9.28833e-16	up	yes	.	.	PREDICTED: Solanum tuberosum staphylococcal nuclease domain-containing protein 1-like (LOC102600425), transcript variant X2, mRNA	PREDICTED: staphylococcal nuclease domain-containing protein 1 isoform X1 [Nicotiana sylvestris]	TSN2_ARATH	.	.	nuclease	GO:0034605|cellular response to heat;GO:0031047|gene silencing by RNA;GO:0009686|gibberellin biosynthetic process;GO:0006402|mRNA catabolic process;GO:0006397|mRNA processing;GO:0010372|positive regulation of gibberellin biosynthetic process;GO:0046686|response to cadmium ion;GO:0009651|response to salt stress;GO:0009845|seed germination	GO:0005737|cytoplasm;GO:0010494|cytoplasmic stress granule;GO:0005829|cytosol;GO:0005783|endoplasmic reticulum;GO:0005635|nuclear envelope;GO:0000932|P-body;GO:0048471|perinuclear region of cytoplasm;GO:0009506|plasmodesma;GO:0016442|RISC complex	K15979|SND1; staphylococcal nuclease domain-containing protein 1	map05169|Epstein-Barr virus infection;map05203|Viral carcinogenesis
TRINITY_DN47621_c4_g8	3.37756	6.18756e-13	1.25679e-11	up	yes	.	.	Vitis vinifera contig VV78X267237.9, whole genome shotgun sequence	ketoacyl-ACP synthase I [Camellia chekiangoleosa]	KASC1_ARATH	.	.	Catalyzes the condensation reaction of fatty acid synthesis by the addition to an acyl acceptor of two carbons from malonyl-ACP (By similarity)	GO:0006633|fatty acid biosynthetic process	GO:0009570|chloroplast stroma	K09458|fabF; 3-oxoacyl-[acyl-carrier-protein] synthase II [EC:2.3.1.179]	map01100|Metabolic pathways;map00061|Fatty acid biosynthesis;map01212|Fatty acid metabolism;map00780|Biotin metabolism
TRINITY_DN43046_c3_g4	1.01853	0.00287647	0.0116138	up	yes	.	.	PREDICTED: Glycine max alpha,alpha-trehalose-phosphate synthase [UDP-forming] 1-like (LOC100797320), transcript variant X4, mRNA	PREDICTED: alpha,alpha-trehalose-phosphate synthase [UDP-forming] 1 [Eucalyptus grandis]	TPS1_ARATH	.	.	synthase	GO:0051301|cell division;GO:0009793|embryo development ending in seed dormancy;GO:0009832|plant-type cell wall biogenesis;GO:0010182|sugar mediated signaling pathway;GO:0005992|trehalose biosynthetic process;GO:0005991|trehalose metabolic process;GO:0070413|trehalose metabolism in response to stress	GO:0005618|cell wall;GO:0005576|extracellular region;GO:0005773|vacuole	K16055|TPS; trehalose 6-phosphate synthase/phosphatase [EC:2.4.1.15 3.1.3.12]	map01100|Metabolic pathways;map00500|Starch and sucrose metabolism
TRINITY_DN48172_c1_g2	1.97538	0.00166929	0.00730071	up	yes	.	.	Vitis vinifera contig VV78X094191.8, whole genome shotgun sequence	hypothetical protein JCGZ_03504 [Jatropha curcas]	XPF_ARATH	.	.	Excision repair cross-complementing rodent repair deficiency, complementation group 4	GO:0006281|DNA repair;GO:0000724|double-strand break repair via homologous recombination;GO:0006289|nucleotide-excision repair;GO:1901255|nucleotide-excision repair involved in interstrand cross-link repair;GO:0006296|nucleotide-excision repair, DNA incision, 5'-to lesion;GO:0000712|resolution of meiotic recombination intermediates;GO:0006979|response to oxidative stress;GO:0009314|response to ra…	GO:0000110|nucleotide-excision repair factor 1 complex	K10848|ERCC4, XPF; DNA excision repair protein ERCC-4 [EC:3.1.-.-]	map03460|Fanconi anemia pathway;map03420|Nucleotide excision repair
[truncated: 1,792 more rows]

## Sheet: 100-50
Additional file 2B. List of DEGs between 50 and 100 DAF
[truncated: 3,210 more rows]

[truncated: 4 more sheets: 130-50, 100-70, 130-70, 130-100]
