# Supplementary material for: Transcriptome analysis of metabolic pathways associated with oil accumulation in developing seed kernels of Styrax tonkinensis, a woody biodiesel species
Source: BMC Plant Biol. 2020 Mar 18;20:121. doi: 10.1186/s12870-020-2327-4 (PMC7079523; doi:10.1186/s12870-020-2327-4)
Supplement: Supplementary file 5 — Additional file 5. Annotation and expression of key unigenes related to oil accumulation. [file 12870_2020_2327_MOESM5_ESM.xlsx]

## Sheet: Sheet1
Additional file 5. Annotation and expression of key unigenes related to oil accumulation
GeneID	Nt-annotation	Swissprot-annotation	COG-Function-Description	GO-BiologicalProcess	Go-CellularComponent	KO_definition	Map	length	50/RPKM	70/RPKM	100/RPKM	130/RPKM
TRINITY_DN45849_c1_g1	PREDICTED: ATP-dependent 6-phosphofructokinase 2 [Citrus sinensis]	RecName: Full=ATP-dependent 6-phosphofructokinase 2 {ECO:0000255|HAMAP-Rule:MF_03186};^Eukaryota; Viridiplantae; Streptophyta; Embryophyta; Tracheophyta; Spermatophyta; Magnoliophyta; eudicotyledons; Gunneridae; Pentapetalae; rosids; malvids; Brassicales; Brassicaceae; Camelineae; Arabidopsis	phosphohexokinase	GO:0006002|fructose 6-phosphate metabolic process;GO:0006096|glycolytic processGO:0006096|glycolytic process	GO:0005829|cytosol	K00850|pfkA, PFK; 6-phosphofructokinase 1 [EC:2.7.1.11];K00850|pfkA, PFK; 6-phosphofructokinase 1 [EC:2.7.1.11]	map00030|Pentose phosphate pathway;map04152|AMPK signaling pathway;map00052|Galactose metabolism;map00680|Methane metabolism;map01200|Carbon metabolism;map01230|Biosynthesis of amino acids;map00010|Glycolysis / Gluconeogenesis;map05230|Central carbon metabolism in cancer;map01110|Biosynthesis of secondary metabolites;map03018|RNA degradation;map00051|Fructose and mannose metabolism;map01100|Metab…	4569	15.2161	9.07706	10.8102	19.1151
TRINITY_DN45935_c1_g8	6-phosphofructokinase 3-like protein [Camellia sinensis]	RecName: Full=ATP-dependent 6-phosphofructokinase 3 {ECO:0000255|HAMAP-Rule:MF_03186};^Eukaryota; Viridiplantae; Streptophyta; Embryophyta; Tracheophyta; Spermatophyta; Magnoliophyta; eudicotyledons; Gunneridae; Pentapetalae; rosids; malvids; Brassicales; Brassicaceae; Camelineae; Arabidopsis	phosphohexokinase	GO:0006002|fructose 6-phosphate metabolic process;GO:0006096|glycolytic process;GO:0010053|root epidermal cell differentiation	GO:0005829|cytosol	K00850|pfkA, PFK; 6-phosphofructokinase 1 [EC:2.7.1.11]	map00030|Pentose phosphate pathway;map04152|AMPK signaling pathway;map00052|Galactose metabolism;map00680|Methane metabolism;map01200|Carbon metabolism;map01230|Biosynthesis of amino acids;map00010|Glycolysis / Gluconeogenesis;map05230|Central carbon metabolism in cancer;map01110|Biosynthesis of secondary metabolites;map03018|RNA degradation;map00051|Fructose and mannose metabolism;map01100|Metab…	825	74.9176	27.435	7.78276	8.4693
TRINITY_DN45293_c0_g1	PREDICTED: ATP-dependent 6-phosphofructokinase 4, chloroplastic isoform X2 [Vitis vinifera]	RecName: Full=ATP-dependent 6-phosphofructokinase 4, chloroplastic {ECO:0000255|HAMAP-Rule:MF_03186};^Eukaryota; Viridiplantae; Streptophyta; Embryophyta; Tracheophyta; Spermatophyta; Magnoliophyta; eudicotyledons; Gunneridae; Pentapetalae; rosids; malvids; Brassicales; Brassicaceae; Camelineae; Arabidopsis	phosphohexokinase	GO:0006002|fructose 6-phosphate metabolic process;GO:0006096|glycolytic processGO:0006096|glycolytic process	GO:0009507|chloroplast	K00850|pfkA, PFK; 6-phosphofructokinase 1 [EC:2.7.1.11];K00850|pfkA, PFK; 6-phosphofructokinase 1 [EC:2.7.1.11]	map00030|Pentose phosphate pathway;map04152|AMPK signaling pathway;map00052|Galactose metabolism;map00680|Methane metabolism;map01200|Carbon metabolism;map01230|Biosynthesis of amino acids;map00010|Glycolysis / Gluconeogenesis;map05230|Central carbon metabolism in cancer;map01110|Biosynthesis of secondary metabolites;map03018|RNA degradation;map00051|Fructose and mannose metabolism;map01100|Metab…	3944	4.32024	3.71711	1.38192	1.32035
TRINITY_DN47375_c0_g1	PREDICTED: ATP-dependent 6-phosphofructokinase 5, chloroplastic [Ricinus communis]	RecName: Full=ATP-dependent 6-phosphofructokinase 5, chloroplastic {ECO:0000255|HAMAP-Rule:MF_03186};^Eukaryota; Viridiplantae; Streptophyta; Embryophyta; Tracheophyta; Spermatophyta; Magnoliophyta; eudicotyledons; Gunneridae; Pentapetalae; rosids; malvids; Brassicales; Brassicaceae; Camelineae; Arabidopsis	phosphohexokinase	GO:0006002|fructose 6-phosphate metabolic process;GO:0006096|glycolytic processGO:0006096|glycolytic process	GO:0009507|chloroplast	K00850|pfkA, PFK; 6-phosphofructokinase 1 [EC:2.7.1.11];K00850|pfkA, PFK; 6-phosphofructokinase 1 [EC:2.7.1.11]	map00030|Pentose phosphate pathway;map04152|AMPK signaling pathway;map00052|Galactose metabolism;map00680|Methane metabolism;map01200|Carbon metabolism;map01230|Biosynthesis of amino acids;map00010|Glycolysis / Gluconeogenesis;map05230|Central carbon metabolism in cancer;map01110|Biosynthesis of secondary metabolites;map03018|RNA degradation;map00051|Fructose and mannose metabolism;map01100|Metab…	2909	4.81088	4.96751	2.42397	1.68209
TRINITY_DN52522_c0_g2	PREDICTED: pyrophosphate--fructose 6-phosphate 1-phosphotransferase subunit alpha-like [Solanum pennellii]	RecName: Full=Pyrophosphate--fructose 6-phosphate 1-phosphotransferase subunit alpha {ECO:0000255|HAMAP-Rule:MF_03185};^Eukaryota; Viridiplantae; Streptophyta; Embryophyta; Tracheophyta; Spermatophyta; Magnoliophyta; eudicotyledons; Gunneridae; Pentapetalae; rosids; fabids; Malpighiales; Euphorbiaceae; Acalyphoideae; Acalypheae; Ricinus	phosphohexokinase	GO:0015979|photosynthesis;GO:0009750|response to fructose;GO:0009749|response to glucose;GO:0009744|response to sucrose	GO:0005829|cytosol	K00895|E2.7.1.90, pfk; pyrophosphate--fructose-6-phosphate 1-phosphotransferase [EC:2.7.1.90]	map00051|Fructose and mannose metabolism	3341	206.625	247.914	202.024	107.339
TRINITY_DN46587_c1_g1	PREDICTED: pyrophosphate--fructose 6-phosphate 1-phosphotransferase subunit beta-like, partial [Sesamum indicum]	RecName: Full=Pyrophosphate--fructose 6-phosphate 1-phosphotransferase subunit beta {ECO:0000255|HAMAP-Rule:MF_03185};^Eukaryota; Viridiplantae; Streptophyta; Embryophyta; Tracheophyta; Spermatophyta; Magnoliophyta; eudicotyledons; Gunneridae; Pentapetalae; asterids; lamiids; Solanales; Solanaceae; Solanoideae; Solaneae; Solanum	.	.	.	K00895|E2.7.1.90, pfk; pyrophosphate--fructose-6-phosphate 1-phosphotransferase [EC:2.7.1.90]	map00051|Fructose and mannose metabolism	3454	22.0971	43.9055	15.8231	8.36772
TRINITY_DN45617_c3_g2	pyruvate kinase [Jatropha curcas]	RecName: Full=Pyruvate kinase 2, cytosolic {ECO:0000305};^Eukaryota; Viridiplantae; Streptophyta; Embryophyta; Tracheophyta; Spermatophyta; Magnoliophyta; Liliopsida; Poales; Poaceae; BOP clade; Oryzoideae; Oryzeae; Oryzinae; Oryza	Pyruvate kinase	GO:0006096|glycolytic processGO:0006096|glycolytic process	GO:0005737|cytoplasm;GO:0005829|cytosol	K00873|PK, pyk; pyruvate kinase [EC:2.7.1.40]	map00620|Pyruvate metabolism;map01200|Carbon metabolism;map01230|Biosynthesis of amino acids;map04930|Type II diabetes mellitus;map00010|Glycolysis / Gluconeogenesis;map05203|Viral carcinogenesis;map05230|Central carbon metabolism in cancer;map01110|Biosynthesis of secondary metabolites;map01100|Metabolic pathways;map00230|Purine metabolism;map01120|Microbial metabolism in diverse environments;ma…	780	32.4547	46.251	16.6555	13.3828
TRINITY_DN50648_c1_g1	hypothetical protein PHAVU_004G000800g [Phaseolus vulgaris]	RecName: Full=Pyruvate kinase, cytosolic isozyme;^Eukaryota; Viridiplantae; Streptophyta; Embryophyta; Tracheophyta; Spermatophyta; Magnoliophyta; eudicotyledons; Gunneridae; Pentapetalae; rosids; fabids; Fabales; Fabaceae; Papilionoideae; Phaseoleae; Glycine; Soja	Pyruvate kinase	GO:0006096|glycolytic processGO:0006096|glycolytic process	GO:0005737|cytoplasm	K00873|PK, pyk; pyruvate kinase [EC:2.7.1.40];K00873|PK, pyk; pyruvate kinase [EC:2.7.1.40]	map00620|Pyruvate metabolism;map01200|Carbon metabolism;map01230|Biosynthesis of amino acids;map04930|Type II diabetes mellitus;map00010|Glycolysis / Gluconeogenesis;map05203|Viral carcinogenesis;map05230|Central carbon metabolism in cancer;map01110|Biosynthesis of secondary metabolites;map01100|Metabolic pathways;map00230|Purine metabolism;map01120|Microbial metabolism in diverse environments;ma…	3786	73.498	76.0369	55.8413	65.4727
TRINITY_DN52200_c5_g1	PREDICTED: plastidial pyruvate kinase 2 [Nicotiana sylvestris]	RecName: Full=Plastidial pyruvate kinase 2;^Eukaryota; Viridiplantae; Streptophyta; Embryophyta; Tracheophyta; Spermatophyta; Magnoliophyta; eudicotyledons; Gunneridae; Pentapetalae; rosids; malvids; Brassicales; Brassicaceae; Camelineae; Arabidopsis	Pyruvate kinase	GO:0006633|fatty acid biosynthetic process;GO:0006629|lipid metabolic process;GO:0046686|response to cadmium ion;GO:0048316|seed development;GO:0010431|seed maturationGO:0006096|glycolytic process	GO:0009507|chloroplast;GO:0009570|chloroplast stroma;GO:0005739|mitochondrion	K00873|PK, pyk; pyruvate kinase [EC:2.7.1.40]	map00620|Pyruvate metabolism;map01200|Carbon metabolism;map01230|Biosynthesis of amino acids;map04930|Type II diabetes mellitus;map00010|Glycolysis / Gluconeogenesis;map05203|Viral carcinogenesis;map05230|Central carbon metabolism in cancer;map01110|Biosynthesis of secondary metabolites;map01100|Metabolic pathways;map00230|Purine metabolism;map01120|Microbial metabolism in diverse environments;ma…	1339	76.2942	105.573	32.2289	18.2417
TRINITY_DN42870_c1_g1	Pyruvate kinase isozyme A, chloroplastic [Glycine soja]	RecName: Full=Pyruvate kinase isozyme A, chloroplastic;^Eukaryota; Viridiplantae; Streptophyta; Embryophyta; Tracheophyta; Spermatophyta; Magnoliophyta; eudicotyledons; Gunneridae; Pentapetalae; rosids; fabids; Malpighiales; Euphorbiaceae; Acalyphoideae; Acalypheae; Ricinus	.	GO:0006096|glycolytic process	GO:0009507|chloroplast	K00873|PK, pyk; pyruvate kinase [EC:2.7.1.40]	map00620|Pyruvate metabolism;map01200|Carbon metabolism;map01230|Biosynthesis of amino acids;map04930|Type II diabetes mellitus;map00010|Glycolysis / Gluconeogenesis;map05203|Viral carcinogenesis;map05230|Central carbon metabolism in cancer;map01110|Biosynthesis of secondary metabolites;map01100|Metabolic pathways;map00230|Purine metabolism;map01120|Microbial metabolism in diverse environments;ma…	3036	24.9968	35.7593	12.1656	2.10019
TRINITY_DN50655_c2_g1	hypothetical protein EUGRSUZ_G02720 [Eucalyptus grandis]	RecName: Full=Pyruvate kinase 1, cytosolic {ECO:0000305};^Eukaryota; Viridiplantae; Streptophyta; Embryophyta; Tracheophyta; Spermatophyta; Magnoliophyta; Liliopsida; Poales; Poaceae; BOP clade; Oryzoideae; Oryzeae; Oryzinae; Oryza	Pyruvate kinase	GO:0006096|glycolytic processGO:0006096|glycolytic process	GO:0005829|cytosol	K00873|PK, pyk; pyruvate kinase [EC:2.7.1.40];K00873|PK, pyk; pyruvate kinase [EC:2.7.1.40]	map00620|Pyruvate metabolism;map01200|Carbon metabolism;map01230|Biosynthesis of amino acids;map04930|Type II diabetes mellitus;map00010|Glycolysis / Gluconeogenesis;map05203|Viral carcinogenesis;map05230|Central carbon metabolism in cancer;map01110|Biosynthesis of secondary metabolites;map01100|Metabolic pathways;map00230|Purine metabolism;map01120|Microbial metabolism in diverse environments;ma…	3553	85.3288	18.1391	15.4269	16.4131
TRINITY_DN48255_c0_g1	Pyruvate kinase family protein isoform 1 [Theobroma cacao]	RecName: Full=Plastidial pyruvate kinase 4, chloroplastic;^Eukaryota; Viridiplantae; Streptophyta; Embryophyta; Tracheophyta; Spermatophyta; Magnoliophyta; eudicotyledons; Gunneridae; Pentapetalae; rosids; malvids; Brassicales; Brassicaceae; Camelineae; Arabidopsis	Pyruvate kinase	GO:0006096|glycolytic processGO:0006096|glycolytic process	GO:0009570|chloroplast stroma;GO:0005737|cytoplasm	K00873|PK, pyk; pyruvate kinase [EC:2.7.1.40]	map00620|Pyruvate metabolism;map01200|Carbon metabolism;map01230|Biosynthesis of amino acids;map04930|Type II diabetes mellitus;map00010|Glycolysis / Gluconeogenesis;map05203|Viral carcinogenesis;map05230|Central carbon metabolism in cancer;map01110|Biosynthesis of secondary metabolites;map01100|Metabolic pathways;map00230|Purine metabolism;map01120|Microbial metabolism in diverse environments;ma…	4545	13.7595	7.78895	1.75931	1.30046
TRINITY_DN47289_c2_g1	Pyruvate kinase isozyme A, chloroplastic [Theobroma cacao]	RecName: Full=Pyruvate kinase isozyme A, chloroplastic;^Eukaryota; Viridiplantae; Streptophyta; Embryophyta; Tracheophyta; Spermatophyta; Magnoliophyta; eudicotyledons; Gunneridae; Pentapetalae; rosids; fabids; Malpighiales; Euphorbiaceae; Acalyphoideae; Acalypheae; Ricinus	.	GO:0006096|glycolytic process	GO:0009507|chloroplast	K00873|PK, pyk; pyruvate kinase [EC:2.7.1.40]	map00620|Pyruvate metabolism;map01200|Carbon metabolism;map01230|Biosynthesis of amino acids;map04930|Type II diabetes mellitus;map00010|Glycolysis / Gluconeogenesis;map05203|Viral carcinogenesis;map05230|Central carbon metabolism in cancer;map01110|Biosynthesis of secondary metabolites;map01100|Metabolic pathways;map00230|Purine metabolism;map01120|Microbial metabolism in diverse environments;ma…	1119	28.2383	29.4288	16.018	14.5377
TRINITY_DN44736_c1_g4	Acetyl-CoA synthetase isoform 1 [Theobroma cacao]	RecName: Full=Acetyl-coenzyme A synthetase, chloroplastic/glyoxysomal;^Eukaryota; Viridiplantae; Streptophyta; Embryophyta; Tracheophyta; Spermatophyta; Magnoliophyta; eudicotyledons; Gunneridae; Pentapetalae; rosids; malvids; Brassicales; Brassicaceae; Camelineae; Arabidopsis	Catalyzes the conversion of acetate into acetyl-CoA (AcCoA), an essential intermediate at the junction of anabolic and catabolic pathways. AcsA undergoes a two-step reaction. In the first half reaction, AcsA combines acetate with ATP to form acetyl-adenylate (AcAMP) intermediate. In the second half reaction, it can then transfer the acetyl group from AcAMP to the sulfhydryl group of CoA, forming …	GO:0006083|acetate metabolic process;GO:0019427|acetyl-CoA biosynthetic process from acetate;GO:0006631|fatty acid metabolic processGO:0008152|metabolic process	GO:0009507|chloroplast;GO:0009570|chloroplast stroma;GO:0005829|cytosol;GO:0009514|glyoxysome	K01895|ACSS, acs; acetyl-CoA synthetase [EC:6.2.1.1];K01895|ACSS, acs; acetyl-CoA synthetase [EC:6.2.1.1]	map00620|Pyruvate metabolism;map01200|Carbon metabolism;map00680|Methane metabolism;map00640|Propanoate metabolism;map00010|Glycolysis / Gluconeogenesis;map00720|Carbon fixation pathways in prokaryotes;map01110|Biosynthesis of secondary metabolites;map01100|Metabolic pathways;map01120|Microbial metabolism in diverse environments;map01130|Biosynthesis of antibiotics;map00620|Pyruvate metabolism;ma…	3161	38.3973	49.0468	19.3756	16.6998
TRINITY_DN46405_c0_g3	Actinidia chinensis G6PD1 (G6PD1) mRNA, complete cds	RecName: Full=Glucose-6-phosphate 1-dehydrogenase, cytoplasmic isoform;^Eukaryota; Viridiplantae; Streptophyta; Embryophyta; Tracheophyta; Spermatophyta; Magnoliophyta; eudicotyledons; Gunneridae; Pentapetalae; asterids; lamiids; Solanales; Solanaceae; Solanoideae; Solaneae; Solanum	Glucose-6-phosphate 1-dehydrogenase	GO:0006006|glucose metabolic process;GO:0009051|pentose-phosphate shunt, oxidative branchGO:0006006|glucose metabolic process;GO:0055114|oxidation-reduction process	GO:0005829|cytosol	K00036|G6PD, zwf; glucose-6-phosphate 1-dehydrogenase [EC:1.1.1.49]	map00030|Pentose phosphate pathway;map01200|Carbon metabolism;map00480|Glutathione metabolism;map01110|Biosynthesis of secondary metabolites;map05230|Central carbon metabolism in cancer;map01100|Metabolic pathways;map01120|Microbial metabolism in diverse environments;map01130|Biosynthesis of antibiotics	1097	60.6021	16.0237	7.36895	11.871
TRINITY_DN47765_c4_g3	PREDICTED: Vitis vinifera glucose-6-phosphate 1-dehydrogenase, chloroplastic (LOC100267681), transcript variant X2, mRNA	RecName: Full=Glucose-6-phosphate 1-dehydrogenase 2, chloroplastic;^Eukaryota; Viridiplantae; Streptophyta; Embryophyta; Tracheophyta; Spermatophyta; Magnoliophyta; eudicotyledons; Gunneridae; Pentapetalae; rosids; malvids; Brassicales; Brassicaceae; Camelineae; Arabidopsis	Glucose-6-phosphate 1-dehydrogenase	GO:0006006|glucose metabolic process;GO:0009051|pentose-phosphate shunt, oxidative branchGO:0006006|glucose metabolic process;GO:0055114|oxidation-reduction process	GO:0009507|chloroplast;GO:0009570|chloroplast stroma	K00036|G6PD, zwf; glucose-6-phosphate 1-dehydrogenase [EC:1.1.1.49]	map00030|Pentose phosphate pathway;map01200|Carbon metabolism;map00480|Glutathione metabolism;map01110|Biosynthesis of secondary metabolites;map05230|Central carbon metabolism in cancer;map01100|Metabolic pathways;map01120|Microbial metabolism in diverse environments;map01130|Biosynthesis of antibiotics	3335	15.5484	27.0487	10.0575	5.00602
TRINITY_DN50144_c0_g2	PREDICTED: Glycine max 6-phosphogluconate dehydrogenase, decarboxylating 2, chloroplastic (LOC100803740), mRNA	RecName: Full=6-phosphogluconate dehydrogenase, decarboxylating 2, chloroplastic;^Eukaryota; Viridiplantae; Streptophyta; Embryophyta; Tracheophyta; Spermatophyta; Magnoliophyta; eudicotyledons; Gunneridae; Pentapetalae; rosids; malvids; Brassicales; Brassicaceae; Camelineae; Arabidopsis	Catalyzes the oxidative decarboxylation of 6- phosphogluconate to ribulose 5-phosphate and CO(2), with concomitant reduction of NADP to NADPH (By similarity)	GO:0019521|D-gluconate metabolic process;GO:0009051|pentose-phosphate shunt, oxidative branch;GO:0046686|response to cadmium ion;GO:0009750|response to fructose;GO:0009749|response to glucose;GO:0009744|response to sucroseGO:0055114|oxidation-reduction process;GO:0006098|pentose-phosphate shunt	GO:0009507|chloroplast;GO:0009570|chloroplast stroma;GO:0005829|cytosol;GO:0005739|mitochondrion;GO:0009506|plasmodesma;GO:0009536|plastid	K00033|PGD, gnd, gntZ; 6-phosphogluconate dehydrogenase [EC:1.1.1.44 1.1.1.343]	map00030|Pentose phosphate pathway;map01200|Carbon metabolism;map00480|Glutathione metabolism;map01110|Biosynthesis of secondary metabolites;map01100|Metabolic pathways;map01120|Microbial metabolism in diverse environments;map01130|Biosynthesis of antibiotics	3493	22.3183	33.4248	10.5812	5.73376
TRINITY_DN50144_c0_g1	Glycine max cDNA, clone: GMFL01-30-E09	RecName: Full=6-phosphogluconate dehydrogenase, decarboxylating 2, chloroplastic;^Eukaryota; Viridiplantae; Streptophyta; Embryophyta; Tracheophyta; Spermatophyta; Magnoliophyta; eudicotyledons; Gunneridae; Pentapetalae; rosids; malvids; Brassicales; Brassicaceae; Camelineae; Arabidopsis	Catalyzes the oxidative decarboxylation of 6- phosphogluconate to ribulose 5-phosphate and CO(2), with concomitant reduction of NADP to NADPH (By similarity)	GO:0019521|D-gluconate metabolic process;GO:0009051|pentose-phosphate shunt, oxidative branch;GO:0046686|response to cadmium ion;GO:0009750|response to fructose;GO:0009749|response to glucose;GO:0009744|response to sucroseGO:0055114|oxidation-reduction process;GO:0006098|pentose-phosphate shunt	GO:0009507|chloroplast;GO:0009570|chloroplast stroma;GO:0005829|cytosol;GO:0005739|mitochondrion;GO:0009506|plasmodesma;GO:0009536|plastid	K00033|PGD, gnd, gntZ; 6-phosphogluconate dehydrogenase [EC:1.1.1.44 1.1.1.343];K00033|PGD, gnd, gntZ; 6-phosphogluconate dehydrogenase [EC:1.1.1.44 1.1.1.343]	map00030|Pentose phosphate pathway;map01200|Carbon metabolism;map00480|Glutathione metabolism;map01110|Biosynthesis of secondary metabolites;map01100|Metabolic pathways;map01120|Microbial metabolism in diverse environments;map01130|Biosynthesis of antibiotics;map00030|Pentose phosphate pathway;map01200|Carbon metabolism;map00480|Glutathione metabolism;map01110|Biosynthesis of secondary metabolite…	2068	67.1776	110.24	24.626	16.8625
TRINITY_DN47836_c1_g2	PREDICTED: Vitis vinifera 6-phosphogluconate dehydrogenase, decarboxylating 3 (LOC100246134), transcript variant X2, mRNA	RecName: Full=6-phosphogluconate dehydrogenase, decarboxylating 3;^Eukaryota; Viridiplantae; Streptophyta; Embryophyta; Tracheophyta; Spermatophyta; Magnoliophyta; eudicotyledons; Gunneridae; Pentapetalae; rosids; malvids; Brassicales; Brassicaceae; Camelineae; Arabidopsis	Catalyzes the oxidative decarboxylation of 6- phosphogluconate to ribulose 5-phosphate and CO(2), with concomitant reduction of NADP to NADPH (By similarity)	GO:0019521|D-gluconate metabolic process;GO:0055114|oxidation-reduction process;GO:0019322|pentose biosynthetic process;GO:0006098|pentose-phosphate shunt;GO:0009051|pentose-phosphate shunt, oxidative branch	GO:0005829|cytosol;GO:0070062|extracellular exosome;GO:0005634|nucleus	K00033|PGD, gnd, gntZ; 6-phosphogluconate dehydrogenase [EC:1.1.1.44 1.1.1.343]	map00030|Pentose phosphate pathway;map01200|Carbon metabolism;map00480|Glutathione metabolism;map01110|Biosynthesis of secondary metabolites;map01100|Metabolic pathways;map01120|Microbial metabolism in diverse environments;map01130|Biosynthesis of antibiotics	3648	89.8299	43.9061	24.7665	24.8923
TRINITY_DN48348_c4_g1	PREDICTED: pyruvate dehydrogenase E1 component subunit alpha-3, chloroplastic-like [Nicotiana sylvestris]	RecName: Full=Pyruvate dehydrogenase E1 component subunit alpha-3, chloroplastic;^Eukaryota; Viridiplantae; Streptophyta; Embryophyta; Tracheophyta; Spermatophyta; Magnoliophyta; eudicotyledons; Gunneridae; Pentapetalae; rosids; malvids; Brassicales; Brassicaceae; Camelineae; Arabidopsis	Dehydrogenase	GO:0006086|acetyl-CoA biosynthetic process from pyruvate;GO:0006096|glycolytic processGO:0008152|metabolic process	GO:0009507|chloroplast;GO:0009941|chloroplast envelope;GO:0009570|chloroplast stroma	K00161|PDHA, pdhA; pyruvate dehydrogenase E1 component alpha subunit [EC:1.2.4.1]	map00620|Pyruvate metabolism;map04066|HIF-1 signaling pathway;map00020|Citrate cycle (TCA cycle);map01200|Carbon metabolism;map00010|Glycolysis / Gluconeogenesis;map05230|Central carbon metabolism in cancer;map01110|Biosynthesis of secondary metabolites;map01100|Metabolic pathways;map01120|Microbial metabolism in diverse environments;map04922|Glucagon signaling pathway;map01130|Biosynthesis of an…	3431	32.7731	76.8243	44.9681	20.3601
TRINITY_DN53152_c1_g1	PREDICTED: pyruvate dehydrogenase E1 component subunit beta-1, mitochondrial [Nelumbo nucifera]	RecName: Full=Pyruvate dehydrogenase E1 component subunit beta-1, mitochondrial;^Eukaryota; Viridiplantae; Streptophyta; Embryophyta; Tracheophyta; Spermatophyta; Magnoliophyta; Liliopsida; Poales; Poaceae; BOP clade; Oryzoideae; Oryzeae; Oryzinae; Oryza	Dehydrogenase, E1 component	GO:0006086|acetyl-CoA biosynthetic process from pyruvate;GO:0006096|glycolytic process	GO:0005759|mitochondrial matrix	K00162|PDHB, pdhB; pyruvate dehydrogenase E1 component beta subunit [EC:1.2.4.1]	map00620|Pyruvate metabolism;map04066|HIF-1 signaling pathway;map00020|Citrate cycle (TCA cycle);map01200|Carbon metabolism;map00010|Glycolysis / Gluconeogenesis;map05230|Central carbon metabolism in cancer;map01110|Biosynthesis of secondary metabolites;map01100|Metabolic pathways;map01120|Microbial metabolism in diverse environments;map04922|Glucagon signaling pathway;map01130|Biosynthesis of an…	2402	69.0572	37.6037	19.6853	21.4816
TRINITY_DN52254_c0_g8	PREDICTED: dihydrolipoyllysine-residue acetyltransferase component 4 of pyruvate dehydrogenase complex, chloroplastic-like [Nicotiana sylvestris]	RecName: Full=Dihydrolipoyllysine-residue acetyltransferase component 4 of pyruvate dehydrogenase complex, chloroplastic;^Eukaryota; Viridiplantae; Streptophyta; Embryophyta; Tracheophyta; Spermatophyta; Magnoliophyta; eudicotyledons; Gunneridae; Pentapetalae; rosids; malvids; Brassicales; Brassicaceae; Camelineae; Arabidopsis	.	.	.	K00627|DLAT, aceF, pdhC; pyruvate dehydrogenase E2 component (dihydrolipoamide acetyltransferase) [EC:2.3.1.12]	map00620|Pyruvate metabolism;map01200|Carbon metabolism;map00020|Citrate cycle (TCA cycle);map00010|Glycolysis / Gluconeogenesis;map01110|Biosynthesis of secondary metabolites;map01100|Metabolic pathways;map01120|Microbial metabolism in diverse environments;map01130|Biosynthesis of antibiotics	2779	36.2689	88.0457	31.3815	9.85118
TRINITY_DN51148_c4_g4	PREDICTED: dihydrolipoyl dehydrogenase, mitochondrial [Nicotiana sylvestris]	RecName: Full=Dihydrolipoyl dehydrogenase 1, mitochondrial;^Eukaryota; Viridiplantae; Streptophyta; Embryophyta; Tracheophyta; Spermatophyta; Magnoliophyta; eudicotyledons; Gunneridae; Pentapetalae; rosids; malvids; Brassicales; Brassicaceae; Camelineae; Arabidopsis	dihydrolipoyl dehydrogenase	GO:0045454|cell redox homeostasis;GO:0046686|response to cadmium ionGO:0055114|oxidation-reduction process;GO:0008033|tRNA processing;GO:0045454|cell redox homeostasis	GO:0048046|apoplast;GO:0005759|mitochondrial matrix;GO:0005747|mitochondrial respiratory chain complex I;GO:0005739|mitochondrion	K00382|DLD, lpd, pdhD; dihydrolipoamide dehydrogenase [EC:1.8.1.4]	map00620|Pyruvate metabolism;map01200|Carbon metabolism;map00280|Valine, leucine and isoleucine degradation;map00630|Glyoxylate and dicarboxylate metabolism;map00020|Citrate cycle (TCA cycle);map00640|Propanoate metabolism;map00010|Glycolysis / Gluconeogenesis;map00260|Glycine, serine and threonine metabolism;map01110|Biosynthesis of secondary metabolites;map01100|Metabolic pathways;map01120|Micr…	2166	100.359	93.6314	46.6213	47.7647
TRINITY_DN48542_c4_g1	PREDICTED: acetyl-coenzyme A carboxylase carboxyl transferase subunit alpha, chloroplastic [Nicotiana sylvestris]	RecName: Full=Acetyl-coenzyme A carboxylase carboxyl transferase subunit alpha, chloroplastic;^Eukaryota; Viridiplantae; Streptophyta; Embryophyta; Tracheophyta; Spermatophyta; Magnoliophyta; eudicotyledons; Gunneridae; Pentapetalae; rosids; malvids; Brassicales; Brassicaceae; Camelineae; Arabidopsis	Component of the acetyl coenzyme A carboxylase (ACC) complex. First, biotin carboxylase catalyzes the carboxylation of biotin on its carrier protein (BCCP) and then the CO(2) group is transferred by the carboxyltransferase to acetyl-CoA to form malonyl-CoA (By similarity)	GO:0006633|fatty acid biosynthetic process;GO:2001295|malonyl-CoA biosynthetic processGO:0006633|fatty acid biosynthetic process	GO:0009317|acetyl-CoA carboxylase complex;GO:0009507|chloroplast;GO:0009941|chloroplast envelope;GO:0009706|chloroplast inner membrane;GO:0009570|chloroplast stroma;GO:0016020|membrane;GO:0009536|plastidGO:0009317|acetyl-CoA carboxylase complex	K01962|accA; acetyl-CoA carboxylase carboxyl transferase subunit alpha [EC:6.4.1.2]	map00620|Pyruvate metabolism;map01200|Carbon metabolism;map01212|Fatty acid metabolism;map00640|Propanoate metabolism;map00720|Carbon fixation pathways in prokaryotes;map00061|Fatty acid biosynthesis;map01110|Biosynthesis of secondary metabolites;map01100|Metabolic pathways;map01120|Microbial metabolism in diverse environments;map00253|Tetracycline biosynthesis;map01130|Biosynthesis of antibiotics	1391	46.4815	101.476	48.6014	29.8394
TRINITY_DN45748_c2_g1	Biotin carboxyl carrier protein subunit of of Het-ACCase (BCCP1), putative isoform 3 [Theobroma cacao]	RecName: Full=Biotin carboxyl carrier protein of acetyl-CoA carboxylase 1, chloroplastic;^Eukaryota; Viridiplantae; Streptophyta; Embryophyta; Tracheophyta; Spermatophyta; Magnoliophyta; eudicotyledons; Gunneridae; Pentapetalae; rosids; malvids; Brassicales; Brassicaceae; Camelineae; Arabidopsis	Acetyl-CoA carboxylase, biotin carboxyl carrier protein	GO:0006633|fatty acid biosynthetic process	GO:0009317|acetyl-CoA carboxylase complex;GO:0009507|chloroplast;GO:0009941|chloroplast envelope;GO:0009570|chloroplast stroma;GO:0009536|plastid	K02160|accB, bccP; acetyl-CoA carboxylase biotin carboxyl carrier protein	map00620|Pyruvate metabolism;map01200|Carbon metabolism;map01212|Fatty acid metabolism;map00640|Propanoate metabolism;map00720|Carbon fixation pathways in prokaryotes;map00061|Fatty acid biosynthesis;map01110|Biosynthesis of secondary metabolites;map01100|Metabolic pathways;map01120|Microbial metabolism in diverse environments;map00253|Tetracycline biosynthesis;map01130|Biosynthesis of antibiotics	2043	35.7969	57.434	33.766	22.6525
TRINITY_DN48831_c1_g2	biotin carboxylase [Camellia chekiangoleosa]	RecName: Full=Biotin carboxylase 1, chloroplastic;^Eukaryota; Viridiplantae; Streptophyta; Embryophyta; Tracheophyta; Spermatophyta; Magnoliophyta; eudicotyledons; Gunneridae; Pentapetalae; rosids; fabids; Malpighiales; Salicaceae; Saliceae; Populus	acetyl-CoA carboxylase biotin carboxylase	GO:0006633|fatty acid biosynthetic process;GO:2001295|malonyl-CoA biosynthetic process	GO:0009507|chloroplast	K01961|accC; acetyl-CoA carboxylase, biotin carboxylase subunit [EC:6.4.1.2 6.3.4.14]	map00620|Pyruvate metabolism;map01200|Carbon metabolism;map01212|Fatty acid metabolism;map00640|Propanoate metabolism;map00720|Carbon fixation pathways in prokaryotes;map00061|Fatty acid biosynthesis;map01110|Biosynthesis of secondary metabolites;map01100|Metabolic pathways;map01120|Microbial metabolism in diverse environments;map00253|Tetracycline biosynthesis;map01130|Biosynthesis of antibiotics	2930	61.5379	125.023	38.5014	14.812
TRINITY_DN47403_c4_g1	malonyl-CoA:ACP transacylase [Camellia oleifera]	RecName: Full=Malonyl-CoA-acyl carrier protein transacylase, mitochondrial;^Eukaryota; Metazoa; Chordata; Craniata; Vertebrata; Euteleostomi; Mammalia; Eutheria; Euarchontoglires; Primates; Haplorrhini; Catarrhini; Hominidae; Homo	Malonyl coA-acyl carrier protein transacylase	GO:0017000|antibiotic biosynthetic process	GO:0005737|cytoplasm	K15327|pksC; polyketide biosynthesis malonyl-CoA-[acyl-carrier-protein] transacylase;K00645|fabD; [acyl-carrier-protein] S-malonyltransferase [EC:2.3.1.39]	map01100|Metabolic pathways;map00061|Fatty acid biosynthesis;map01212|Fatty acid metabolism	3239	13.8208	47.2931	15.1956	8.3359
TRINITY_DN45967_c2_g9	ketoacyl-ACP synthase I [Camellia chekiangoleosa]	RecName: Full=3-oxoacyl-[acyl-carrier-protein] synthase I, chloroplastic;^Eukaryota; Viridiplantae; Streptophyta; Embryophyta; Tracheophyta; Spermatophyta; Magnoliophyta; eudicotyledons; Gunneridae; Pentapetalae; rosids; malvids; Brassicales; Brassicaceae; Camelineae; Arabidopsis	Catalyzes the condensation reaction of fatty acid synthesis by the addition to an acyl acceptor of two carbons from malonyl-ACP (By similarity)	GO:0006633|fatty acid biosynthetic process	GO:0009570|chloroplast stroma	K09458|fabF; 3-oxoacyl-[acyl-carrier-protein] synthase II [EC:2.3.1.179]	map01100|Metabolic pathways;map00061|Fatty acid biosynthesis;map01212|Fatty acid metabolism;map00780|Biotin metabolism	948	43.1825	113.807	58.463	21.4774
TRINITY_DN47621_c4_g7	ketoacyl-ACP synthase I [Camellia chekiangoleosa]	RecName: Full=3-oxoacyl-[acyl-carrier-protein] synthase I, chloroplastic;^Eukaryota; Viridiplantae; Streptophyta; Embryophyta; Tracheophyta; Spermatophyta; Magnoliophyta; eudicotyledons; Gunneridae; Pentapetalae; rosids; malvids; Brassicales; Brassicaceae; Camelineae; Arabidopsis	Catalyzes the condensation reaction of fatty acid synthesis by the addition to an acyl acceptor of two carbons from malonyl-ACP (By similarity)	GO:0006633|fatty acid biosynthetic process	GO:0009570|chloroplast stroma	K09458|fabF; 3-oxoacyl-[acyl-carrier-protein] synthase II [EC:2.3.1.179]	map01100|Metabolic pathways;map00061|Fatty acid biosynthesis;map01212|Fatty acid metabolism;map00780|Biotin metabolism	1141	56.7914	120.036	59.3442	26.497
TRINITY_DN45380_c3_g1	ketoacyl ACP synthase III, partial [Jatropha curcas]	RecName: Full=3-oxoacyl-[acyl-carrier-protein] synthase 3 B, chloroplastic;^Eukaryota; Viridiplantae; Streptophyta; Embryophyta; Tracheophyta; Spermatophyta; Magnoliophyta; eudicotyledons; Gunneridae; Pentapetalae; rosids; malvids; Myrtales; Lythraceae; Cuphea	.	GO:0006633|fatty acid biosynthetic process	GO:0009507|chloroplast	.	map01100|Metabolic pathways;map00061|Fatty acid biosynthesis;map01212|Fatty acid metabolism;map00780|Biotin metabolism	2881	16.4295	33.8881	13.8998	10.2145
TRINITY_DN49678_c2_g6	3-oxoacyl-[acyl-carrier-protein] reductase [Morus notabilis]	RecName: Full=3-oxoacyl-[acyl-carrier-protein] reductase, chloroplastic;^Eukaryota; Viridiplantae; Streptophyta; Embryophyta; Tracheophyta; Spermatophyta; Magnoliophyta; eudicotyledons; Gunneridae; Pentapetalae; rosids; malvids; Myrtales; Lythraceae; Cuphea	.	GO:0006633|fatty acid biosynthetic process	GO:0009507|chloroplast	K00059|fabG; 3-oxoacyl-[acyl-carrier protein] reductase [EC:1.1.1.100]	map01040|Biosynthesis of unsaturated fatty acids;map01100|Metabolic pathways;map00061|Fatty acid biosynthesis;map01212|Fatty acid metabolism;map00780|Biotin metabolism	817	18.597	16.5172	6.39106	5.57315
TRINITY_DN45099_c1_g4	hypothetical protein GLYMA_15G052500 [Glycine max]	RecName: Full=3-hydroxyacyl-[acyl-carrier-protein] dehydratase FabZ {ECO:0000255|HAMAP-Rule:MF_00406};^Bacteria; Firmicutes; Bacilli; Bacillales; Bacillaceae; Geobacillus; Geobacillus thermoleovorans group	Involved in unsaturated fatty acids biosynthesis. Catalyzes the dehydration of short chain beta-hydroxyacyl-ACPs and long chain saturated and unsaturated beta-hydroxyacyl-ACPs (By similarity)	GO:0006633|fatty acid biosynthetic process;GO:0009245|lipid A biosynthetic process	GO:0005737|cytoplasm	K02372|fabZ; 3-hydroxyacyl-[acyl-carrier-protein] dehydratase [EC:4.2.1.59]	map01100|Metabolic pathways;map00061|Fatty acid biosynthesis;map01212|Fatty acid metabolism;map00780|Biotin metabolism	2627	2.02582	6.0637	2.71824	1.0117
TRINITY_DN44823_c1_g2	enoyl-[acyl-carrier-protein] reductase [Camellia chekiangoleosa]	RecName: Full=Enoyl-[acyl-carrier-protein] reductase [NADH], chloroplastic;^Eukaryota; Viridiplantae; Streptophyta; Embryophyta; Tracheophyta; Spermatophyta; Magnoliophyta; eudicotyledons; Gunneridae; Pentapetalae; rosids; malvids; Brassicales; Brassicaceae; Camelineae; Arabidopsis	Enoyl- acyl-carrier-protein reductase NADH	GO:0006633|fatty acid biosynthetic process	GO:0009507|chloroplast;GO:0009941|chloroplast envelope;GO:0009570|chloroplast stroma;GO:0005835|fatty acid synthase complex;GO:0009579|thylakoid	K00208|fabI; enoyl-[acyl-carrier protein] reductase I [EC:1.3.1.9 1.3.1.10]	map01100|Metabolic pathways;map00061|Fatty acid biosynthesis;map01212|Fatty acid metabolism;map00780|Biotin metabolism	4128	27.5783	60.4129	17.7909	4.88659
TRINITY_DN44334_c1_g1	stearoy-l ACP desaturase [Camellia oleifera]	RecName: Full=Stearoyl-[acyl-carrier-protein] 9-desaturase, chloroplastic;^Eukaryota; Viridiplantae; Streptophyta; Embryophyta; Tracheophyta; Spermatophyta; Magnoliophyta; eudicotyledons; Gunneridae; Pentapetalae; rosids; fabids; Malpighiales; Euphorbiaceae; Acalyphoideae; Acalypheae; Ricinus	.	GO:0006633|fatty acid biosynthetic processGO:0006631|fatty acid metabolic process;GO:0055114|oxidation-reduction process	GO:0009507|chloroplast	K03921|DESA1; acyl-[acyl-carrier-protein] desaturase [EC:1.14.19.2]	map00061|Fatty acid biosynthesis;map01212|Fatty acid metabolism;map01040|Biosynthesis of unsaturated fatty acids	2330	101.677	314.86	155.674	90.9541
TRINITY_DN41524_c0_g1	PREDICTED: oleoyl-acyl carrier protein thioesterase 2, chloroplastic [Vitis vinifera]	RecName: Full=Oleoyl-acyl carrier protein thioesterase, chloroplastic;^Eukaryota; Viridiplantae; Streptophyta; Embryophyta; Tracheophyta; Spermatophyta; Magnoliophyta; eudicotyledons; Gunneridae; Pentapetalae; asterids; campanulids; Apiales; Apiaceae; Apioideae; apioid superclade; Coriandreae; Coriandrum	.	GO:0006633|fatty acid biosynthetic process	GO:0009507|chloroplast	.	.	3762	5.65706	15.5776	9.16795	4.85751
TRINITY_DN41971_c2_g4	PREDICTED: acyl-protein thioesterase 2-like [Malus domestica]	.	.	.	.	.	.	2681	2.75216	6.30242	0.854395	0.415166
TRINITY_DN52011_c2_g1	long-chain acyl-CoA synthetase 1 [Camellia oleifera]	RecName: Full=Long chain acyl-CoA synthetase 6, peroxisomal;^Eukaryota; Viridiplantae; Streptophyta; Embryophyta; Tracheophyta; Spermatophyta; Magnoliophyta; eudicotyledons; Gunneridae; Pentapetalae; rosids; malvids; Brassicales; Brassicaceae; Camelineae; Arabidopsis	Amp-dependent synthetase and ligase	GO:0006631|fatty acid metabolic process;GO:0010193|response to ozone;GO:0009651|response to salt stressGO:0008152|metabolic process	GO:0005777|peroxisome	K01897|ACSL, fadD; long-chain acyl-CoA synthetase [EC:6.2.1.3];K01897|ACSL, fadD; long-chain acyl-CoA synthetase [EC:6.2.1.3]	map01212|Fatty acid metabolism;map04146|Peroxisome;map00071|Fatty acid degradation;map00061|Fatty acid biosynthesis;map03320|PPAR signaling pathway;map01100|Metabolic pathways;map04920|Adipocytokine signaling pathway;map01212|Fatty acid metabolism;map04146|Peroxisome;map00071|Fatty acid degradation;map00061|Fatty acid biosynthesis;map03320|PPAR signaling pathway;map01100|Metabolic pathways;map049…	5782	17.202	13.1977	2.82773	8.62764
TRINITY_DN50026_c0_g2	long-chain acyl-CoA synthetase 2 [Camellia oleifera]	RecName: Full=Long chain acyl-CoA synthetase 8;^Eukaryota; Viridiplantae; Streptophyta; Embryophyta; Tracheophyta; Spermatophyta; Magnoliophyta; eudicotyledons; Gunneridae; Pentapetalae; rosids; malvids; Brassicales; Brassicaceae; Camelineae; Arabidopsis	Amp-dependent synthetase and ligase	GO:0006631|fatty acid metabolic processGO:0008152|metabolic process	GO:0009507|chloroplast;GO:0009941|chloroplast envelope;GO:0016020|membrane;GO:0009536|plastid	K01897|ACSL, fadD; long-chain acyl-CoA synthetase [EC:6.2.1.3];K01897|ACSL, fadD; long-chain acyl-CoA synthetase [EC:6.2.1.3]	map01212|Fatty acid metabolism;map04146|Peroxisome;map00071|Fatty acid degradation;map00061|Fatty acid biosynthesis;map03320|PPAR signaling pathway;map01100|Metabolic pathways;map04920|Adipocytokine signaling pathway;map01212|Fatty acid metabolism;map04146|Peroxisome;map00071|Fatty acid degradation;map00061|Fatty acid biosynthesis;map03320|PPAR signaling pathway;map01100|Metabolic pathways;map049…	2507	17.497	40.2301	66.1374	78.9289
TRINITY_DN48666_c2_g1	.	RecName: Full=Long chain acyl-CoA synthetase 3;^Eukaryota; Viridiplantae; Streptophyta; Embryophyta; Tracheophyta; Spermatophyta; Magnoliophyta; eudicotyledons; Gunneridae; Pentapetalae; rosids; malvids; Brassicales; Brassicaceae; Camelineae; Arabidopsis	Amp-dependent synthetase and ligase	GO:0006631|fatty acid metabolic process	GO:0005783|endoplasmic reticulum	K01897|ACSL, fadD; long-chain acyl-CoA synthetase [EC:6.2.1.3]	map01212|Fatty acid metabolism;map04146|Peroxisome;map00071|Fatty acid degradation;map00061|Fatty acid biosynthesis;map03320|PPAR signaling pathway;map01100|Metabolic pathways;map04920|Adipocytokine signaling pathway	723	13.5273	0.872524	0.0711815	0.0512546
TRINITY_DN51767_c0_g3	PREDICTED: long chain acyl-CoA synthetase 4 [Vitis vinifera]	RecName: Full=Long chain acyl-CoA synthetase 4;^Eukaryota; Viridiplantae; Streptophyta; Embryophyta; Tracheophyta; Spermatophyta; Magnoliophyta; eudicotyledons; Gunneridae; Pentapetalae; rosids; malvids; Brassicales; Brassicaceae; Camelineae; Arabidopsis	Amp-dependent synthetase and ligase	GO:0006631|fatty acid metabolic processGO:0008152|metabolic process	GO:0005794|Golgi apparatus;GO:0005886|plasma membrane	K01897|ACSL, fadD; long-chain acyl-CoA synthetase [EC:6.2.1.3];K01897|ACSL, fadD; long-chain acyl-CoA synthetase [EC:6.2.1.3]	map01212|Fatty acid metabolism;map04146|Peroxisome;map00071|Fatty acid degradation;map00061|Fatty acid biosynthesis;map03320|PPAR signaling pathway;map01100|Metabolic pathways;map04920|Adipocytokine signaling pathway;map01212|Fatty acid metabolism;map04146|Peroxisome;map00071|Fatty acid degradation;map00061|Fatty acid biosynthesis;map03320|PPAR signaling pathway;map01100|Metabolic pathways;map049…	1714	72.6778	94.0175	54.2468	40.3762
TRINITY_DN53974_c0_g1	PREDICTED: long chain acyl-CoA synthetase 5-like [Glycine max]	RecName: Full=Long chain acyl-CoA synthetase 5;^Eukaryota; Viridiplantae; Streptophyta; Embryophyta; Tracheophyta; Spermatophyta; Magnoliophyta; eudicotyledons; Gunneridae; Pentapetalae; rosids; malvids; Brassicales; Brassicaceae; Camelineae; Arabidopsis	Amp-dependent synthetase and ligase	GO:0006631|fatty acid metabolic process	.	K01897|ACSL, fadD; long-chain acyl-CoA synthetase [EC:6.2.1.3]	map01212|Fatty acid metabolism;map04146|Peroxisome;map00071|Fatty acid degradation;map00061|Fatty acid biosynthesis;map03320|PPAR signaling pathway;map01100|Metabolic pathways;map04920|Adipocytokine signaling pathway	794	6.15645	6.69426	2.9904	2.89647
TRINITY_DN53381_c3_g4	PREDICTED: long chain acyl-CoA synthetase 6, peroxisomal-like [Solanum lycopersicum]	RecName: Full=Long chain acyl-CoA synthetase 7, peroxisomal;^Eukaryota; Viridiplantae; Streptophyta; Embryophyta; Tracheophyta; Spermatophyta; Magnoliophyta; eudicotyledons; Gunneridae; Pentapetalae; rosids; malvids; Brassicales; Brassicaceae; Camelineae; Arabidopsis	Amp-dependent synthetase and ligase	GO:0006631|fatty acid metabolic process;GO:0010193|response to ozone;GO:0009651|response to salt stress	GO:0005777|peroxisome	K01897|ACSL, fadD; long-chain acyl-CoA synthetase [EC:6.2.1.3]	map01212|Fatty acid metabolism;map04146|Peroxisome;map00071|Fatty acid degradation;map00061|Fatty acid biosynthesis;map03320|PPAR signaling pathway;map01100|Metabolic pathways;map04920|Adipocytokine signaling pathway	1577	2.4887	11.9179	7.40875	3.50529
TRINITY_DN48505_c2_g3	unnamed protein product [Coffea canephora]	RecName: Full=Long chain acyl-CoA synthetase 7, peroxisomal;^Eukaryota; Viridiplantae; Streptophyta; Embryophyta; Tracheophyta; Spermatophyta; Magnoliophyta; eudicotyledons; Gunneridae; Pentapetalae; rosids; malvids; Brassicales; Brassicaceae; Camelineae; Arabidopsis	Amp-dependent synthetase and ligase	GO:0006631|fatty acid metabolic process;GO:0010193|response to ozone;GO:0009651|response to salt stressGO:0008152|metabolic process	GO:0005777|peroxisome	K01897|ACSL, fadD; long-chain acyl-CoA synthetase [EC:6.2.1.3]	map01212|Fatty acid metabolism;map04146|Peroxisome;map00071|Fatty acid degradation;map00061|Fatty acid biosynthesis;map03320|PPAR signaling pathway;map01100|Metabolic pathways;map04920|Adipocytokine signaling pathway	2853	10.937	36.0281	19.7187	8.63714
TRINITY_DN50026_c0_g5	PREDICTED: long chain acyl-CoA synthetase 8-like [Solanum lycopersicum]	RecName: Full=Long chain acyl-CoA synthetase 8;^Eukaryota; Viridiplantae; Streptophyta; Embryophyta; Tracheophyta; Spermatophyta; Magnoliophyta; eudicotyledons; Gunneridae; Pentapetalae; rosids; malvids; Brassicales; Brassicaceae; Camelineae; Arabidopsis	Amp-dependent synthetase and ligase	GO:0006631|fatty acid metabolic processGO:0008152|metabolic process	GO:0009941|chloroplast envelope;GO:0005783|endoplasmic reticulum;GO:0005794|Golgi apparatus	K01897|ACSL, fadD; long-chain acyl-CoA synthetase [EC:6.2.1.3]	map01212|Fatty acid metabolism;map04146|Peroxisome;map00071|Fatty acid degradation;map00061|Fatty acid biosynthesis;map03320|PPAR signaling pathway;map01100|Metabolic pathways;map04920|Adipocytokine signaling pathway	2374	0.899378	0.0230536	0.0336087	0.176209
TRINITY_DN45204_c0_g6	PREDICTED: long chain acyl-CoA synthetase 9, chloroplastic [Solanum lycopersicum]	RecName: Full=Long chain acyl-CoA synthetase 9, chloroplastic;^Eukaryota; Viridiplantae; Streptophyta; Embryophyta; Tracheophyta; Spermatophyta; Magnoliophyta; eudicotyledons; Gunneridae; Pentapetalae; rosids; malvids; Brassicales; Brassicaceae; Camelineae; Arabidopsis	Amp-dependent synthetase and ligase	GO:0006631|fatty acid metabolic processGO:0008152|metabolic process	GO:0009507|chloroplast;GO:0009941|chloroplast envelope;GO:0016020|membrane;GO:0009536|plastid	K01897|ACSL, fadD; long-chain acyl-CoA synthetase [EC:6.2.1.3]	map01212|Fatty acid metabolism;map04146|Peroxisome;map00071|Fatty acid degradation;map00061|Fatty acid biosynthesis;map03320|PPAR signaling pathway;map01100|Metabolic pathways;map04920|Adipocytokine signaling pathway	2281	2.14539	0.0404446	0.0503556	0.200138
TRINITY_DN49261_c0_g2	delta-12 fatty acid desaturase [Davidia involucrata]	RecName: Full=Delta(12)-acyl-lipid-desaturase {ECO:0000303|PubMed:12354116};^Eukaryota; Viridiplantae; Streptophyta; Embryophyta; Tracheophyta; Spermatophyta; Magnoliophyta; eudicotyledons; Gunneridae; Pentapetalae; rosids; malvids; Myrtales; Lythraceae; Punica	.	GO:0006636|unsaturated fatty acid biosynthetic processGO:0006629|lipid metabolic process	GO:0016021|integral component of membrane	.	.	1412	39.3007	461.906	237.673	125.409
TRINITY_DN40602_c1_g2	PREDICTED: lysophospholipid acyltransferase 1 [Nelumbo nucifera]	RecName: Full=Lysophospholipid acyltransferase 1;^Eukaryota; Viridiplantae; Streptophyta; Embryophyta; Tracheophyta; Spermatophyta; Magnoliophyta; eudicotyledons; Gunneridae; Pentapetalae; rosids; malvids; Brassicales; Brassicaceae; Camelineae; Arabidopsis	membrane bound O-acyltransferase domain containing	GO:0019375|galactolipid biosynthetic process;GO:0045017|glycerolipid biosynthetic process;GO:0008654|phospholipid biosynthetic process	GO:0005783|endoplasmic reticulum;GO:0005789|endoplasmic reticulum membrane;GO:0016021|integral component of membrane;GO:0005886|plasma membrane	K13519|LPT1, ALE1; lysophospholipid acyltransferase [EC:2.3.1.51 2.3.1.23 2.3.1.-]	map01110|Biosynthesis of secondary metabolites;map00561|Glycerolipid metabolism;map01100|Metabolic pathways;map00565|Ether lipid metabolism;map00564|Glycerophospholipid metabolism	3271	12.9504	18.0575	3.53581	0.576524
TRINITY_DN45566_c2_g5	PREDICTED: triacylglycerol lipase SDP1-like [Vitis vinifera]	RecName: Full=Triacylglycerol lipase SDP1;^Eukaryota; Viridiplantae; Streptophyta; Embryophyta; Tracheophyta; Spermatophyta; Magnoliophyta; eudicotyledons; Gunneridae; Pentapetalae; rosids; malvids; Brassicales; Brassicaceae; Camelineae; Arabidopsis	K07001 NTE family protein	GO:0006071|glycerol metabolic process;GO:0019433|triglyceride catabolic process	GO:0016021|integral component of membrane;GO:0012511|monolayer-surrounded lipid storage body	K14674|TGL4; TAG lipase / steryl ester hydrolase / phospholipase A2 / LPA acyltransferase [EC:3.1.1.3 3.1.1.13 3.1.1.4 2.3.1.51]	map00100|Steroid biosynthesis;map00561|Glycerolipid metabolism;map00565|Ether lipid metabolism;map00564|Glycerophospholipid metabolism;map00592|alpha-Linolenic acid metabolism;map00590|Arachidonic acid metabolism;map00591|Linoleic acid metabolism;map01110|Biosynthesis of secondary metabolites;map01100|Metabolic pathways	3535	19.7204	5.29363	1.61157	3.04526
TRINITY_DN39573_c0_g21929	Actin-like ATPase superfamily protein isoform 1 [Theobroma cacao]	RecName: Full=Glycerol kinase;^Eukaryota; Viridiplantae; Streptophyta; Embryophyta; Tracheophyta; Spermatophyta; Magnoliophyta; eudicotyledons; Gunneridae; Pentapetalae; rosids; malvids; Brassicales; Brassicaceae; Camelineae; Arabidopsis	Key enzyme in the regulation of glycerol uptake and metabolism (By similarity)	GO:0042742|defense response to bacterium;GO:0019563|glycerol catabolic process;GO:0046167|glycerol-3-phosphate biosynthetic process;GO:0009617|response to bacterium;GO:0080167|response to karrikin;GO:0010188|response to microbial phytotoxin;GO:0002237|response to molecule of bacterial origin;GO:0006641|triglyceride metabolic processGO:0005975|carbohydrate metabolic process	GO:0005829|cytosol;GO:0005739|mitochondrion	K00864|glpK, GK; glycerol kinase [EC:2.7.1.30]	map00561|Glycerolipid metabolism;map03320|PPAR signaling pathway;map01100|Metabolic pathways;map04626|Plant-pathogen interaction	929	21.783	4.58115	0.451268	0.341129
TRINITY_DN49338_c1_g1	hypothetical protein CISIN_1g017205mg [Citrus sinensis]	RecName: Full=Glycerol-3-phosphate acyltransferase 3 {ECO:0000312|RGD:1565703};^Eukaryota; Metazoa; Chordata; Craniata; Vertebrata; Euteleostomi; Mammalia; Eutheria; Euarchontoglires; Glires; Rodentia; Myomorpha; Muroidea; Muridae; Murinae; Rattus	Acyltransferase	GO:0016024|CDP-diacylglycerol biosynthetic process;GO:0032006|regulation of TOR signaling;GO:0019432|triglyceride biosynthetic processGO:0008152|metabolic process	GO:0005789|endoplasmic reticulum membrane;GO:0016021|integral component of membrane	K13506|GPAT3_4, AGPAT9, AGPAT6; glycerol-3-phosphate O-acyltransferase 3/4 [EC:2.3.1.15]	map01110|Biosynthesis of secondary metabolites;map00561|Glycerolipid metabolism;map01100|Metabolic pathways;map00564|Glycerophospholipid metabolism	3423	18.1725	40.4954	28.498	43.1577
TRINITY_DN40602_c1_g2	PREDICTED: lysophospholipid acyltransferase 1 [Nelumbo nucifera]	RecName: Full=Lysophospholipid acyltransferase 1;^Eukaryota; Viridiplantae; Streptophyta; Embryophyta; Tracheophyta; Spermatophyta; Magnoliophyta; eudicotyledons; Gunneridae; Pentapetalae; rosids; malvids; Brassicales; Brassicaceae; Camelineae; Arabidopsis	membrane bound O-acyltransferase domain containing	GO:0019375|galactolipid biosynthetic process;GO:0045017|glycerolipid biosynthetic process;GO:0008654|phospholipid biosynthetic process	GO:0005783|endoplasmic reticulum;GO:0005789|endoplasmic reticulum membrane;GO:0016021|integral component of membrane;GO:0005886|plasma membrane	K13519|LPT1, ALE1; lysophospholipid acyltransferase [EC:2.3.1.51 2.3.1.23 2.3.1.-]	map01110|Biosynthesis of secondary metabolites;map00561|Glycerolipid metabolism;map01100|Metabolic pathways;map00565|Ether lipid metabolism;map00564|Glycerophospholipid metabolism	3271	12.9504	18.0575	3.53581	0.576524
TRINITY_DN44451_c0_g7	PREDICTED: 1-acyl-sn-glycerol-3-phosphate acyltransferase 2 [Solanum lycopersicum]	RecName: Full=1-acyl-sn-glycerol-3-phosphate acyltransferase 2;^Eukaryota; Viridiplantae; Streptophyta; Embryophyta; Tracheophyta; Spermatophyta; Magnoliophyta; eudicotyledons; Gunneridae; Pentapetalae; rosids; malvids; Brassicales; Brassicaceae; Brassiceae; Brassica	Acyltransferase	GO:0016024|CDP-diacylglycerol biosynthetic process;GO:0007275|multicellular organism developmentGO:0008152|metabolic process	GO:0005783|endoplasmic reticulum;GO:0005789|endoplasmic reticulum membrane;GO:0016021|integral component of membrane	K13523|AGPAT3_4; lysophosphatidic acid acyltransferase / lysophosphatidylinositol acyltransferase [EC:2.3.1.51 2.3.1.-]	map01110|Biosynthesis of secondary metabolites;map00561|Glycerolipid metabolism;map01100|Metabolic pathways;map00564|Glycerophospholipid metabolism	1734	1.18042	0.0106398	0.046348	0.0866192
TRINITY_DN49856_c2_g1	PREDICTED: 1-acyl-sn-glycerol-3-phosphate acyltransferase 1, chloroplastic [Vitis vinifera]	RecName: Full=1-acyl-sn-glycerol-3-phosphate acyltransferase 1, chloroplastic;^Eukaryota; Viridiplantae; Streptophyta; Embryophyta; Tracheophyta; Spermatophyta; Magnoliophyta; eudicotyledons; Gunneridae; Pentapetalae; rosids; malvids; Brassicales; Brassicaceae; Brassiceae; Brassica	.	GO:0016024|CDP-diacylglycerol biosynthetic processGO:0008152|metabolic process	GO:0031969|chloroplast membrane;GO:0016021|integral component of membrane	K00655|plsC; 1-acyl-sn-glycerol-3-phosphate acyltransferase [EC:2.3.1.51]	map01110|Biosynthesis of secondary metabolites;map00561|Glycerolipid metabolism;map01100|Metabolic pathways;map00564|Glycerophospholipid metabolism	3103	4.849	4.45588	1.94188	2.38407
TRINITY_DN43979_c0_g4	PREDICTED: phosphatidate phosphatase PAH1 isoform X3 [Vitis vinifera]	RecName: Full=Phosphatidate phosphatase PAH1;^Eukaryota; Viridiplantae; Streptophyta; Embryophyta; Tracheophyta; Spermatophyta; Magnoliophyta; eudicotyledons; Gunneridae; Pentapetalae; rosids; malvids; Brassicales; Brassicaceae; Camelineae; Arabidopsis	phosphatidylinositol transfer protein	GO:0016036|cellular response to phosphate starvation;GO:0019375|galactolipid biosynthetic process;GO:0006886|intracellular protein transport;GO:0006629|lipid metabolic process;GO:0008654|phospholipid biosynthetic process	GO:0005829|cytosol;GO:0000139|Golgi membrane;GO:0032586|protein storage vacuole membrane	K15728|LPIN; phosphatidate phosphatase LPIN [EC:3.1.3.4]	map01110|Biosynthesis of secondary metabolites;map00561|Glycerolipid metabolism;map01100|Metabolic pathways;map00564|Glycerophospholipid metabolism	2768	11.1833	7.18226	10.6101	12.1541
TRINITY_DN41605_c3_g1	PREDICTED: diacylglycerol O-acyltransferase 1 isoform X2 [Sesamum indicum]	RecName: Full=Diacylglycerol O-acyltransferase 1 {ECO:0000305};^Eukaryota; Viridiplantae; Streptophyta; Embryophyta; Tracheophyta; Spermatophyta; Magnoliophyta; eudicotyledons; Gunneridae; Pentapetalae; rosids; fabids; Fagales; Betulaceae; Corylus	.	GO:0006071|glycerol metabolic process;GO:0019432|triglyceride biosynthetic process	GO:0005789|endoplasmic reticulum membrane;GO:0016021|integral component of membrane	.	.	1933	8.22971	6.66894	3.89886	14.3983
TRINITY_DN50601_c4_g4	PREDICTED: putative phospholipid:diacylglycerol acyltransferase 2 [Vitis vinifera]	RecName: Full=Putative phospholipid:diacylglycerol acyltransferase 2;^Eukaryota; Viridiplantae; Streptophyta; Embryophyta; Tracheophyta; Spermatophyta; Magnoliophyta; eudicotyledons; Gunneridae; Pentapetalae; rosids; malvids; Brassicales; Brassicaceae; Camelineae; Arabidopsis	Acyl-transferase	GO:0006071|glycerol metabolic process;GO:0006629|lipid metabolic processGO:0006629|lipid metabolic process	GO:0016021|integral component of membrane	K00679|E2.3.1.158; phospholipid:diacylglycerol acyltransferase [EC:2.3.1.158];K00679|E2.3.1.158; phospholipid:diacylglycerol acyltransferase [EC:2.3.1.158]	map00561|Glycerolipid metabolism;map00561|Glycerolipid metabolism	3768	0.913371	42.7271	96.5326	31.4802
TRINITY_DN51169_c0_g6	PREDICTED: oleosin 18.2 kDa-like [Sesamum indicum]	RecName: Full=Oleosin 21.2 kDa;^Eukaryota; Viridiplantae; Streptophyta; Embryophyta; Tracheophyta; Spermatophyta; Magnoliophyta; eudicotyledons; Gunneridae; Pentapetalae; rosids; malvids; Brassicales; Brassicaceae; Camelineae; Arabidopsis	May have a structural role to stabilize the lipid body during desiccation of the seed by preventing coalescence of the oil. Probably interacts with both lipid and phospholipid moieties of lipid bodies. May also provide recognition signals for specific lipase anchorage in lipolysis during seedling growth	GO:0019915|lipid storage;GO:0050826|response to freezing;GO:0009845|seed germination;GO:0010344|seed oilbody biogenesis	GO:0016021|integral component of membrane;GO:0012511|monolayer-surrounded lipid storage body	.	.	766	318.219	2802.63	9194.73	14372.8
TRINITY_DN50660_c0_g1	PREDICTED: Vitis vinifera peroxisomal acyl-coenzyme A oxidase 1 (LOC100257386), mRNA	RecName: Full=Peroxisomal acyl-coenzyme A oxidase 1;^Eukaryota; Viridiplantae; Streptophyta; Embryophyta; Tracheophyta; Spermatophyta; Magnoliophyta; eudicotyledons; Gunneridae; Pentapetalae; rosids; malvids; Brassicales; Brassicaceae; Camelineae; Arabidopsis	acyl-CoA dehydrogenase	GO:0006635|fatty acid beta-oxidation;GO:0033539|fatty acid beta-oxidation using acyl-CoA dehydrogenase;GO:0009695|jasmonic acid biosynthetic process;GO:0001676|long-chain fatty acid metabolic process;GO:0046686|response to cadmium ion;GO:0009620|response to fungus;GO:0009611|response to woundingGO:0055114|oxidation-reduction process	GO:0005777|peroxisome;GO:0009506|plasmodesma	K00232|E1.3.3.6, ACOX1, ACOX3; acyl-CoA oxidase [EC:1.3.3.6]	map01212|Fatty acid metabolism;map04146|Peroxisome;map00071|Fatty acid degradation;map00592|alpha-Linolenic acid metabolism;map03320|PPAR signaling pathway;map01110|Biosynthesis of secondary metabolites;map04024|cAMP signaling pathway;map01100|Metabolic pathways;map01040|Biosynthesis of unsaturated fatty acids	2860	31.2766	20.911	21.098	23.2751
TRINITY_DN41993_c0_g1	Theobroma cacao Acyl-CoA oxidase 1 (TCM_015928) mRNA, complete cds	RecName: Full=Peroxisomal acyl-coenzyme A oxidase 1;^Eukaryota; Viridiplantae; Streptophyta; Embryophyta; Tracheophyta; Spermatophyta; Magnoliophyta; eudicotyledons; Gunneridae; Pentapetalae; rosids; malvids; Brassicales; Brassicaceae; Camelineae; Arabidopsis	acyl-CoA dehydrogenase	GO:0006635|fatty acid beta-oxidation;GO:0033539|fatty acid beta-oxidation using acyl-CoA dehydrogenase;GO:0009695|jasmonic acid biosynthetic process;GO:0001676|long-chain fatty acid metabolic process;GO:0046686|response to cadmium ion;GO:0009620|response to fungus;GO:0009611|response to woundingGO:0006635|fatty acid beta-oxidation	GO:0005777|peroxisome;GO:0009506|plasmodesmaGO:0005777|peroxisome	K00232|E1.3.3.6, ACOX1, ACOX3; acyl-CoA oxidase [EC:1.3.3.6]	map01212|Fatty acid metabolism;map04146|Peroxisome;map00071|Fatty acid degradation;map00592|alpha-Linolenic acid metabolism;map03320|PPAR signaling pathway;map01110|Biosynthesis of secondary metabolites;map04024|cAMP signaling pathway;map01100|Metabolic pathways;map01040|Biosynthesis of unsaturated fatty acids	1060	53.1299	49.8668	28.1469	29.2992
TRINITY_DN47324_c1_g1	PREDICTED: Vitis vinifera acyl-coenzyme A oxidase, peroxisomal (LOC100255430), mRNA	RecName: Full=Acyl-coenzyme A oxidase 2, peroxisomal;^Eukaryota; Viridiplantae; Streptophyta; Embryophyta; Tracheophyta; Spermatophyta; Magnoliophyta; eudicotyledons; Gunneridae; Pentapetalae; rosids; malvids; Brassicales; Brassicaceae; Camelineae; Arabidopsis	acyl-CoA dehydrogenase	GO:0006635|fatty acid beta-oxidation;GO:0033539|fatty acid beta-oxidation using acyl-CoA dehydrogenase;GO:0001676|long-chain fatty acid metabolic process	GO:0005777|peroxisome	K00232|E1.3.3.6, ACOX1, ACOX3; acyl-CoA oxidase [EC:1.3.3.6];K00232|E1.3.3.6, ACOX1, ACOX3; acyl-CoA oxidase [EC:1.3.3.6]	map01212|Fatty acid metabolism;map04146|Peroxisome;map00071|Fatty acid degradation;map00592|alpha-Linolenic acid metabolism;map03320|PPAR signaling pathway;map01110|Biosynthesis of secondary metabolites;map04024|cAMP signaling pathway;map01100|Metabolic pathways;map01040|Biosynthesis of unsaturated fatty acids;map01212|Fatty acid metabolism;map04146|Peroxisome;map00071|Fatty acid degradation;map0…	2832	34.3452	21.37	6.09171	7.5371
TRINITY_DN44463_c0_g1	PREDICTED: Vitis vinifera acyl-coenzyme A oxidase 4, peroxisomal (LOC100257352), transcript variant X2, mRNA	RecName: Full=Acyl-coenzyme A oxidase 4, peroxisomal;^Eukaryota; Viridiplantae; Streptophyta; Embryophyta; Tracheophyta; Spermatophyta; Magnoliophyta; eudicotyledons; Gunneridae; Pentapetalae; rosids; malvids; Brassicales; Brassicaceae; Camelineae; Arabidopsis	acyl-CoA dehydrogenase	GO:0009793|embryo development ending in seed dormancy;GO:0006635|fatty acid beta-oxidation;GO:0046459|short-chain fatty acid metabolic process	GO:0009514|glyoxysome;GO:0005777|peroxisome	K00232|E1.3.3.6, ACOX1, ACOX3; acyl-CoA oxidase [EC:1.3.3.6];K00232|E1.3.3.6, ACOX1, ACOX3; acyl-CoA oxidase [EC:1.3.3.6]	map01212|Fatty acid metabolism;map04146|Peroxisome;map00071|Fatty acid degradation;map00592|alpha-Linolenic acid metabolism;map03320|PPAR signaling pathway;map01110|Biosynthesis of secondary metabolites;map04024|cAMP signaling pathway;map01100|Metabolic pathways;map01040|Biosynthesis of unsaturated fatty acids;map01212|Fatty acid metabolism;map04146|Peroxisome;map00071|Fatty acid degradation;map0…	3537	21.6857	7.08148	1.58094	5.92299
TRINITY_DN54490_c5_g1	Camellia oleifera fatty acid beta-oxidation multifunctional protein mRNA, complete cds	RecName: Full=Peroxisomal fatty acid beta-oxidation multifunctional protein MFP2;^Eukaryota; Viridiplantae; Streptophyta; Embryophyta; Tracheophyta; Spermatophyta; Magnoliophyta; eudicotyledons; Gunneridae; Pentapetalae; rosids; malvids; Brassicales; Brassicaceae; Camelineae; Arabidopsis	Enoyl-CoA hydratase	GO:0006635|fatty acid beta-oxidationGO:0006631|fatty acid metabolic process;GO:0055114|oxidation-reduction process	GO:0005618|cell wall;GO:0009514|glyoxysome;GO:0005730|nucleolus;GO:0005777|peroxisome;GO:0009506|plasmodesma	K10527|MFP2; enoyl-CoA hydratase/3-hydroxyacyl-CoA dehydrogenase [EC:4.2.1.17 1.1.1.35 1.1.1.211];K10527|MFP2; enoyl-CoA hydratase/3-hydroxyacyl-CoA dehydrogenase [EC:4.2.1.17 1.1.1.35 1.1.1.211]	map00592|alpha-Linolenic acid metabolism;map00071|Fatty acid degradation;map01100|Metabolic pathways;map01212|Fatty acid metabolism;map01110|Biosynthesis of secondary metabolites;map00592|alpha-Linolenic acid metabolism;map00071|Fatty acid degradation;map01100|Metabolic pathways;map01212|Fatty acid metabolism;map01110|Biosynthesis of secondary metabolites	2297	65.3292	101.489	49.1257	45.6521
TRINITY_DN52496_c0_g2	M.indica (Manila) THMF5 mRNA for 3-ketoacyl-coA thiolase B	RecName: Full=3-ketoacyl-CoA thiolase 2, peroxisomal;^Eukaryota; Viridiplantae; Streptophyta; Embryophyta; Tracheophyta; Spermatophyta; Magnoliophyta; eudicotyledons; Gunneridae; Pentapetalae; rosids; malvids; Brassicales; Brassicaceae; Camelineae; Arabidopsis	acetyl-coa acetyltransferase	GO:0006635|fatty acid beta-oxidation;GO:0010111|glyoxysome organization;GO:0009695|jasmonic acid biosynthetic process;GO:0031408|oxylipin biosynthetic process;GO:0009789|positive regulation of abscisic acid-activated signaling pathway;GO:0009611|response to woundingGO:0008152|metabolic process	GO:0009507|chloroplast;GO:0009514|glyoxysome;GO:0016020|membrane;GO:0005739|mitochondrion;GO:0005730|nucleolus;GO:0005777|peroxisome;GO:0005774|vacuolar membrane	K07513|ACAA1; acetyl-CoA acyltransferase 1 [EC:2.3.1.16]	map00280|Valine, leucine and isoleucine degradation;map01212|Fatty acid metabolism;map04146|Peroxisome;map00071|Fatty acid degradation;map00592|alpha-Linolenic acid metabolism;map03320|PPAR signaling pathway;map01110|Biosynthesis of secondary metabolites;map01100|Metabolic pathways;map01130|Biosynthesis of antibiotics;map01040|Biosynthesis of unsaturated fatty acids	1872	164.055	180.555	74.3797	99.0375
TRINITY_DN51238_c0_g5	Camellia oleifera acetyl-CoA C-acetyltransferase protein mRNA, complete cds	RecName: Full=Acetyl-CoA acetyltransferase, cytosolic 1;^Eukaryota; Viridiplantae; Streptophyta; Embryophyta; Tracheophyta; Spermatophyta; Magnoliophyta; eudicotyledons; Gunneridae; Pentapetalae; rosids; malvids; Brassicales; Brassicaceae; Camelineae; Arabidopsis	acetyl-coa acetyltransferase	GO:0006635|fatty acid beta-oxidation;GO:0008299|isoprenoid biosynthetic process;GO:0009846|pollen germination;GO:0009860|pollen tube growth;GO:0016125|sterol metabolic processGO:0008152|metabolic process	GO:0005829|cytosol;GO:0005777|peroxisome;GO:0005886|plasma membrane	K00626|E2.3.1.9, atoB; acetyl-CoA C-acetyltransferase [EC:2.3.1.9]	map00620|Pyruvate metabolism;map01200|Carbon metabolism;map00280|Valine, leucine and isoleucine degradation;map00630|Glyoxylate and dicarboxylate metabolism;map01212|Fatty acid metabolism;map00650|Butanoate metabolism;map00640|Propanoate metabolism;map00071|Fatty acid degradation;map00720|Carbon fixation pathways in prokaryotes;map00072|Synthesis and degradation of ketone bodies;map00310|Lysine d…	325	65.1087	106.461	55.1758	35.9087
TRINITY_DN45566_c2_g4	PREDICTED: Vitis vinifera triacylglycerol lipase SDP1-like (LOC100258980), mRNA	RecName: Full=Triacylglycerol lipase SDP1;^Eukaryota; Viridiplantae; Streptophyta; Embryophyta; Tracheophyta; Spermatophyta; Magnoliophyta; eudicotyledons; Gunneridae; Pentapetalae; rosids; malvids; Brassicales; Brassicaceae; Camelineae; Arabidopsis	K07001 NTE family protein	GO:0006071|glycerol metabolic process;GO:0019433|triglyceride catabolic processGO:0006629|lipid metabolic process	GO:0016021|integral component of membrane;GO:0012511|monolayer-surrounded lipid storage body	K14674|TGL4; TAG lipase / steryl ester hydrolase / phospholipase A2 / LPA acyltransferase [EC:3.1.1.3 3.1.1.13 3.1.1.4 2.3.1.51]	map00100|Steroid biosynthesis;map00561|Glycerolipid metabolism;map00565|Ether lipid metabolism;map00564|Glycerophospholipid metabolism;map00592|alpha-Linolenic acid metabolism;map00590|Arachidonic acid metabolism;map00591|Linoleic acid metabolism;map01110|Biosynthesis of secondary metabolites;map01100|Metabolic pathways	2182	3.75359	5.71252	2.90889	3.66867
TRINITY_DN49310_c2_g1	Theobroma cacao Alpha/beta-Hydrolases superfamily protein (TCM_037212) mRNA, complete cds	RecName: Full=Caffeoylshikimate esterase;^Eukaryota; Viridiplantae; Streptophyta; Embryophyta; Tracheophyta; Spermatophyta; Magnoliophyta; eudicotyledons; Gunneridae; Pentapetalae; rosids; malvids; Brassicales; Brassicaceae; Camelineae; Arabidopsis	.	.	.	K18368|CSE; caffeoylshikimate esterase [EC:3.1.1.-];K01054|MGLL; acylglycerol lipase [EC:3.1.1.23]	map01100|Metabolic pathways;map00940|Phenylpropanoid biosynthesis;map01110|Biosynthesis of secondary metabolites;map04723|Retrograde endocannabinoid signaling;map04923|Regulation of lipolysis in adipocytes;map00561|Glycerolipid metabolism;map01100|Metabolic pathways	2417	17.6999	28.6427	9.51393	9.73552
TRINITY_DN53578_c2_g12	Vitis vinifera contig VV79X000091.3, whole genome shotgun sequence	RecName: Full=Choline/ethanolaminephosphotransferase 2;^Eukaryota; Viridiplantae; Streptophyta; Embryophyta; Tracheophyta; Spermatophyta; Magnoliophyta; eudicotyledons; Gunneridae; Pentapetalae; rosids; malvids; Brassicales; Brassicaceae; Camelineae; Arabidopsis	phosphotransferase 1	GO:0006646|phosphatidylethanolamine biosynthetic process	GO:0016021|integral component of membrane	K00993|EPT1; ethanolaminephosphotransferase [EC:2.7.8.1]	map00440|Phosphonate and phosphinate metabolism;map01100|Metabolic pathways;map01110|Biosynthesis of secondary metabolites;map00565|Ether lipid metabolism;map00564|Glycerophospholipid metabolism	440	0.268129	0.641754	0.586856	0.0704548
TRINITY_DN41697_c4_g3	Morus notabilis Pleckstrin homology domain-containing family A member 8 partial mRNA	RecName: Full=Glycolipid transfer protein 1 {ECO:0000303|PubMed:16309699};^Eukaryota; Viridiplantae; Streptophyta; Embryophyta; Tracheophyta; Spermatophyta; Magnoliophyta; eudicotyledons; Gunneridae; Pentapetalae; rosids; malvids; Brassicales; Brassicaceae; Camelineae; Arabidopsis	Glycolipid transfer protein (GLTP)	GO:0120009|intermembrane lipid transfer	GO:0005829|cytosol;GO:0005886|plasma membraneGO:0005737|cytoplasm	.	.	1440	25.4293	17.1255	9.63004	12.0517
TRINITY_DN50865_c0_g2	Camellia sinensis putative glucose-6-phosphate/phosphate translocator mRNA, complete cds	RecName: Full=Glucose-6-phosphate/phosphate translocator 2, chloroplastic;^Eukaryota; Viridiplantae; Streptophyta; Embryophyta; Tracheophyta; Spermatophyta; Magnoliophyta; eudicotyledons; Gunneridae; Pentapetalae; rosids; malvids; Brassicales; Brassicaceae; Camelineae; Arabidopsis	Triose-phosphate Transporter family	GO:0015760|glucose-6-phosphate transport;GO:0015714|phosphoenolpyruvate transport;GO:0015713|phosphoglycerate transport;GO:0015979|photosynthesis;GO:0009643|photosynthetic acclimation;GO:0010109|regulation of photosynthesis;GO:0009749|response to glucose;GO:0080167|response to karrikin;GO:0009624|response to nematode;GO:0009744|response to sucrose;GO:0035436|triose phosphate transmembrane transpo…	GO:0031969|chloroplast membrane;GO:0016021|integral component of membrane;GO:0005774|vacuolar membraneGO:0016020|membrane;GO:0016021|integral component of membrane	K15283|SLC35E1; solute carrier family 35, member E1	.	4475	63.7546	44.1271	3.34894	1.60971
TRINITY_DN45857_c0_g3	PREDICTED: Populus euphratica triose phosphate/phosphate translocator, chloroplastic-like (LOC105121522), mRNA	RecName: Full=Triose phosphate/phosphate translocator TPT, chloroplastic;^Eukaryota; Viridiplantae; Streptophyta; Embryophyta; Tracheophyta; Spermatophyta; Magnoliophyta; Liliopsida; Poales; Poaceae; BOP clade; Oryzoideae; Oryzeae; Oryzinae; Oryza	Triose-phosphate Transporter family	GO:0008643|carbohydrate transport	GO:0031969|chloroplast membrane;GO:0016021|integral component of membrane	K15283|SLC35E1; solute carrier family 35, member E1	.	2738	5.67815	26.8341	11.3709	7.84731
TRINITY_DN48334_c1_g1	Camellia sinensis phosphoenolpyruvate/phosphate translocator (PPT) mRNA, partial cds	RecName: Full=Phosphoenolpyruvate/phosphate translocator 2, chloroplastic;^Eukaryota; Viridiplantae; Streptophyta; Embryophyta; Tracheophyta; Spermatophyta; Magnoliophyta; Liliopsida; Poales; Poaceae; BOP clade; Oryzoideae; Oryzeae; Oryzinae; Oryza	Triose-phosphate Transporter family	GO:0015714|phosphoenolpyruvate transport;GO:0015713|phosphoglycerate transport	GO:0031969|chloroplast membrane;GO:0016021|integral component of membrane	K15283|SLC35E1; solute carrier family 35, member E1;K15283|SLC35E1; solute carrier family 35, member E1	.	1761	31.5537	32.5576	12.72	15.8012
TRINITY_DN45650_c5_g4	PREDICTED: Gossypium raimondii plastid lipid-associated protein 3, chloroplastic (LOC105800321), mRNA	RecName: Full=Plastid lipid-associated protein 3, chloroplastic;^Eukaryota; Viridiplantae; Streptophyta; Embryophyta; Tracheophyta; Spermatophyta; Magnoliophyta; eudicotyledons; Gunneridae; Pentapetalae; rosids; malvids; Brassicales; Brassicaceae; Brassiceae; Brassica	PAP_fibrillin	.	GO:0009507|chloroplast	.	.	679	28.0398	22.097	7.71851	12.7853
TRINITY_DN52084_c3_g2	PREDICTED: probable plastid-lipid-associated protein 4, chloroplastic isoform X1 [Elaeis guineensis]	RecName: Full=Probable plastid-lipid-associated protein 4, chloroplastic;^Eukaryota; Viridiplantae; Streptophyta; Embryophyta; Tracheophyta; Spermatophyta; Magnoliophyta; eudicotyledons; Gunneridae; Pentapetalae; rosids; malvids; Brassicales; Brassicaceae; Camelineae; Arabidopsis	.	.	GO:0009507|chloroplast;GO:0009534|chloroplast thylakoid;GO:0009535|chloroplast thylakoid membrane;GO:0010287|plastoglobule	.	.	1419	10.7066	13.0604	9.10898	12.0815
TRINITY_DN42908_c7_g2	hypothetical protein PHAVU_007G124100g [Phaseolus vulgaris]	RecName: Full=Plastid-lipid-associated protein 6, chloroplastic {ECO:0000303|PubMed:16850419};^Eukaryota; Viridiplantae; Streptophyta; Embryophyta; Tracheophyta; Spermatophyta; Magnoliophyta; eudicotyledons; Gunneridae; Pentapetalae; rosids; malvids; Brassicales; Brassicaceae; Camelineae; Arabidopsis	PAP_fibrillin	GO:0009658|chloroplast organization;GO:0042742|defense response to bacterium;GO:0010193|response to ozone	GO:0009507|chloroplast;GO:0009941|chloroplast envelope;GO:0009534|chloroplast thylakoid;GO:0009535|chloroplast thylakoid membrane;GO:0016020|membrane;GO:0005634|nucleus;GO:0005886|plasma membrane;GO:0010287|plastoglobule;GO:0009579|thylakoid;GO:0031977|thylakoid lumen	.	.	1901	10.5768	2.78753	0.372495	0.258211
TRINITY_DN48820_c5_g1	hypothetical protein CISIN_1g008089mg [Citrus sinensis]	RecName: Full=Acyl-CoA-binding domain-containing protein 4;^Eukaryota; Viridiplantae; Streptophyta; Embryophyta; Tracheophyta; Spermatophyta; Magnoliophyta; eudicotyledons; Gunneridae; Pentapetalae; rosids; malvids; Brassicales; Brassicaceae; Camelineae; Arabidopsis	Galactose oxidase, central domain	GO:0007165|signal transduction	GO:0005737|cytoplasm	.	.	3998	24.4114	36.2002	16.631	17.9092
TRINITY_DN50540_c0_g1	PREDICTED: acyl-CoA-binding domain-containing protein 4 [Sesamum indicum]	RecName: Full=Acyl-CoA-binding domain-containing protein 4;^Eukaryota; Viridiplantae; Streptophyta; Embryophyta; Tracheophyta; Spermatophyta; Magnoliophyta; eudicotyledons; Gunneridae; Pentapetalae; rosids; malvids; Brassicales; Brassicaceae; Camelineae; Arabidopsis	Galactose oxidase, central domain	GO:0006869|lipid transport;GO:0009723|response to ethylene;GO:0009753|response to jasmonic acid;GO:0009416|response to light stimulus	GO:0005737|cytoplasm;GO:0005829|cytosol;GO:0005634|nucleus	.	.	3919	4.62651	11.5662	23.6802	6.72103
TRINITY_DN46683_c1_g7	Hevea brasiliensis peroxisomal membrane protein (PMP1) mRNA, complete cds	RecName: Full=ABC transporter D family member 1;^Eukaryota; Viridiplantae; Streptophyta; Embryophyta; Tracheophyta; Spermatophyta; Magnoliophyta; eudicotyledons; Gunneridae; Pentapetalae; rosids; malvids; Brassicales; Brassicaceae; Camelineae; Arabidopsis	(ABC) transporter	GO:0016042|lipid catabolic process	GO:0046861|glyoxysomal membrane;GO:0016021|integral component of membrane	.	.	925	12.4754	14.7766	6.37287	13.103
TRINITY_DN43317_c8_g1	PREDICTED: Prunus mume protein TRIGALACTOSYLDIACYLGLYCEROL 3, chloroplastic (LOC103318779), mRNA	RecName: Full=Protein TRIGALACTOSYLDIACYLGLYCEROL 3, chloroplastic {ECO:0000303|PubMed:17938172};^Eukaryota; Viridiplantae; Streptophyta; Embryophyta; Tracheophyta; Spermatophyta; Magnoliophyta; eudicotyledons; Gunneridae; Pentapetalae; rosids; malvids; Brassicales; Brassicaceae; Camelineae; Arabidopsis	lipid transport	GO:0006869|lipid transport	GO:0009507|chloroplast;GO:0009570|chloroplast stroma;GO:0009536|plastid	.	.	3878	6.23701	7.11322	2.67742	3.48762
TRINITY_DN46532_c3_g2	PREDICTED: Citrus sinensis calcium-transporting ATPase 8, plasma membrane-type (LOC102612349), transcript variant X7, mRNA	RecName: Full=Calcium-transporting ATPase 9, plasma membrane-type;^Eukaryota; Viridiplantae; Streptophyta; Embryophyta; Tracheophyta; Spermatophyta; Magnoliophyta; eudicotyledons; Gunneridae; Pentapetalae; rosids; malvids; Brassicales; Brassicaceae; Camelineae; Arabidopsis	ATPase, Ca transporting, plasma membrane	GO:0009555|pollen development;GO:0007338|single fertilization	GO:0005887|integral component of plasma membrane;GO:0043231|intracellular membrane-bounded organelle;GO:0005886|plasma membrane	K01537|E3.6.3.8; Ca2+-transporting ATPase [EC:3.6.3.8]	map04742|Taste transduction;map00230|Purine metabolism	3635	9.68541	12.5426	10.6495	21.5915
TRINITY_DN41748_c1_g5	PREDICTED: Elaeis guineensis nuclear transcription factor Y subunit B-1-like (LOC105053276), mRNA	RecName: Full=Nuclear transcription factor Y subunit B-6;^Eukaryota; Viridiplantae; Streptophyta; Embryophyta; Tracheophyta; Spermatophyta; Magnoliophyta; eudicotyledons; Gunneridae; Pentapetalae; rosids; malvids; Brassicales; Brassicaceae; Camelineae; Arabidopsis	Histone-like transcription factor (CBF/NF-Y) and archaeal histone	GO:0009738|abscisic acid-activated signaling pathway;GO:0045893|positive regulation of transcription, DNA-templated;GO:0006355|regulation of transcription, DNA-templated;GO:0006351|transcription, DNA-templated	GO:0005634|nucleus	.	.	1145	178.487	276.422	69.8169	30.4292
TRINITY_DN42914_c2_g4	.	RecName: Full=Nuclear transcription factor Y subunit B-9;^Eukaryota; Viridiplantae; Streptophyta; Embryophyta; Tracheophyta; Spermatophyta; Magnoliophyta; eudicotyledons; Gunneridae; Pentapetalae; rosids; malvids; Brassicales; Brassicaceae; Camelineae; Arabidopsis	Histone-like transcription factor (CBF/NF-Y) and archaeal histone	GO:0009738|abscisic acid-activated signaling pathway;GO:0009785|blue light signaling pathway;GO:0009793|embryo development ending in seed dormancy;GO:0045723|positive regulation of fatty acid biosynthetic process;GO:0045893|positive regulation of transcription, DNA-templated;GO:0010262|somatic embryogenesis;GO:0006351|transcription, DNA-templated	GO:0005634|nucleus	.	.	1191	30.4386	0.858423	0.192446	0.0837665
TRINITY_DN54523_c5_g1	PREDICTED: Citrus sinensis B3 domain-containing transcription factor ABI3 (LOC102618534), mRNA	RecName: Full=B3 domain-containing transcription factor ABI3;^Eukaryota; Viridiplantae; Streptophyta; Embryophyta; Tracheophyta; Spermatophyta; Magnoliophyta; eudicotyledons; Gunneridae; Pentapetalae; rosids; malvids; Brassicales; Brassicaceae; Camelineae; Arabidopsis	B3 DNA binding domain	GO:0009738|abscisic acid-activated signaling pathway;GO:0009793|embryo development ending in seed dormancy;GO:0031930|mitochondria-nucleus signaling pathway;GO:0009657|plastid organization;GO:0045893|positive regulation of transcription, DNA-templated;GO:0009737|response to abscisic acid;GO:0009733|response to auxin;GO:0006351|transcription, DNA-templated	GO:0005829|cytosol;GO:0005634|nucleus	.	.	3270	17.3128	62.8847	24.0981	27.4245
TRINITY_DN51375_c1_g3	Diospyros kaki ethylene response factor 2 (ERF2) mRNA, partial cds	RecName: Full=Ethylene-responsive transcription factor ABI4 {ECO:0000303|PubMed:9634591};^Eukaryota; Viridiplantae; Streptophyta; Embryophyta; Tracheophyta; Spermatophyta; Magnoliophyta; eudicotyledons; Gunneridae; Pentapetalae; rosids; malvids; Brassicales; Brassicaceae; Camelineae; Arabidopsis	.	.	.	.	.	1594	0.036956	1.0129	3.6181	0.565856
TRINITY_DN46232_c3_g2	.	RecName: Full=B3 domain-containing transcription factor FUS3;^Eukaryota; Viridiplantae; Streptophyta; Embryophyta; Tracheophyta; Spermatophyta; Magnoliophyta; eudicotyledons; Gunneridae; Pentapetalae; rosids; malvids; Brassicales; Brassicaceae; Camelineae; Arabidopsis	.	GO:0009793|embryo development ending in seed dormancy;GO:0010373|negative regulation of gibberellin biosynthetic process;GO:0010116|positive regulation of abscisic acid biosynthetic process;GO:0008284|positive regulation of cell proliferation;GO:0009733|response to auxin;GO:0010262|somatic embryogenesis;GO:0006351|transcription, DNA-templated	GO:0005634|nucleus	.	.	6125	20.6682	126.665	73.9971	44.124
TRINITY_DN46454_c1_g1	PREDICTED: Vitis vinifera homeobox-leucine zipper protein GLABRA 2 (LOC100256623), mRNA	RecName: Full=Homeobox-leucine zipper protein GLABRA 2;^Eukaryota; Viridiplantae; Streptophyta; Embryophyta; Tracheophyta; Spermatophyta; Magnoliophyta; eudicotyledons; Gunneridae; Pentapetalae; rosids; malvids; Brassicales; Brassicaceae; Camelineae; Arabidopsis	Homeobox domain	GO:0006355|regulation of transcription, DNA-templated;GO:0006351|transcription, DNA-templatedGO:0006355|regulation of transcription, DNA-templated	GO:0005634|nucleus	K09338|HD-ZIP; homeobox-leucine zipper protein	.	3334	4.30047	3.91095	0.957748	0.169758
TRINITY_DN44984_c5_g2	PREDICTED: Vitis vinifera CHD3-type chromatin-remodeling factor PICKLE (LOC100261114), mRNA	RecName: Full=CHD3-type chromatin-remodeling factor PICKLE;^Eukaryota; Viridiplantae; Streptophyta; Embryophyta; Tracheophyta; Spermatophyta; Magnoliophyta; eudicotyledons; Gunneridae; Pentapetalae; rosids; malvids; Brassicales; Brassicaceae; Camelineae; Arabidopsis	.	GO:0008283|cell proliferation;GO:0006338|chromatin remodeling;GO:0016569|covalent chromatin modification;GO:0009736|cytokinin-activated signaling pathway;GO:0009788|negative regulation of abscisic acid-activated signaling pathway;GO:0045892|negative regulation of transcription, DNA-templated;GO:2000023|regulation of lateral root development;GO:0009733|response to auxin;GO:0009739|response to gibb…	GO:0005634|nucleus	K11643|CHD4, MI2B; chromodomain-helicase-DNA-binding protein 4 [EC:3.6.4.12];K11643|CHD4, MI2B; chromodomain-helicase-DNA-binding protein 4 [EC:3.6.4.12]	map05203|Viral carcinogenesis;map05203|Viral carcinogenesis	2614	36.5582	76.7049	24.2693	15.2108
TRINITY_DN47525_c2_g3	PREDICTED: Solanum pennellii B3 domain-containing transcription repressor VAL1-like (LOC107022864), mRNA	RecName: Full=B3 domain-containing transcription repressor VAL1;^Eukaryota; Viridiplantae; Streptophyta; Embryophyta; Tracheophyta; Spermatophyta; Magnoliophyta; eudicotyledons; Gunneridae; Pentapetalae; rosids; malvids; Brassicales; Brassicaceae; Camelineae; Arabidopsis	.	GO:0045892|negative regulation of transcription, DNA-templated;GO:0009737|response to abscisic acid;GO:0009744|response to sucrose;GO:0006351|transcription, DNA-templated	GO:0005739|mitochondrion;GO:0005634|nucleus	.	.	3973	18.194	33.9316	33.3937	17.567
TRINITY_DN52851_c2_g1	PREDICTED: Pyrus x bretschneideri B3 domain-containing protein Os07g0563300 (LOC103965096), mRNA	RecName: Full=B3 domain-containing transcription repressor VAL2;^Eukaryota; Viridiplantae; Streptophyta; Embryophyta; Tracheophyta; Spermatophyta; Magnoliophyta; eudicotyledons; Gunneridae; Pentapetalae; rosids; malvids; Brassicales; Brassicaceae; Camelineae; Arabidopsis	.	GO:0006355|regulation of transcription, DNA-templated;GO:0006351|transcription, DNA-templated	GO:0005634|nucleus	.	.	609	2.08002	0.37834	0.354805	0.315972
TRINITY_DN50576_c2_g1	.	RecName: Full=B3 domain-containing transcription factor VAL3;^Eukaryota; Viridiplantae; Streptophyta; Embryophyta; Tracheophyta; Spermatophyta; Magnoliophyta; eudicotyledons; Gunneridae; Pentapetalae; rosids; malvids; Brassicales; Brassicaceae; Camelineae; Arabidopsis	.	GO:0048366|leaf development;GO:0006351|transcription, DNA-templated	GO:0005634|nucleus	.	.	3537	4.62364	5.74339	2.20333	3.113
TRINITY_DN49322_c1_g1	PREDICTED: Cucumis sativus AP2-like ethylene-responsive transcription factor AIL6 (LOC101217714), mRNA	RecName: Full=Ethylene-responsive transcription factor WRI1;^Eukaryota; Viridiplantae; Streptophyta; Embryophyta; Tracheophyta; Spermatophyta; Magnoliophyta; eudicotyledons; Gunneridae; Pentapetalae; rosids; malvids; Brassicales; Brassicaceae; Camelineae; Arabidopsis	.	GO:0009873|ethylene-activated signaling pathway;GO:0008610|lipid biosynthetic process;GO:0006629|lipid metabolic process;GO:0007275|multicellular organism development;GO:1901959|positive regulation of cutin biosynthetic process;GO:0006109|regulation of carbohydrate metabolic process;GO:0006110|regulation of glycolytic process;GO:0009744|response to sucrose;GO:0006351|transcription, DNA-templated;…	GO:0005634|nucleus	.	.	1794	32.4609	136.963	45.5917	5.10771
TRINITY_DN42315_c6_g3	PREDICTED: Vitis vinifera ethylene-responsive transcription factor RAP2-7 (LOC100246815), transcript variant X2, mRNA	RecName: Full=Floral homeotic protein APETALA 2 {ECO:0000303|PubMed:7919989};^Eukaryota; Viridiplantae; Streptophyta; Embryophyta; Tracheophyta; Spermatophyta; Magnoliophyta; eudicotyledons; Gunneridae; Pentapetalae; rosids; malvids; Brassicales; Brassicaceae; Camelineae; Arabidopsis	.	GO:0009873|ethylene-activated signaling pathway;GO:0007275|multicellular organism development;GO:0006351|transcription, DNA-templated	GO:0005634|nucleus	K09284|AP2; AP2-like factor, euAP2 lineage	.	1498	3.48932	2.2191	0.993531	1.7787
