# Supplementary material for: Transcriptome analysis of metabolic pathways associated with oil accumulation in developing seed kernels of Styrax tonkinensis, a woody biodiesel species
Source: BMC Plant Biol. 2020 Mar 18;20:121. doi: 10.1186/s12870-020-2327-4 (PMC7079523; doi:10.1186/s12870-020-2327-4)
Supplement: Supplementary file 6 — Additional file 6. The qRT-PCR primer sequences. [file 12870_2020_2327_MOESM6_ESM.xlsx]

## Sheet: Sheet1
Additional file 6. The qRT-PCR primer sequences
Annotation name	Primer sequences	Tm (℃)
accC	TGATTTCTTCGGTTGACTTG	55
	CATCTTCAGCGTTAATACGG	55
mat	TGAATTAGGACCTGGAAA	55
	CTGCCTGTGAACTACGAT	55
had	CCTTTCTTTTAGTGGACA	55
	CAGGCATAATAGACCTCT	55
kasI	GTTCACCTCGCAGGGTTACAT	55
	TCGCTCCTTATCAATCTTTCCA	55
kasII	AGAGTAGTTGTAACAGGGATG	55
	CTCCAGCAATTCTCGTAG	55
sad	ATGGCTCTCAAGCTCAATCTCAATA	55
	CGGGCAAGAAATCCTGTGGT	55
fatA	TGTTACGAGGTCGGAATT	55
	AATGGTTTCAACAGTGGC	55
fatB	TTAAGGCCAATGCACAAG	55
	TCTCGGCAGCCAAGAATA	55
acp	GGCCAAACCGGAGACAGTAGACAAA	55
	CCAAGCGTCGCAAACT	55
gdat9	TCGTTCAGAGGCAAAGGATC	55
	AAACAGTGCAACCCAGTTCA	55
dgat	CATTTGCCATTGAGAAGT	55
	AATTTACACCGGATAGAAC	55
pdat2	TCATTTGGGAAGGATGTAGC	55
	AACAGCTCTGACACCCTCGA	55
